# Supplementary material for: LncRNA-mRNA modules involved in goat rumen development: Insights from genome-wide transcriptome profiling
Source: Front Physiol. 2022 Aug 24;13:979121. doi: 10.3389/fphys.2022.979121 (PMC9449361; doi:10.3389/fphys.2022.979121)
Supplement: Supplementary file 1 [file Table2.XLSX]

## Sheet: Sheet2
Supplementary Table 2. Summary information of RNA-sequencing data in goat rumens
Sample	ReadSum	BaseSum	GC (%)	N (%)	Q30 (%)	Total Reads	Mapped Reads	Uniq Mapped Reads	Multiple Mapped Reads	Reads Map to '+'	Reads Map to '-'
F60-1	50675519	12762246070	54.17	0	91.56	101351038	91627971 (90.41%)	75356868 (74.35%)	16271103 (16.05%)	43071760 (42.50%)	43218099 (42.64%)
F60-2	47176969	11881387218	51.4	0	91.12	94353938	86938137 (92.14%)	75564048 (80.09%)	11374089 (12.05%)	41136749 (43.60%)	41229937 (43.70%)
F60-3	47059903	11852183371	54.71	0	92.02	94119806	86320890 (91.71%)	71645258 (76.12%)	14675632 (15.59%)	40352944 (42.87%)	40460309 (42.99%)
F135-1	55667939	14020348853	56.61	0	91.69	111335878	102433982 (92.00%)	77969514 (70.03%)	24464468 (21.97%)	47310395 (42.49%)	47526240 (42.69%)
F135-2	64083689	16139093599	54.41	0	92.05	128167378	118448060 (92.42%)	92509111 (72.18%)	25938949 (20.24%)	55216680 (43.08%)	55433360 (43.25%)
F135-3	55603424	14002534902	54.52	0	91.59	111206848	101187406 (90.99%)	81482438 (73.27%)	19704968 (17.72%)	47474710 (42.69%)	47616659 (42.82%)
BW30-1	68050659	20362793504	48.11	0.01	91.25	136101318	121508019 (89.28%)	116378159 (85.51%)	5129860 (3.77%)	59876986 (43.99%)	59906513 (44.02%)
BW30-2	89724555	26856996880	47.24	0.01	91.12	179449110	164647553 (91.75%)	157967871 (88.03%)	6679682 (3.72%)	81167348 (45.23%)	81228078 (45.27%)
BW30-3	70896570	21216416798	46.99	0.01	91.07	141793140	130594505 (92.10%)	125648197 (88.61%)	4946308 (3.49%)	64319935 (45.36%)	64336070 (45.37%)
AW150-1	61076690	18249070220	49.72	0.01	91.16	122153380	104594760 (85.63%)	96150696 (78.71%)	8444064 (6.91%)	50258876 (41.14%)	50163129 (41.07%)
AW150-2	58028982	17332186846	48.14	0.01	90.47	116057964	100539991 (86.63%)	93446763 (80.52%)	7093228 (6.11%)	32304058 (27.83%)	32217727 (27.76%)
AW150-3	78365017	23458546780	52.66	0.01	91.41	156730034	98598689 (62.91%)	88818100 (56.67%)	9780589 (6.24%)	47095840 (30.05%)	47043139 (30.02%)
