# Supplementary material for: LncRNA-mRNA modules involved in goat rumen development: Insights from genome-wide transcriptome profiling
Source: Front Physiol. 2022 Aug 24;13:979121. doi: 10.3389/fphys.2022.979121 (PMC9449361; doi:10.3389/fphys.2022.979121)
Supplement: Supplementary file 2 [file Table3.XLSX]

## Sheet: All lncRNAs
Supplementary Table 3 The expression levels of all the lncRNAs identified in goat rumens
LncRNAs ID	F60-1	F60-2	F60-3	F135-1	F135-2	F135-3	BW30-1	BW30-2	BW30-3	AW150-1	AW150-2	AW150-3
MSTRG.100095.1	0.050483	0.466058	0.064226	0.221473	0.240318	0.178738	0.256311	0.282534	0.209596	0.05862	0	0.144035
MSTRG.100111.1	0.089392	0.086611	0.11444	0	0.087899	0.074114	0.255203	0.281385	0.428359	0.513589	0.740567	0.179385
MSTRG.100122.4	0.095997	0.133095	0.025471	0	0.119701	0	0.180258	0.323553	0.641292	0	0.39482	0.006075
MSTRG.100122.8	0.204765	0.419455	0.059492	0.058277	0.099235	0.057388	0.314004	0.344827	0.287327	0.178019	0.130599	0.025949
MSTRG.100223.1	0	0.341457	0.050792	0.019093	0.114446	0.109196	0.454916	0.294029	0.515395	0.336446	0.344484	0
MSTRG.100237.1	0.102593	0.33851	0.040911	0.120838	0.188763	0.194962	0.351234	0.354525	0.516258	0.334543	0.399422	0.085729
MSTRG.100257.2	0.021871	0.149954	0.057631	0	0.149939	0.109133	0.27199	0.184484	0.255469	0.190528	0.088848	0
MSTRG.100262.1	0.130906	0.164475	0.013598	0.057572	0.050005	0.130067	0.339778	0.162811	0.3116	0.180844	0.282004	0
MSTRG.100263.1	0	0.325936	0	0.159672	0.194433	0.199303	0.626081	0.223207	0.300996	0.380323	0.631053	0.33847
MSTRG.100264.1	0.004647	0.336926	0.095491	0.110779	0.034356	0.221743	0.162984	0.225565	0.140529	0.043404	0.126734	0.028736
MSTRG.100280.2	0.119041	0.459913	0.072626	0.126419	0.32082	0.33658	0.04789	0.080071	0.138644	0.027734	0.253092	0.370565
MSTRG.100805.1	0.017718	0.337056	0.098451	0.107215	0.076941	0.151256	0.283461	0.285133	0.156883	0	0.031896	0.548007
MSTRG.100806.1	0.185892	0.622919	0.145403	0.157366	0.111587	0.037443	0.172675	0.250907	0.363193	0.094197	0.044419	0.004001
MSTRG.100809.1	0.425779	1.06727	0.383389	0.355948	0.493738	0.380971	0.82574	0.669308	0.880808	0.270934	0.298854	0.064188
MSTRG.100814.1	0.22486	0.288019	0.102213	0.088905	0.119709	0.202025	0.326468	0.260658	0.660241	0.47201	0.198437	0.089451
MSTRG.100820.1	0.623351	1.31442	0.310995	0.433131	0.354808	0.332427	1.01371	0.539409	1.19155	0.270387	0.5848	0.381123
MSTRG.10123.6	0.255543	0.407442	0.220811	0.096379	0.166938	0.140878	0.831526	0.376778	0.442928	0.485006	0.379409	0.730473
MSTRG.1015.1	0.027639	0.046967	0.151045	0.185226	0.075731	0.123838	0.109093	0.032671	0.085712	0.23018	0.176594	0.179402
MSTRG.101744.25	0	0.054244	0.031416	0.030129	0.036878	0.009179	0.260018	0.149127	0.139245	0	0.031906	0
MSTRG.101968.12	0.189002	0.329675	0.218655	0	0.260813	0.22876	0.322302	0.251858	0.246842	0.286795	0.089149	0.136659
MSTRG.101968.9	0.349981	0.626947	0.356631	0.310807	0	0	0.605286	0.350643	0.333971	0	0	0
MSTRG.101970.1	0.128902	0.319125	0.213247	0	0.109745	0.038837	0.953307	0.147722	0.525499	0.139141	0.007579	0.230507
MSTRG.102008.2	0.435271	1.00726	0.437989	0.449496	0.566981	0.510711	1.0421	0.211369	1.12369	0.298786	0.19277	0.202386
MSTRG.102096.3	0.099912	0.037864	0	0.015408	0.060319	0.166189	0.13577	0.106938	0.137692	0.222478	0.288263	0.110848
MSTRG.102530.13	0.625866	1.30813	0.294431	0.193066	0.348133	0.005438	0.78814	0.696416	0.6746	0.65888	0.578586	0.247389
MSTRG.102530.15	0.649375	0.954931	0.527424	0.282827	0.397668	0.42178	1.00598	0.933721	0.736495	1.19953	1.20969	0.289652
MSTRG.102542.1	0.633487	1.5655	0.526467	0.39008	0.338776	0.377515	0.79746	0.73548	0.859003	0.985272	0.767435	0.354882
MSTRG.102694.1	0.48183	0.730566	0.19789	0.248723	0.157004	0.231886	0.357279	0.471053	0.472553	0.510351	0.524061	0
MSTRG.102915.1	0.072838	0.171372	0.02518	0.064973	0.038026	0.032446	0.136098	0.111923	0.374283	0.042075	0.13353	0.234117
MSTRG.102936.1	0.594676	1.4042	3.4747	3.22869	1.52234	1.46342	1.24903	1.29853	0.522102	0.759884	1.55696	1.09386
MSTRG.102943.1	0.152914	0.209658	0.048572	0.025905	0.01151	0.041836	0.171205	0.239146	0.396005	0.352181	0.350924	0.020039
MSTRG.10298.31	0.342916	0.884631	0.277733	0.667268	0.624297	0.623644	1.97244	0	0	0.646418	0	0
MSTRG.10298.44	0.288799	0.546535	0.292232	0.444934	0.582454	0.313604	1.01169	0.992986	1.34971	0.369562	0.631731	0.122165
MSTRG.10298.46	0	0.54654	0.164137	0.522515	0.560086	0.507984	0	0	0	0.414792	0.332641	0.12645
MSTRG.10311.1	0.482062	0.528331	0.245069	0.225372	0.30936	0.400991	0.724483	0.664115	0.952458	0.351375	0.318543	0.097967
MSTRG.103197.1	0.046165	0	0.213465	0	0.016342	0.040412	0	0.37168	0.019479	0.143414	0.107627	0.340745
MSTRG.10322.1	0.090375	0.707315	0.062221	0.276612	0.460369	0.318466	0.747523	0.504014	1.09966	0.457768	0.432336	0.148502
MSTRG.103279.1	0.155544	0.164176	0.056791	0.029145	0.055436	0.068217	0.252529	0.205074	0.155674	0.065364	0.096388	0.046786
MSTRG.103300.7	0	0	0	0.138055	0.094713	0	0.127911	0.261661	0.195316	0.180515	0.383523	0
MSTRG.103303.1	0.114553	0.225393	0.234584	0.089801	0.074006	0.196265	0.432484	0.25688	0.252421	0.255203	0.442239	1.28153
MSTRG.103327.23	0.243049	0.423792	0	0.177026	0.211258	0.202708	0	0	0.467614	0	0.054914	0
MSTRG.103327.32	0.076605	0.088483	0	0.105366	0.115193	0.131118	0.766093	0.148823	0.316201	0.128854	0.504427	0.120145
MSTRG.103342.1	0.059318	0.057641	0	0.008819	0.015422	0	0.330466	0.285052	0.104074	0.270741	0.228141	0.067923
MSTRG.103344.1	0	0.279983	0.095375	0.05075	0.057737	0.029471	0.266875	0.330743	0.240636	0.440655	0.060044	0.007623
MSTRG.103361.1	0.064615	0.288591	0.049029	0.101689	0.148312	0.074013	0.177842	0.115417	0.340831	0.288018	0.08312	0.011728
MSTRG.103469.1	0.326274	0.6032	0.29667	0.126451	0.6241	0.082918	0.519531	0.228707	0.428841	0.225928	0.133402	0.296313
MSTRG.103596.1	0.045775	0.13679	0.033514	0.036459	0.107722	0.095877	0.470245	0.109384	0.153784	0	0.075017	0
MSTRG.103606.1	0.008921	0.212377	0.009326	0.083693	0.059147	0.108818	0.375096	0.231798	0.340704	0.097988	0.191452	0
MSTRG.103623.1	0	0.053274	0	0.044951	0.019731	0	0.157096	0.140634	0.237458	0	0	0
MSTRG.103624.1	0.11145	0.381996	0.095673	0.188979	0.225273	0.129824	0.798313	0.474108	0.68815	0.197095	0.413547	0.151254
MSTRG.103638.1	0.051712	0.419043	0.093245	0.075323	0.067767	0.160993	0.305739	0.243713	0.437127	0.306456	0.090792	0.171419
MSTRG.10376.1	0.171621	0.461228	0.128567	0.389461	0.390695	0.40633	0.753944	0.662753	1.01965	0.397759	0.404905	0.141012
MSTRG.10392.1	0.270206	0.474203	0.175612	0.317062	0.470079	0.421633	1.12976	0.823955	1.1315	0.574533	0.605835	0.103692
MSTRG.104230.1	0.09938	0	0.054323	0.034308	0.190115	0.039817	0.222918	0.209988	0.128307	0.200558	0.104234	0
MSTRG.104232.1	0	0.130786	0.064701	0.075727	0.082922	0.038182	0.311849	0.131442	0.229585	0.101989	0.119307	0.201578
MSTRG.104724.1	0.127942	0.153338	0.325029	0.081782	0	0	0.337756	0.351086	0.207964	0.358775	0.800013	0
MSTRG.104727.1	0.475261	0.272049	0.237005	0.093597	0.052917	0.110547	0.389028	0.604138	0.283098	0.458003	0.356852	0.138241
MSTRG.104738.1	0.053057	0.201454	0.153872	0.127322	0.062172	0.354178	0.376511	0.489509	0.405764	0.022195	0.148727	0
MSTRG.104771.15	0.262773	0.445627	0.134003	0.361889	0.307711	0.143302	1.25967	1.8294	0.882753	1.05934	1.34896	1.18396
MSTRG.104795.1	0.034209	0	0.154766	0	0.035932	0.00974	0.257333	0.262623	0.159475	0	0	0.073477
MSTRG.104806.1	0.156112	0.516822	0.167686	0.264817	0.238189	0.146453	0.71249	0.867186	1.04306	0.273991	0.675901	0.251884
MSTRG.104825.1	0.267592	0.157343	0.322331	0	0.132309	0.015513	0.12818	0.320465	0.37504	0.414027	0.369718	0.045862
MSTRG.104832.10	0	0	0	0.01354	0	0	0.332839	0.281375	0	0.572474	0.652085	0.18461
MSTRG.104832.11	0	0	0	0	0.042775	0	0.249406	0.04749	0.096928	0.522735	0.25691	0.281433
MSTRG.104832.9	0	0	0	0	0	0	0.011453	0.164326	0.29653	0.477337	0.329158	0.2826
MSTRG.105060.2	1.06056	0.413422	0.533722	0.049718	0.098451	0.016728	0.026563	0.038942	0.02735	0	0	0
MSTRG.10538.5	0.592943	0.644389	0.570859	0.47006	0.517517	0.291004	0.776355	0.360956	1.08682	0.320055	0.550873	0.13737
MSTRG.105516.3	0.113315	0.540253	0.228124	0.446772	0.150608	0.069129	0.267482	0.119286	0.087554	0.01914	0.626222	0
MSTRG.10591.1	0.23876	0.412016	0.319421	0.221739	0.21626	0.200481	0.500971	0.292426	0.538457	0.102348	0.211116	0.060879
MSTRG.10593.1	0.391331	0.349426	0.150587	0.302466	0.352002	0.101453	0.270868	0.231376	0.290366	0.136574	0.229644	0.029311
MSTRG.10594.1	0.296568	0.440278	0.198807	0.239413	0.218085	0.128353	0.222699	0.051768	0.554156	0.107225	0.117529	0.068351
MSTRG.105957.1	0.52431	1.02439	0.24186	0.050408	0.184821	0.20253	0.625175	0.689279	0.699803	0.482925	0.464669	0.108044
MSTRG.105969.1	0.227672	0.561318	0.149703	0.05943	0.112502	0.036991	0.38094	0.450783	0.703678	0.535393	0.263836	0.569944
MSTRG.105971.1	0.128618	0.623217	0.12815	0.289032	0.112277	0.07147	0.255072	0.225134	0.616951	0.51614	0.257673	0
MSTRG.10602.1	0.455745	0.622071	0.274426	0.324195	0.298273	0.236884	0.803063	0.257422	0.879044	0.19532	0.272858	0.089004
MSTRG.10604.1	0.324561	0.380376	0.221351	0.226062	0.290042	0.275133	0.634202	0.41901	1.23536	0.256208	0.305612	0.16999
MSTRG.106077.6	0	0	0.031472	0	0.016332	0.047889	0	0.058171	0	0.122157	0.134216	0.223704
MSTRG.106077.7	0	0.418307	0.043416	0.12455	0.079849	0.023186	0.197599	0.227227	0.17873	0	0.254637	0.806164
MSTRG.106112.21	0.106053	0.32146	0.028507	0.074272	0.199125	0.131505	0.210684	0.213654	0.389576	0.152187	0.102736	0.02221
MSTRG.106261.1	0.168899	0.183338	0.082348	0	0.099318	0	0.146048	0.216852	0.201933	0.04239	0.037652	0
MSTRG.106263.1	0.18076	0.402233	0.443623	0.178435	0	0.103419	0.46674	0.318499	0.250584	0	0	0
MSTRG.106815.1	0.152147	0.201101	0.27438	0.147386	0.219359	0.223853	0.498323	0.292442	0.216882	0.187998	0.405753	0.161052
MSTRG.106907.1	0.042006	0.069202	0	0.124782	0.150079	0.171822	0.356647	0.114778	0.266029	0.217014	0.063481	0.391879
MSTRG.106916.1	0.064692	0	0.045623	0.112786	0.27919	0.192851	0.250919	0.074748	0.197342	0.111191	0.047976	0.265137
MSTRG.106925.2	0.03384	0.058443	0	0.100969	0.021329	0.084488	0.189671	0.065286	0.595848	0.171862	0.425923	0.326092
MSTRG.106931.1	0	0.128772	0	0.244326	0.205035	0	0.192074	0.159549	0.191901	0.108857	0.091203	0.16789
MSTRG.106943.1	0.089612	0.209912	0.11745	0.272522	0.477811	0.361629	0.501731	0.345749	0.856137	0.691716	1.53642	0.581853
MSTRG.107996.1	0	0.245485	0.224813	0.097949	0.397864	0.297395	0.468826	0.096777	0.150461	0.204259	0.711332	0.694716
MSTRG.107996.2	0	0.124712	0	0	0	0.181699	0.4108	0	0	0.390018	0.362319	0.493338
MSTRG.108114.4	0.389329	0.136813	0.26716	0.167072	0.08864	0.043716	0.100887	0.019335	0	0	0	0
MSTRG.108586.11	0.237924	0.251888	0.160457	0.164268	0.091895	0.136925	0	0.124939	0.191759	0.137294	0	0
MSTRG.108960.4	0.008639	0.007248	0	0	0	0	0.102786	0.238427	0.251249	0.026586	0.104871	0
MSTRG.109119.1	0.031369	0.382211	0.320582	0.046424	0.0242	0.032284	0.151878	0.219645	0.308236	0	0	0.002866
MSTRG.109240.1	0	0	0	0.3078	0.154795	0.188472	0.157893	0.084083	0.128431	0	0	0
MSTRG.109240.2	0.079487	0	0	0.206986	0.100501	0.108446	0.237192	0.093287	0.067832	0	0	0
MSTRG.109244.4	0.282841	0.463908	0.2446	0.244015	0.225467	0.220076	0.197889	0.189019	0.444857	0.096962	0.084675	0.153577
MSTRG.109290.1	0.577352	0.628772	0.206138	0.768325	0.440327	0.446168	0.608354	0.436906	0.931383	0	0.284693	0.066802
MSTRG.109295.1	0.431392	0.79221	0.459681	0.298466	0.656706	0.541809	0.564504	0.463327	0.958348	0.180098	0.139374	0.126916
MSTRG.109299.1	0.396143	0.727325	0.382994	0.434055	0.488668	0.31787	0.62866	0.361202	1.0629	0.119067	0.213019	0.071868
MSTRG.109300.1	0.273689	0.286608	0.198263	0.372907	0.050491	0.393992	0.224172	0.11821	0.32934	0.046399	0.164691	0
MSTRG.109301.1	0.115768	0.200684	0.158639	0.115382	0.168984	0	0	0.24714	0.306289	0	0.275087	0
MSTRG.109307.1	0.163067	0.194256	0.106327	0.178775	0.089199	0.16783	0.401561	0.178323	0.481281	0.069228	0.136639	0.174913
MSTRG.109903.1	0.178808	0.247807	0.177013	0.207156	0.151013	0.148347	0.399542	0.26044	0.181944	0.063016	0.080114	0.002461
MSTRG.109912.1	0.135936	0.060431	0.053276	0.072732	0.071105	0.108004	0.460297	0.119513	0.204293	0.222266	0.105655	0.04308
MSTRG.109921.1	0.02091	0.161052	0.209741	0.249025	0.166084	0	0.430625	0.195412	0.383455	0.022344	0.209038	0
MSTRG.111278.3	0	0.067509	0.020919	0	0.045826	0	0.238889	0.002261	0.172688	0.457308	0.38218	0.23656
MSTRG.111528.3	0	0	0	0	0	0	0.088548	0.089444	0.10253	0.264873	0.406321	0.10816
MSTRG.112004.3	0.175053	0.223749	0.155414	0.122578	0.238253	0.048842	0.110302	0.074669	0.016707	0.12427	0.118725	0
MSTRG.112004.7	0.338131	0.207334	0.535411	0	0	0.069282	0	0.041798	0	0	0	0
MSTRG.112110.16	0.172123	0.034276	0	0.152664	0.04292	0.148849	0.31565	0.142477	0.247682	0.455298	0.137571	1.08668
MSTRG.112112.1	0.14608	0.189724	0.071228	0.045078	0.147942	0.240233	0.493426	0.306327	0.140128	0.088894	0.071687	0.887581
MSTRG.112231.1	0.14001	0.230791	0.100372	0	0.127953	0.153558	0.177792	0.1258	0.080713	0.015585	0.015427	0.818664
MSTRG.112325.1	0.05844	0.163282	0.051031	0.129032	0.032473	0.108122	0.157942	0.200821	0.307977	0.387785	0.464317	0.302743
MSTRG.112350.2	0.037698	0.044524	0.00167	0.033761	0.107641	0	0.184284	0.221295	0.149757	0.09181	0.070569	0.162588
MSTRG.112447.1	3.86688	3.71314	3.22852	2.37568	2.64533	3.14656	4.01208	3.8019	4.66964	2.35559	2.90206	1.44677
MSTRG.112694.1	0.223005	0.401413	0.451727	0.019788	0.035094	0.020297	0.024037	0.038668	0.035023	0	0	0.019185
MSTRG.112694.2	6.41427	4.46082	4.90054	0.610876	0.884437	0.473921	0.69259	0.310847	0	0	0	0
MSTRG.112694.3	1.81027	0.987529	1.88341	0.137109	0.021168	0.257969	0.048762	0.00295	0.357767	0	0	0
MSTRG.112707.1	0.521537	0.333905	0.716303	0.0376	0.027524	0	0	0.015734	0.04121	0	0.016551	0.015253
MSTRG.112725.10	0	0	0	0.000434	0.098913	0.000618	0.258981	0.117354	0.134983	0.064505	0	0
MSTRG.112725.12	0.01504	0.024477	0.002941	0.01698	0.03258	0.02082	0.031562	0.037091	0.100587	0.161454	0.167611	0.364599
MSTRG.112725.15	0	0	0	0	0.119107	0.147611	0.262578	0.108313	0.156289	0.519662	0	0
MSTRG.112725.3	0.046781	2.4e-05	0.013111	0.075533	0.104895	0.137575	0.209297	0.142454	0.159452	0.66504	0.103636	1.25147
MSTRG.112725.5	0.190496	0	0	0.195063	0.110619	0.141236	0.29256	0.066232	0.094735	0	0.197246	0.005985
MSTRG.112725.6	0	0	0	0	0	0.045911	0.326471	0.090948	0.098258	1.20215	0.161808	3.47961
MSTRG.112725.7	0	0	0.051361	0.000227	0.086659	0.025595	0.170277	0.11863	0.159107	0.048884	0.135851	0.806916
MSTRG.112728.1	0.112271	0.377226	0.099719	0.111595	0.131931	0.107417	1.13142	0.440735	0.912103	0.663852	0.591128	0.387222
MSTRG.112731.2	0.269088	0.255436	0.26213	0.047499	0.02783	0	0.037368	0.211173	0.26887	0.42681	0.128387	0.356172
MSTRG.112748.6	0.00903	0.157185	0	0.156674	0.149221	0.071659	0.501365	0.007377	0.074224	0.369017	0.123336	0.109299
MSTRG.112835.1	0.018269	0.03766	0.075414	0.065201	0.134556	0.070777	0.23693	0.297353	0.192995	0.635623	0.242975	0.103837
MSTRG.112861.8	0.494161	0.760985	0	0.367486	0.364545	0.330686	1.31333	1.13434	1.21943	0.778092	1.0011	0
MSTRG.112888.1	0.135414	0.168576	0	0.072772	0.153719	0	0.109044	0.213016	0.428333	0.123281	0.107439	0.294295
MSTRG.113013.1	0.1303	0.15076	0.348162	0	0	0.069937	0	0.079025	0	0	0	1.32576
MSTRG.113032.2	0.066767	0.085525	0.075164	0.085525	0.017544	0.040105	0.105809	0.085998	0.050586	0.291341	0.112646	0.615759
MSTRG.113092.1	0	0	0	0	0	0	0.026873	0	0.076656	0.535696	0.400225	0.111346
MSTRG.113168.1	0.983928	0.825068	1.35165	1.32489	1.13423	1.30496	0.915385	0.195064	0.26599	0.171924	0.049992	0.039781
MSTRG.113265.6	0.832661	0.762189	0.533136	0.769173	0.515623	0.379846	0.339555	0.398822	0.565711	0.118584	0.247152	0.367612
MSTRG.113328.1	0.206395	0.158483	0.172577	0.127951	0.05289	0.138354	0.192655	0.258618	0.430735	0.147086	0.15646	0.113799
MSTRG.113460.1	0	0.109531	0.11717	0.101292	0	0	0	0.089632	0.080591	0.704244	0.174361	0.14104
MSTRG.113502.1	0.226739	0.322336	0.177785	0.075433	0.119781	0.122254	0.11016	0.093438	0.138813	0.085616	0.231679	0.023397
MSTRG.113775.1	0.057094	0	0.059685	0.024232	0	0	0.12813	0.152405	0.461781	0	0	0.415325
MSTRG.113775.2	0	0	0	0.051833	0.032948	0.023825	0.184767	0.164226	0.319981	0	0.0495	0.127848
MSTRG.113777.1	0	0.034519	0.06499	0	0.024439	0	0.401513	0.240147	0.173203	0	0.029094	0.080378
MSTRG.113860.3	0.1861	0.243311	0.126637	0.185264	0.110326	0	0.560938	0.244474	0	0.096137	0.286106	0.201722
MSTRG.113942.11	0.019986	0.103171	0.026384	0.0749	0	0.027201	0.172801	0.236858	0.707683	0.767119	0.437189	0.095953
MSTRG.113942.9	0.068952	0.201118	0	0.137366	0.149315	0.082589	0.463383	0.355102	0.383954	0.580712	0.640987	0.183398
MSTRG.114021.1	0.266082	0.276006	0.347253	0.1418	0.167768	0.163925	0.205699	0.400604	0.598337	0.07969	0.255105	0.075909
MSTRG.114084.1	0	0	0	0	0.126785	0.047766	0.043514	0.031699	0.030727	0.139466	0.111793	0.535987
MSTRG.114503.14	0.195655	0.488774	0.203298	0.178769	0.223286	0.114718	0.169637	0.321053	0.407108	0.22494	0.454281	0.053885
MSTRG.114503.15	0	0.172435	0.310689	0	0.13057	0	0.168468	0.167418	0.400659	0	0.105869	0
MSTRG.114522.1	0.167204	0.249191	0	0.076316	0.274033	0	0.116271	0.178417	0.275262	0.114314	0.329311	0
MSTRG.114629.1	0.156148	0.180671	0.19787	0	0.013446	0	0.166162	0.115298	0.279344	0.221549	0.265261	0
MSTRG.11500.1	0.245068	0.208182	0.079741	0.139162	0.222965	0.295526	0.227607	0.226512	0.329961	0.278665	0.416504	0
MSTRG.11507.3	0.350151	0.365279	0.372812	0.09664	0.175486	0.024612	0.268095	0.331993	0.352873	0.511358	0.545136	0.432584
MSTRG.115526.5	0.026915	0	0.007483	0	0.155514	0	0.910147	0.622481	1.22042	1.07332	0.577448	0
MSTRG.115550.1	0.129389	0.411038	0.13839	0.423846	0.545659	0.484613	0.943129	0.897375	1.59335	1.65737	1.93062	0.319684
MSTRG.115779.1	0.143922	0.838662	0.119895	0.09958	0.160235	0.177784	0.381084	0.398017	0.687006	0.324077	0.37525	0.116153
MSTRG.115907.1	0.235106	0.536722	0.003113	0.010667	0.065161	0.009608	0.557721	0.450158	0.355712	0.140654	0.662995	0.30636
MSTRG.115991.17	0.356378	0.064501	0	0.044923	0.129531	0.055538	0.24431	0.232236	0.114349	0.141126	0.133677	0
MSTRG.116009.1	0.073457	0.251462	0	0.048657	0.141388	0.142949	0.312499	0.135312	0.380172	0.366596	0.642543	0
MSTRG.116105.1	0.111893	0.299675	0.094516	0.049769	0.121821	0.070753	0.498744	0.272481	0.510468	0.208794	0.184257	0.066962
MSTRG.116106.1	0.214223	0.182593	0.158688	0	0.244675	0.105368	0.337731	0.115582	0.269805	0.072215	0.40418	0
MSTRG.116317.17	0.057015	0.051001	0	0	0	0.003855	0.745442	0.204498	0.527256	2.51127	0.729371	0.191751
MSTRG.116319.1	0.287642	0.280628	0.109054	0.069723	0.082426	0	0.73568	0.201698	0.566896	0.275678	0.561251	0.092876
MSTRG.116897.3	0.303894	0.192242	0.490699	0.392061	0.294255	0	0.203329	0.132111	0	0.340429	0	0.228288
MSTRG.116939.1	0.362189	0.659171	0.283696	0.126362	0.121718	0.206983	0.408582	0.329971	0.453288	0.223659	0.075562	0.00841
MSTRG.116955.1	0.216612	0.766428	0.375392	0.145757	0.193486	0.19515	0.433723	0.220504	0.248915	0.348909	0.017543	0
MSTRG.117029.1	0.246176	0.268466	0.533769	0	0.088915	0.200732	0.463617	0.706334	0	0.587736	0.555244	0.071359
MSTRG.117125.16	0.139462	1.31147	0.191809	0.184021	0.190632	0.123674	0.086432	0	0	0	0.162282	0.128192
MSTRG.117370.1	0.227188	0.362049	0.087924	0.06312	0.121233	0.201056	0.402603	0.332131	0.61306	0.228097	0.435	0.099915
MSTRG.117412.9	0.101453	0.208828	0.392871	0.048319	0.159671	0.120961	0.789479	0.098553	0.186876	0.131403	0.030536	0
MSTRG.117500.1	0.272223	0.638341	0.200059	0.21266	0.353156	0.22185	0.470613	0.159357	0.582666	0.032249	0.179541	0
MSTRG.117746.1	0.365749	0.757103	0.243481	0.270991	0.171168	0.258561	0.545575	0.536767	0.786107	0.202569	0.653274	0.611514
MSTRG.118112.1	0	0.054287	0	0	0.051794	0	0.201234	0.217011	0.267054	0.296827	0.049553	0
MSTRG.118584.1	0.120411	0.113546	0.075226	0	0.034631	0.097099	0.195972	0.340352	0.341988	0.062112	0.044902	0.02138
MSTRG.118646.1	0.279341	0.990015	0.192625	0.194006	0.188576	0.182056	0.989146	0.821873	0.898471	0.612222	0.379965	0.16477
MSTRG.118660.1	0.045114	0.164984	0.050612	0.051667	0.052369	0.100705	0.185212	0.169018	0.172214	0.363374	0.309411	0
MSTRG.118715.1	0.097029	0.124592	0.170119	0.052612	0.062125	0	0.106801	0.286739	0.214576	0.142406	0.438099	0.126811
MSTRG.118930.7	0.460683	0.719087	0.219666	0.005887	0.289479	0.208139	0.188522	0.226436	0.118585	0.335458	0.674153	0.124527
MSTRG.118969.1	0.038792	0.391904	0	0.247205	0.201707	0.190871	0	0.276452	0.407153	0.409122	0.231368	0.631615
MSTRG.118977.4	0.225958	0.302137	0.191331	0.533478	0.601027	0.599597	0.159098	0.10537	0.291327	0.09113	0.437346	0.206744
MSTRG.119068.8	187.91	0	145.139	144.322	0	0.023272	109.893	98.7257	121.349	0	147.351	188.833
MSTRG.119793.1	0.522732	0.181654	0.443809	0	0.074625	0.059655	0.138866	0.101061	0.122955	0	0	0
MSTRG.121021.21	0.348647	0.373859	0.257673	0.086404	0.048392	0.04169	0.179901	0.279502	0.567282	0.266588	0.158072	0
MSTRG.121164.1	0	0.218105	0.090956	0	0.076281	0	0.176739	0.389815	0.139686	0.036402	0.230436	0
MSTRG.12117.9	0.088692	0.152773	0	0.024091	0.012885	0.00173	0.187403	0.501913	0.053871	0.663297	0.107702	0.169685
MSTRG.12120.1	0.008585	0.150017	0	0.014678	0.012886	0.091945	0.421804	0.266002	0.360864	0.265498	0.496186	0.153866
MSTRG.12121.1	0.178632	0.409376	0.149791	0.099364	0.187999	0.20846	0.826764	0.680462	0.661757	0.517792	0.915537	0.020709
MSTRG.121247.1	0.358564	0.84128	0.161397	0	0.431976	0.288859	0.50949	0.839606	0.999695	0.562134	0.82768	0.155881
MSTRG.121266.1	0.498869	0.409097	0.555306	0.336915	0.362296	0.292422	0.244129	0.198983	0.280617	0.213707	0.350256	0.255289
MSTRG.12129.10	0.382392	0.153674	0.156086	0.200576	0.023478	0	0.10609	0.132855	0.112232	0	0	0
MSTRG.12129.9	0.186207	0.354078	0.120295	0.045218	0.066101	0.074663	0.24017	0.217564	0.149388	0	0	0.014328
MSTRG.121582.2	0.209893	0.287782	0.182564	0.175994	0.112535	0.145948	0.460021	0.528836	0.805786	0.175203	0.446357	0.053964
MSTRG.122122.1	0.110729	0.261253	0.141827	0.127412	0.15948	0.21174	0	0.094858	0	0	0.044902	0
MSTRG.122256.1	0.611448	1.23021	0.491218	0.549967	0.331407	0.25632	0.632756	0.453988	0.501613	0.18676	0.353956	0.100496
MSTRG.122275.10	0	0	0	0	0	0	0	0.340204	0.452376	0.395	0.143775	0.454429
MSTRG.122310.1	0	0.017184	0.017767	0.012566	0.01938	0.078288	0.539883	0.391644	0.447292	0.09027	0.560987	0.413249
MSTRG.122311.1	0	0.067875	0.01931	0.051815	0.058557	0	0.1229	0.133606	0.224928	0	0.732913	0
MSTRG.122312.1	0	0.169141	0	0	0	0.313495	1.00481	0.407896	0.327858	0.52406	0	0
MSTRG.12242.1	0.242096	0.342478	0.04219	0.092053	0.103341	0.043509	0.337551	0.201108	0.397882	0.170092	0.120608	0
MSTRG.122482.7	0.477373	0.344209	0.493637	0.4185	0.254136	0.253379	0.368088	0.478477	0.558991	0.20365	0.130436	0.148692
MSTRG.123004.1	0.223704	0.175511	0.236926	0.074951	0.095881	0.060794	0.335232	0.532478	0.81433	0.21952	0.259811	0
MSTRG.123013.1	0.101379	0.198818	0.109114	0.08576	0.198208	0.139841	0.551562	0.778656	0.546329	0.385061	0.758497	0.05107
MSTRG.123159.1	0	0	0	0	0	0	0.828438	0.24743	0.357003	0	0.144416	0
MSTRG.123237.1	0.323833	0.746129	0.080434	0.100271	0.079427	0.200156	0.331917	0.501708	1.17965	0.924705	0.801983	0.109601
MSTRG.123241.1	0.242551	0	0.209693	0.204428	0	0.111727	0.484159	0.526673	0	0.599473	0.647693	0.276342
MSTRG.123283.1	0.157507	0.162642	0.143542	0.075771	0.054271	0.057769	0.089917	0.051794	0.091439	0.389777	0.265602	0.169316
MSTRG.123283.2	0.176937	0.125433	0.46265	0.094734	0.041748	0.139191	0.184283	0.129742	0.103127	0.415695	0.376489	0.205202
MSTRG.123283.4	0.220073	0.199456	0.246185	0.03039	0.019123	0.152224	0.22798	0.197193	0.152933	0.059197	0.2963	0.539672
MSTRG.12342.4	0.35521	0.722463	0.31342	0	0	0	0	0	0	0.051934	0	0
MSTRG.124031.1	0	0	0	0	0	0	0	0	0	0.218816	0.396126	0.21454
MSTRG.12405.1	0.326659	0.585536	0.490639	0.213137	0.125722	0.132993	0.404859	0.176418	0.449194	0.432663	0.441558	0.073184
MSTRG.12409.1	0.175371	0.340901	0.384692	0.024264	0.012009	0.073007	0.261812	0.117695	0.154658	0.125159	0	0
MSTRG.12436.1	0.186766	0.054935	0.078751	0.209916	0.080832	0.024028	0.393836	0.112604	0.187287	0.100243	0.226599	0.038363
MSTRG.12441.1	0	0.19559	0.066109	0.045299	0.028503	0.366096	0.290403	0.202064	0.118236	0.389046	0.089652	0
MSTRG.124418.13	0.253834	0.256231	0.218752	0.072538	0.032536	0.430462	0.038339	0.072462	0.085843	0.220419	0	0
MSTRG.124418.3	0.380114	0.265635	0.144702	0.152698	0.122837	0.186657	0.195122	0.152337	0.028373	0.052981	0.062027	0
MSTRG.124495.1	0.027853	0.065793	0.144431	0.04969	0.130867	0.071171	0.090663	0.09874	0.359904	1.27515	0.482623	0.210584
MSTRG.124604.1	0.133018	0.235482	0.11899	0.133216	0.219865	0.085887	0.130929	0.290717	0.254955	0	0.185823	0
MSTRG.124615.1	0	0	0	0	0.005994	0	0.478312	0.241465	0.152815	0.163037	0.049285	0.034605
MSTRG.124706.1	0.419677	0.846492	0.294184	0.280538	0.194808	0.262418	0.566697	0.277272	0.366052	0.207881	0.586833	0.13157
MSTRG.124711.1	0.389659	0.871502	0.243372	0.283361	0.468784	0.330946	0.48827	0.228112	0.449471	0.259161	0.118063	0.306032
MSTRG.124714.1	0.282785	0.896509	0.126995	0.164899	0.377943	0.276173	0.439011	0.377837	0.76093	0.257719	0.59559	0.231685
MSTRG.124722.1	0.075534	0.145675	0.134605	0.05694	0.144154	0.067229	0.261992	0.242432	0.190645	0.163631	0.284279	0.022328
MSTRG.124725.1	0.113622	0.363816	0.1004	0.134381	0.244336	0.132727	0.327758	0.203634	0.294707	0.188875	0.178473	0.278226
MSTRG.124756.1	0.235583	1.0262	0.053921	0.205301	0.302918	0.144302	0.772964	0.474791	0.932694	0.420459	0.542519	0.203411
MSTRG.124762.1	0.176055	0.871086	0.201191	0.275167	0.348718	0.253567	0.664726	0.225658	0.547137	0.230071	0.144854	0.109098
MSTRG.124765.1	0.20003	0.894741	0.271881	0.243082	0.323361	0.24195	0.268316	0.222772	0.490027	0.22343	0.179992	0.049397
MSTRG.124786.1	0.228011	0.69919	0.188168	0.179454	0.150917	0.135703	0.680646	0.415515	0.686447	0.277281	0.632162	0.163589
MSTRG.12479.1	0.250252	0.586055	0.141584	0.024013	0.110763	0.043804	0.284742	0.113161	0.25359	0.159589	0.145115	0.06741
MSTRG.124806.1	0	0	0.60211	0.482711	0	0	1.20848	1.30846	0.800375	0	0	0
MSTRG.12495.1	0.186582	0.370703	0.252694	0.137475	0.104352	0	0.475428	0.456551	0.421291	0.320418	0.240628	0.174999
MSTRG.125356.15	0.647652	1.54837	0.238864	0.374851	0.559925	0.448439	1.23371	1.06152	2.69592	0.392807	0.361011	0.731715
MSTRG.125364.1	0.064995	0.730989	0.050699	0.005688	0.350528	0.187494	0.632524	0.23089	0.232829	0.020319	0	0.043089
MSTRG.125366.1	0.726029	3.38694	0.444269	0.835278	1.03436	0.922912	1.20119	1.04085	1.79236	0.313686	0.742543	0.163624
MSTRG.125776.1	0.106824	0.149213	0.253047	0.11118	0.129452	0.077934	0.118539	0.011491	0.041733	0.244884	0.043151	0.0831
MSTRG.12641.1	0.129333	0.749217	0.122165	0.165794	0.201299	0.088505	0.261984	0.405195	0.97587	0.349946	0.503057	0.459337
MSTRG.126454.1	0.24674	0.824501	0.168656	0.200553	0.100928	0.212887	0.340446	0.275351	0.38752	0.041284	0.151326	0.117933
MSTRG.126541.1	0.19698	0.131659	0.134439	0.009236	0.007563	0.078419	0.211725	0.152355	0.143673	0.116863	0.242967	0
MSTRG.126960.1	0.04361	0.228484	0.061937	0.047459	0	0.137742	0	0.14138	0.191834	0.229303	0.152105	0.733447
MSTRG.127017.1	0.295391	0.465383	0.524341	0.218194	0.136583	0.432046	0.931373	0.024014	0.191298	0.131943	0.561835	0.512501
MSTRG.127031.8	0.077247	0.260765	0.088621	0.166001	0.281372	0.066043	0.339388	0.453587	0.225775	0.18926	0.126183	0.104057
MSTRG.127046.4	0.095921	0.222601	0.09349	0.273016	0.40261	0.036972	0.247516	0.502972	0.210165	0.712017	0.337051	0.632771
MSTRG.127049.1	0.239964	0.117696	0.245489	0.256201	0.181873	0.113801	0.113138	0.09894	0.074677	0.334124	0.239024	0.277245
MSTRG.127054.6	0.116561	0	0.126856	0.078277	0	0.058997	0.145693	0.118369	0.124882	0.468036	0.240298	0
MSTRG.127093.1	0.28559	0.733972	0.274263	0.347257	0.17727	0.328595	0.811182	0.920226	0.944661	0.414389	0.428943	0.265041
MSTRG.127227.1	0.144417	0.126265	0.175643	0.105343	0.142435	0.110418	0.329872	0.398537	0.456002	0.365366	0.179491	0
MSTRG.127406.1	0.270586	0.072589	0.180191	0.186023	0.165254	0.143437	0.489955	0.777061	0.499481	0.648692	0.367541	0.478919
MSTRG.127641.1	0.102802	0.100775	0	0	0.040573	0.086663	0.537573	0.907663	0.445927	0.13243	0.421998	0.036196
MSTRG.127642.2	0.027036	0.047865	0.014215	0.012082	0.01591	0.024198	0.137373	0.834665	0.397793	0.257727	0.137005	0.045754
MSTRG.127647.5	0	0	0	0	0.04295	0	0.110867	0.731435	0.230141	0.053336	0.593692	0
MSTRG.127705.5	0	0	0	0	0	0	0.602036	0.177237	0.628668	0.417162	1.08499	0.200345
MSTRG.127707.1	0	0	0	0	0.075957	0	0	0.015144	0.781567	0.747451	0.755041	0.397422
MSTRG.12776.1	0.78247	0.486472	0.414751	0.422009	0.30902	0.276497	0.205166	0.428007	0.222738	0.19626	0.108615	0.156196
MSTRG.127782.2	0	0	0	0	0	0	0.01256	0.007499	0.073535	0.214717	0.412423	0.191724
MSTRG.127791.1	0.01841	0.045215	0.039545	0.033124	0.039971	0.011444	0.166329	0.4639	1.50295	0.643386	1.44755	0.108222
MSTRG.127858.1	0	0	0	0	0	0	1.03541	2.27668	0.505471	0.272007	0.866353	0
MSTRG.12797.1	0.105709	0.226987	0.104616	0.075289	0.044227	0.014747	0.14914	0.176057	0.451902	0.158483	0.061309	0.080892
MSTRG.12841.8	0.178209	0.332405	0.267157	0.056896	0.219151	0	0.010267	0.017344	0.224356	0	0	0
MSTRG.12851.1	0.145009	0.114673	0.138942	0.087574	0.210229	0.195471	0.419039	0.144355	0.059634	0.275256	0.102887	0.248552
MSTRG.128568.1	0.053048	0	0.165706	0.141207	0.075105	0.14263	0.10713	0.120775	0.194488	0.38048	0.44344	0.592494
MSTRG.128673.3	0	0.077385	0	0.117615	0.368198	0	0.068218	0.266902	0.147235	0.106128	0.125607	0.276391
MSTRG.128673.7	0.227014	0.19158	0.070342	0.119902	0.028986	0.085589	0.347142	0.123098	0.156879	0.102449	0	0.111556
MSTRG.129133.1	0.151918	0.443583	0.234629	0.424647	0.514232	0.407341	0.275344	0.258563	0.43941	0.197012	0.239247	0.193178
MSTRG.129135.1	0.128389	0.480786	0.102816	0.068186	0.139904	0.041172	0.455168	0.536311	0.245185	0.266681	0.224698	0.179112
MSTRG.129145.3	0.023943	0.177349	0.07509	0.18953	0.095354	0.028157	0.339969	0.193636	0.279209	0.058294	0.089492	0.080685
MSTRG.129145.4	0.192123	0.428519	0.053925	0.110723	0.132693	0.342335	0.148257	0	0.047291	0	0	0.009266
MSTRG.129304.1	0.145333	0.205706	0.12094	0	0	0	0	0	0	0	0.050103	0
MSTRG.129536.1	0.348092	0.548994	0.181877	0.368373	0.26679	0.080587	0.368631	0.282659	0.305635	0.199481	0.404258	0.11435
MSTRG.129557.2	0.049043	0	0	0.010679	0.022231	0.026011	0.151696	0.00686	0.024645	0.334062	0.163037	0.158794
MSTRG.129694.3	0.1213	0.410827	0.144062	0	0.047964	0	0	0	0	0	0	0
MSTRG.129699.1	0.170642	0.351698	0.385339	0.125926	0.126533	0.062311	0.51765	0.304611	0.223763	0.155813	0.413665	0.408815
MSTRG.129776.1	0.066486	0.129629	0.023076	0.00204	0.079648	0.001735	0.220985	0.342892	0.240348	0.141325	0.476849	0.016248
MSTRG.129835.1	0.188779	0.447896	0.104895	0.199903	0.085984	0.106062	0.40363	0.318965	0.312661	0.06724	0.218231	0.021022
MSTRG.129859.24	0.427945	1.07153	0.282447	0.570339	0.449656	0.550728	0.50916	0.412651	0.855658	0.594507	0.483437	0.448112
MSTRG.129863.1	0.429225	0.881317	0.240987	0.401364	0.419207	0.344051	0.569514	0.520855	1.04708	0.402651	0.334056	0.357781
MSTRG.129865.1	0.009259	0.041715	0.079124	0.181168	0.137808	0.298589	0.157968	0.098466	0.084816	0.163171	0	0.181846
MSTRG.129870.1	0.055001	0.283361	0.180177	0.125097	0.037393	0.211791	0.122649	0.103781	0.253244	0.015923	0	0
MSTRG.129885.1	0.167371	0.581166	0.241723	0.488777	0.373338	0.164464	0.341334	0.540503	0.585119	0.523516	0.661823	0.475256
MSTRG.129890.1	0.234604	0.388113	0	0.235473	0	0.063591	0.193505	0.35385	0.250632	0.306854	0.192851	0
MSTRG.129890.2	0.302386	0	0.168831	0.104888	0.379852	0	0.297612	0.219403	0.70464	0	0	0.188553
MSTRG.12992.1	0.393955	0.943484	0.313507	0.53263	0.725536	0.621264	1.26368	1.26144	1.55801	0.332186	0.870093	0.143849
MSTRG.129987.44	0.188356	0.438215	0.026379	0.152959	0.080078	0.168664	0.312141	0.165781	0.208551	0.219905	0.494222	0.030138
MSTRG.130029.1	0	0	0	0	0	0	0	0	0	0.214227	0.224033	0.210901
MSTRG.130107.4	0.709695	0.760798	0.644463	0.611131	0.598001	0.293091	1.37315	1.14038	1.202	0.794031	0.802031	2.06305
MSTRG.130669.1	0	0	0	0.018207	0.120064	0	0.261611	0.62092	0.332116	0.613763	0.249595	0.043456
MSTRG.130763.1	0.253397	0.297449	0.254505	0.102697	0.075199	0.019116	0.194989	0.157829	0.451352	0.442573	0.402299	0.257307
MSTRG.130774.14	0.292304	0.790966	0.219715	0.168882	0.129861	0.211816	0.5956	0.480635	0.75427	0.404004	0.433508	0.136761
MSTRG.130802.2	0.227396	0.892551	0.107355	0.15062	0.171016	0.178052	0.659591	0.440829	0.861301	0.485073	0.448298	0.220522
MSTRG.130808.1	0.302474	0.464701	0.069803	0.079518	0.161665	0.142249	0.726703	0.496519	0.970141	0.264739	0.289499	0.114116
MSTRG.130865.1	0.141091	0.2422	0.174799	0.070142	0.127941	0.081756	0.311557	0.427433	0.24745	0.182301	0.263129	0.013186
MSTRG.130987.5	0.197696	0.292922	0.293208	0.073929	0.157361	0.068838	0.105927	0.676487	0.657995	1.06184	0.87375	0.611001
MSTRG.131178.14	0.353754	0.535678	0.692926	0.547289	0.339095	0.077008	0.309689	0.404452	0.319384	0.846176	0.466587	1.08515
MSTRG.131197.1	0.20584	0.634147	0.201431	0.125712	0.121814	0.096113	0.619061	0.551658	0.492164	0.431343	0.418882	0.333252
MSTRG.131209.1	0.324057	0.504844	0.264821	0.089448	0.227076	0.088874	0.265657	0.145798	0.263255	0.213514	0.14722	0.322378
MSTRG.131305.1	0.144427	0.010209	0.121967	0.10758	0.032802	0.033729	0.3094	0.302284	0.666042	0.485263	0.360858	0.037069
MSTRG.13155.2	0	0	0	0	0	0	0.29487	0.239189	0.147502	0.445486	0.084134	0.025571
MSTRG.131987.1	0.100444	0.322237	0.153494	0.357333	0.024788	0	0.156447	0.116028	0.391713	0.49357	0.063299	0.153562
MSTRG.132031.1	0.157237	0.078189	0.103931	0.230615	0	0.029435	0.138915	0.136156	0.29145	0	0.128601	0
MSTRG.132159.1	1.1271	2.18025	1.18639	1.67284	1.07528	0.797968	5.21183	1.31643	4.20827	0.267113	2.68418	2.18482
MSTRG.132194.3	0.020193	0.090791	0	0.104969	0.001545	0.125462	0.375089	0.103023	0.117509	0.009569	0	0.037338
MSTRG.132194.7	0.451929	1.05855	0.212165	0.413364	0.280006	0.382434	0.180132	0.481056	0.420526	0.134759	0.151812	0.289043
MSTRG.132284.1	0.183835	0.266125	0.103618	0.106205	0.173617	0.067538	0.420105	0.283551	0.37872	0.200932	0.697022	0.254991
MSTRG.132312.2	0	0	0	0.007324	0.026202	0.050076	0.763949	0.029947	0.744411	1.19741	1.83445	0.283753
MSTRG.132312.3	0	0.049742	0	0.075236	0.126523	0	1.16455	0.167193	0.534687	0.963453	1.33848	0.671794
MSTRG.132312.5	0	0.0718	0.033194	0.13002	0.00975	0.141845	0.367312	0.115455	0.280236	0.603557	1.11249	0.320173
MSTRG.132759.1	0.245487	1.01363	0.793809	0.173492	0.139868	0.211662	0	0.135552	0	0	0	0
MSTRG.132933.1	0.047991	0.105174	0	0	0.287125	0	0.398199	0.422066	0.395253	1.03052	0.04474	0.732554
MSTRG.133053.1	0	0	0.02546	0.021811	0.079499	0	0.046036	0	0.048299	0.184154	0.244925	0.549087
MSTRG.133136.1	0.233985	0.196012	0.178104	0.079537	0.084125	0.168596	0.288388	0.17959	0.52669	0	0.509567	1.36343
MSTRG.133136.2	0	0.233164	0	0.240102	0.208841	0.113447	0.866439	0.398446	0.220045	0	0	0
MSTRG.133136.4	0.087406	0.219999	0	0.029764	0.001021	0.163796	0.640292	0.230107	0.221892	1.19119	0.149303	0
MSTRG.133752.13	0.259855	0.690451	0.312408	0.606375	0.19301	0.241981	0.279982	0.099219	0.255628	0.170101	0	0.210052
MSTRG.133752.9	0.347398	0.398616	0.243073	0.131825	0	0.028436	0.040653	0.28604	0.392385	0	0	0
MSTRG.133890.1	0.177651	0.438566	0.180518	0.176826	0.177286	0.254121	0.312647	0.349025	0.50453	0.394352	1.05497	0.122104
MSTRG.134061.2	0	0.181034	0	0.182097	0.072879	0.220698	0.307187	0.143961	0.327051	0.094123	0	0.04516
MSTRG.134061.3	0.147215	0.045091	0.060856	0.051211	0.070224	0.118527	0.166268	0.225181	0.13066	0.145834	0.250827	0.13673
MSTRG.134266.21	0.35985	0.899853	0.3777	0	0.190911	0.000919	0.796764	0.374743	0.594428	0.549762	0.040122	0.036976
MSTRG.134559.5	0.228281	0.22489	0.187229	0.081678	0.134355	0.104763	0.014267	0.381945	0.425044	0.076627	0.241504	0.01937
MSTRG.134571.8	0.281597	0.174945	0.075467	0.027476	0.000671	0.022076	0.10384	0.217311	0.124493	0.214771	0.325932	0
MSTRG.134572.1	0.102905	0.256837	0.082708	0.084348	0.137448	0.099338	0.117992	0.138127	0.163689	0.194811	0.225618	0.045251
MSTRG.134600.1	0.251426	0.47547	0.058285	0.078043	0.147662	0.083423	0.370325	0.301627	0.289338	0.136806	0.11714	0.140796
MSTRG.134612.1	0.105824	0.162772	0	0.027605	0.027925	0.100481	0.210431	0.112554	0.226014	0.026959	0	0.066604
MSTRG.134667.5	0.858372	1.0431	0.491949	0.758273	0.655567	0.645253	1.19581	0.914788	1.29635	0.677556	1.208	0.082461
MSTRG.134716.3	3.1125	2.743	1.95031	0.642369	1.8463	1.55005	0.703626	0.384384	0.558555	0.901466	1.01065	1.17159
MSTRG.134716.4	9.64579	5.54686	6.48166	2.88406	3.1227	3.02918	0.560996	0.310245	0.138032	0.281316	0.343442	0.462616
MSTRG.134717.1	0.324412	0.211207	0.397924	0.283715	0.199794	0.224725	0	0	0	0.066596	0.007001	0
MSTRG.135076.2	0.255076	0.175829	0.150241	0.135808	0.013438	0.105988	0.102946	0.488409	0.08927	0	0	0
MSTRG.135076.8	0.10683	0.215599	0.145835	0	0	0.171169	0.154622	0.154064	0.276506	0	0	0
MSTRG.135076.9	0.232558	0.132738	0.316131	0.057168	0.358026	0.19432	0	0.067756	0	0	0	0
MSTRG.135628.1	0.038287	0.843604	0.191128	0.071074	0.257214	0.193069	0.205867	0.475965	0.420183	0.382348	0.10042	0.512837
MSTRG.135644.1	0.272288	1.17442	0.164836	0.27213	0.365441	0.354088	0.522495	0.532761	0.896092	0.158089	0.21791	0.09372
MSTRG.135647.1	0.522802	1.60321	0.091088	0.384264	0.445943	0.30758	0.645549	0.358843	0.920414	0.184059	0.696618	0.058436
MSTRG.135652.1	0.496107	1.63973	0.247457	0.437568	0.390496	0.41672	0.853068	0.808914	0.966249	0.318207	0.501385	0.21265
MSTRG.135683.1	0.159175	1.00418	0.129762	0.086724	0.106786	0.143906	0.208822	0.150023	0.200345	0.041885	0.09144	0.030931
MSTRG.135729.26	0.202822	0.261586	0.191446	0.177894	0.159174	0.116736	0.269539	0.399459	0.408412	0.142332	0.22448	0.019467
MSTRG.136221.1	0.182249	0.484911	0.281962	0.136399	0.040259	0.167115	0.124434	0.084205	0.16389	0.091257	0.285106	0.442187
MSTRG.136353.29	0.533938	1.26435	0.273165	0.148938	0.244545	0.228879	0.667842	1.04767	0.836157	0.400667	0.567994	0.169291
MSTRG.13679.4	0.328988	0.059237	0.085153	0.11439	0.111797	0.182988	0.086535	0.065594	0.040089	0.091856	0	0.388228
MSTRG.136932.1	0.236714	0.434405	0.179014	0.173646	0.200953	0.297783	0.339332	0.377164	0.444284	0.236351	0.325458	0.098836
MSTRG.136938.1	0.144755	0.622378	0.164464	0.13789	0.192146	0.179638	0.330785	0.390895	0.439641	0.28821	0.274365	0.089205
MSTRG.136979.11	0.657417	1.40339	1.01837	1.07744	1.46104	0.843403	2.93142	0.993353	2.34108	0.682006	0	0
MSTRG.137500.1	0.29908	0.122771	0.078028	0	0.028198	0.022238	0.117491	0.409133	0.417471	0.093918	0	0.154483
MSTRG.137804.7	0.134561	0.531924	0.182423	0.135737	0.156973	0.108044	0.602987	0.438482	0.359915	0.276209	0.616765	0.645947
MSTRG.138006.1	0	0.007243	0.01301	0.025607	0.062582	0.058586	0.26854	0.445759	0.264908	0.263637	0.169448	0.005368
MSTRG.138011.1	0.046724	0	0	0.074879	0	0	0.625636	0.533333	0.708469	0.885248	0.211205	0
MSTRG.138214.1	0.050632	0	0.522402	0.545214	0.713683	0.528321	0.020601	1.03328	0.015932	0.175047	0	0.62012
MSTRG.138257.1	0.292124	0.640679	0.55157	0.373111	0.209819	0.229748	1.0957	0.567121	1.1635	0.849488	0.998971	0.108981
MSTRG.138340.1	0.113449	0.141013	0.34191	0.121196	0.11528	0.217134	0.276653	0.180624	0.296757	0.115724	0.3701	0
MSTRG.138352.1	0.299678	1.25687	0.418905	0.305521	0.213345	0.181592	0.939648	0.436555	0.647461	0.304597	0.467519	0.290052
MSTRG.138390.1	0.37453	0.828307	0.474929	0.240691	0.427606	0.240695	0.104555	0.256189	0.576183	0.030484	0.284008	0
MSTRG.138793.1	0.335707	0.655535	0.194553	0.162051	0.16154	0.157607	0.366161	0.084398	0.170637	0.212709	0.018918	0.046493
MSTRG.138794.1	0.252199	1.54804	0.498571	0.186288	0.187481	0.133111	0.433393	0.433226	0.528002	0.274389	0.290311	0.027035
MSTRG.138795.1	0.153825	0.354319	0.126885	0.225888	0.160464	0.239387	0.13233	0.191887	0.403876	0.148802	0.214286	0.070553
MSTRG.138818.1	0.360588	0.6131	0.300693	0.190369	0.186877	0.203235	0.440201	0.28273	0.209578	0.191472	0.313575	0
MSTRG.138847.1	0.034515	0.17523	0.086043	0.018391	0.112976	0.104973	0.559316	0.204172	0.459112	0.023546	0	0
MSTRG.138850.1	0.314817	0.097278	0.369771	0.055568	0.161168	0.169785	1.12504	0.446077	0.569691	0.044657	0	0
MSTRG.138896.1	0.508415	0.667391	0.129244	0.227687	0.51768	0.284529	1.09532	0.864149	0.806102	0.499211	0.844781	0.542214
MSTRG.138925.21	0.188324	0.24493	0.105202	0.110217	0.091124	0.082033	0.16713	0.212194	0.501147	0.30869	0.428375	0.079692
MSTRG.139084.1	0.164006	0.596059	0.201746	0.062466	0.045485	0.039498	0.034766	0.040606	0.020182	0	0	0
MSTRG.139115.1	0.125568	0.211353	0.392235	0.05838	0.047799	0.054742	0	0	0	0	0	0
MSTRG.139275.1	0.111867	0.212989	0.140323	0.101284	0.072597	0.056868	0.114119	0.096824	0.348317	0.195341	0.206963	0
MSTRG.139298.1	0.13523	0.130132	0.182186	0.448846	0.174125	0.214941	0.583663	0.166384	0.338459	0	0.429014	0.286499
MSTRG.139343.1	0.211489	0.484296	0.281131	0.194785	0.240636	0.198192	0.381613	0.299654	0.376986	0.263263	0.249818	0.010688
MSTRG.139371.1	0.478359	0.60898	0.326996	0.149186	0.281857	0.194599	0.56414	0.519625	0.936349	0.341535	0.609293	0.033813
MSTRG.139622.1	0.059408	0.436861	0.091242	0.127693	0.175228	0	0.677	0.619669	0.808997	0.577139	0.201755	0.539558
MSTRG.140257.1	0.475955	1.30037	0.299877	0.334596	0.497407	0.571276	0.077958	0.477468	0.670364	0.276969	0.199677	0.414371
MSTRG.140606.1	0.133228	0.205353	0.172635	0.010786	0.055622	0.061964	0.226101	0.182998	0.098143	0.017977	0.144416	0.013929
MSTRG.140610.1	0.243057	0.264904	0.266236	0.091827	0.10546	0.155996	0.152016	0.19666	0.15214	0.063678	0.092038	0.018608
MSTRG.140796.1	1.02486	1.10565	0.526481	0.668738	0.662004	0.520988	1.00343	0.663516	1.03428	0.770404	1.05358	0.375214
MSTRG.141013.1	0.179544	0.175505	0	0.06821	0.410174	0	0.210235	0.145278	0.231111	0.038369	0.228946	0
MSTRG.141047.1	0.330384	0.663492	0.283745	0.098131	0.072236	0.105279	0.147613	0.086871	0.237009	0.054079	0.018172	0.006602
MSTRG.141047.5	0.289913	0.615097	0.196187	0.164618	0.102592	0.148157	0.079468	0.05756	0.217944	0	0	0
MSTRG.141414.1	0	0	0	0.359061	0.021481	0.066693	0	0.001039	0.002315	0.125299	0.162603	0.213371
MSTRG.141414.11	0	0.011596	0.002917	0.430662	0.224691	0.227865	0.7006	0.330885	0.802006	0.17936	0.295558	0
MSTRG.141463.2	0	0	0	0	0.033731	0	0.130916	0.120264	0.03335	0.129461	0.209465	0.108618
MSTRG.141503.2	0.046582	0.221247	0.196126	0.064205	0.050524	0.131461	0.221064	0.378942	0.515211	0.889224	0.721366	0.233554
MSTRG.141506.1	0.036205	0.085352	0.178018	0.060181	0.003994	0.002633	0.160647	0.314371	0.733996	0.416269	1.1765	0.295038
MSTRG.141604.1	0.414515	0.289264	0.062859	0.208743	0	0.05379	0.376804	0.311718	0.343084	0.204863	0.472992	0.134594
MSTRG.142096.1	0.139551	0.589005	0.166933	0.184115	0.136119	0.138127	0.261867	0.236376	0.515164	0.13056	0.150883	0.09466
MSTRG.14255.6	0.010559	0.037363	0	0.021758	0.058491	0.050367	0.135337	0.125647	0.212692	1.46546	0.973998	0.013022
MSTRG.14255.9	0	0	0	0	0	0	0	0.08636	0.175242	0.625574	0.530874	0.164256
MSTRG.143160.2	0	0	0	0	0.041959	0	0.14573	0.208637	0.179994	0.369971	0.296093	0.104727
MSTRG.143204.1	0.181906	0.574278	0.128755	0.06693	0.116741	0.022799	0	0	0.095931	0.069403	0	0.147667
MSTRG.143284.11	0.506078	0.619066	0.516816	0.324745	0.228253	0.182706	0.319722	0.230784	0.233107	0.270733	0.178971	0.197381
MSTRG.143284.7	0.191312	0.656391	0.08618	0.205875	0.160886	0.102977	0.155934	0.092107	0.091145	0.02035	0.018463	0.073567
MSTRG.143307.1	0.277756	0.310238	0.192615	0.145797	0.254882	0.108027	0.049976	0.033073	0.22967	0.024837	0.026633	0
MSTRG.143360.8	0.005409	0.101349	0.070966	0.102254	0.107664	0.061124	0.118636	0.262131	0.33865	0.053328	0.127078	0
MSTRG.143406.1	0.063113	0.146423	0.076966	0	0.062043	0.334023	0.345952	0.35996	0.351078	0	0.266407	0
MSTRG.143418.1	0.211781	0.182219	0.121969	0.053224	0.035199	0.119347	0.070048	0.024968	0.073744	0.034297	0.051086	0
MSTRG.143487.3	0.152318	0.488523	0.295603	0.981967	0.13815	0.015588	0.304418	0	0.718745	0.021771	0.24105	0.038995
MSTRG.143487.5	0.091771	0.300557	0.105312	0.136005	0.053628	0.013651	0.304362	0.283161	0.463345	0.137304	0.047373	0
MSTRG.143802.1	0.258496	0.688428	0.13053	0.090841	0.194489	0.11743	0.468433	0.229275	0.605485	0.266735	0.411146	0.399098
MSTRG.143847.1	0.675166	0.541377	0.681982	0.11922	0.032412	0.09447	0.195657	0.016079	0	0	0	0
MSTRG.143847.3	0.14693	0.189752	0.376653	0	0	0	0	0	0	0	0	0
MSTRG.143870.1	0.847854	0.343072	0.297875	0	0.071734	0.110431	0.033522	0.082012	0.073579	0	0	0.004647
MSTRG.143870.2	0.648436	0.546147	0.796124	0.124231	0.046595	0.149384	0.003293	0.040698	0.012	0.034119	0	0.009657
MSTRG.143870.3	0.78778	0.384721	0.28596	0	0	0	0	0	0	0	0	0
MSTRG.144003.1	0.056516	0.337814	0.077135	0.056706	0.188294	0.1953	0.800061	0.454252	0.639629	0.448854	0.608916	0.424551
MSTRG.145088.1	0.095202	0.211938	0.133253	0.185022	0.082262	0.272918	0.809006	1.48468	0.520929	0.820916	0.337449	0.57688
MSTRG.145171.1	0.146577	0.192943	0.24951	0.047315	0.155744	0.136184	0.973988	0.95325	0.781345	0.859253	0.788547	0.63503
MSTRG.145293.1	0.154531	0.434948	0.1462	0	0.045184	0	0.115005	0.30975	0.230198	0.06724	0.149728	0.161914
MSTRG.145473.1	0.080166	0.29706	0.094704	0.153567	0.087583	0.11142	0.40377	0.124807	0.12333	0.030624	0	0.233631
MSTRG.145474.2	1.27874	0.606607	1.16391	0.623988	0.838605	0.830304	0.474884	0.748676	1.84429	1.32693	0.746413	1.1209
MSTRG.145474.6	1.54848	0.884928	0	1.30315	0.074732	3.56011	0.372262	1.50007	4.82316	2.05688	1.56592	0
MSTRG.146181.1	0.207516	0.363275	0.112502	0.139307	0	0.040017	0.103105	0.061427	0.290241	0	0	0
MSTRG.146183.1	0.353419	0.734666	0.15552	0.192487	0.078553	0.132897	0.274847	0.175695	0.722609	0.195235	0	0
MSTRG.146285.1	0.451548	0.457868	0.20013	0.310902	0.054076	0.043352	0.231954	0.706876	0.538092	0.62309	0.175901	0
MSTRG.146380.2	4.50455	1.84516	2.37726	0.598106	2.43959	1.83595	1.82087	1.00537	1.83272	1.46563	2.91049	2.03071
MSTRG.147016.1	0.446059	1.07082	0.283182	0.284654	0.278659	0.192989	0.084341	0.178293	0.339932	0.031222	0.03348	0
MSTRG.147025.1	0.25237	0.301983	0.537154	0	0.045315	0	0.048283	0.069439	0	0	0	0
MSTRG.147999.1	0	0.013419	0	0.018936	0	0	0.170008	0.478236	0.59002	0.825657	0.383536	0
MSTRG.148424.1	0.240592	0.633368	0.124935	0.116071	0.094196	0.221622	0.63801	0.433919	0.529894	0.379122	0.720274	0.277354
MSTRG.14847.1	0.116517	0.192906	0.080862	0.162364	0.229379	0.105891	0.445626	0.656943	0.449216	0.270823	0.45442	0.050091
MSTRG.148519.1	0.184313	0.633935	0.131804	0	0.134718	0.066245	0.442043	0.276549	0.555393	0.125504	0.232768	0.092036
MSTRG.148540.1	0.025877	0.045672	0.06826	0	0.03823	0.200324	0.118327	0.218916	0.252606	0	0.278568	0.131895
MSTRG.14863.2	0	0	0.023133	0.01974	0.00636	0	0.130555	0.353561	0.106204	0.380048	0.091543	0.125469
MSTRG.148917.6	0.560938	0.573377	0.79846	0.254685	0.103712	0.180683	1.05744	0.367857	0.596062	0.265687	0.163641	0.168459
MSTRG.148917.7	0.083073	0.118022	0.342121	0.09874	0.013458	0.349004	0.504063	0.241357	0.40429	0.247194	0.074878	0.463659
MSTRG.149327.1	0	0.182301	0.062699	0.022767	0	0	0.189353	0.173236	0.13574	0.022544	0.042516	0.01583
MSTRG.149500.1	0.446359	0.10611	0.191509	0.284324	0.206939	0	0.273676	0.363754	0.17829	0.012237	0	0
MSTRG.149563.12	4.88964	7.99674	2.22977	2.46329	3.06132	3.58386	3.83559	3.86232	4.80633	5.27753	2.99399	1.96643
MSTRG.149565.2	0.231902	0.379171	0.033909	0.034246	0	0.080117	0.503825	0.225548	0.162787	0.140495	0.074199	0.150885
MSTRG.149705.1	0.552825	0.427559	0.420205	0.223871	0.106465	0.226042	0.254637	0.257575	0.264884	0.062775	0.352584	0.243178
MSTRG.150320.12	0.040598	0.103271	0.021136	0.044661	0.071468	0.081885	0.149514	0.304182	0.118977	0.139125	0.106762	0.199892
MSTRG.150684.2	5.26671	5.50724	3.9856	4.39765	2.75598	3.13167	1.74112	1.61372	2.37218	0	1.28999	0.013856
MSTRG.150684.3	0.156098	1.57826	1.34217	1.37482	1.04552	1.2737	1.03516	0.015143	3.08243	1.5481	0.022672	0.70601
MSTRG.150684.4	4.9172	1.69666	1.80828	1.77451	1.84621	1.49185	0.734694	0.247702	0.519203	2.25216	1.88885	0.875116
MSTRG.150684.5	3.15665	3.28138	2.86394	1.49693	2.45402	1.45564	3.21679	2.96744	2.04181	0.129658	3.29912	0.197833
MSTRG.150685.1	0.477596	0.418697	0.404563	0.148731	0.205228	0.293142	0	0.052106	0.138689	0.098503	0.063938	0.068761
MSTRG.150825.2	0.043352	0.09125	0.065727	0.054209	0.091998	0.103472	0.251151	0.134463	0.212284	0.084472	0.023029	0.042375
MSTRG.151039.23	0	0	0	0	0	0	0.171417	0.475763	0.24354	0	0.388857	0
MSTRG.151113.1	0	0.107399	0	0	0	0	0.171374	0.314397	0.396739	0.348471	0.329419	0
MSTRG.151127.1	0	0.063598	0.022606	0	0	0	0.141166	0.192931	0.136775	0.165788	0.34402	0.093267
MSTRG.151139.1	0.139396	0.3659	0.097566	0.141004	0.032865	0.075803	0.280698	0.211455	0.42272	0.047166	0.07872	0
MSTRG.151174.1	0.249094	0.85442	0.079568	0.196165	0.177332	0.192814	0.654762	0.229609	0.703452	0.217142	0.491729	0.025572
MSTRG.151177.1	0.147037	1.00354	0.199439	0.169407	0.180448	0.286719	0.761226	0.583287	0.809083	0.640731	0.251058	0.065898
MSTRG.151183.1	0.273199	0.497601	0.150631	0	0.102852	0.143372	0.463968	0.245172	0.778423	0.12746	0	0.505698
MSTRG.151189.1	0.345366	0.834634	0.478727	0.316811	0.207604	0.215795	0.479425	0.548669	0.619238	0.730793	0.772813	0.314781
MSTRG.151199.1	0.056885	0.348326	0.039065	0.353716	0.520275	0.086501	0.61072	0.890673	0.489507	0.227831	0.53156	0.063788
MSTRG.151401.1	0.095032	0	0	0.101245	0.301463	0.181769	0.047525	0	0	0	0	0.290775
MSTRG.151446.18	0.126346	0.255917	0	0.098212	0.116556	0.185563	0.907124	0.117639	0.790672	0.305729	0.592802	0.303118
MSTRG.151446.3	0.136192	0.216896	0.089633	0.490654	0.303263	0.14874	0.314156	0.254251	0.156583	0.152427	0.805023	0.549697
MSTRG.151460.1	0.018758	0.365556	0	0.441014	0.172677	0.172259	0.43957	0.315093	0.756815	0.743092	0.464773	0.386788
MSTRG.151466.1	0.035567	0.245231	0.081476	0.133083	0.247474	0.187298	0.656056	0.450209	0.450739	0.692101	0.352614	0.174777
MSTRG.151494.1	0.115588	0.09476	0.020631	0.185501	0.220177	0.116146	0.416212	0.767699	0.529512	0.126748	0.212987	0.267298
MSTRG.151504.1	0.216755	0.180996	0.294517	0.137147	0.121126	0.050559	0.521087	1.0335	0.555493	0.118857	0.362751	0.273733
MSTRG.15170.1	0.700456	2.05065	0.573205	0.500994	0.414081	0.410742	0.577988	0.340252	0.397737	0.07186	0.236114	0.157691
MSTRG.15180.2	0.222145	0.64034	0.169672	0.320061	0.432803	0.580842	0.509333	0.407105	0.487565	0.696675	0.565782	0.185882
MSTRG.151818.1	0.193846	0.158303	0.139865	0.139463	0.1633	0.117307	0.20897	0.263863	0.319081	0.237894	0.189522	0.138943
MSTRG.15212.1	0	0.030323	0.083431	0.128239	0.085826	0.073155	0.412829	0.147645	0.335361	0.181891	0	0.004367
MSTRG.15214.1	0.098552	0.243368	0	0.115844	0.154172	0	0.322902	0.120984	0.327668	0.100086	0	0
MSTRG.152290.3	0.003133	0	0	0	0.003582	0.008272	0.121171	0.435902	0.250131	0.043638	0.087218	0
MSTRG.15311.1	0	0	0	0.253151	0.594951	0.312626	0.088992	0.014949	0.101103	0.020858	0.311103	0.434699
MSTRG.15311.4	0	0.017146	0	0.199769	0	0.098164	0.533238	0.30866	0.291587	0.364548	0.06938	0.15332
MSTRG.15311.5	0.038115	0.118235	0.032478	0.185821	0	0.190551	0.347795	0.30258	0.424755	0.56795	0.519609	0
MSTRG.15328.1	0.096662	0.272633	0.083136	0.206163	0.274773	0.172203	0.21281	0.197284	0.086228	0.098787	0.191151	0.048682
MSTRG.153311.1	0.084018	0.151704	0.0728	0.078557	0.075256	0.067098	0.24291	0.233721	0.124134	0.140293	0	0
MSTRG.153326.1	0.059722	0.091579	0	0	0.125262	0.011087	0.210153	0.304995	0.366647	0.08846	0.096598	0.024797
MSTRG.153572.1	0.157093	0.433793	0	0.070306	0.069082	0.035363	0.396504	0.122479	0.216711	0.044384	0.200302	0.114207
MSTRG.153573.1	0.072163	0.67997	0.123093	0.103275	0.278221	0.238928	0.724767	0.205221	0.389664	0.349929	0.252385	0
MSTRG.153574.1	0.033691	0.534868	0.137229	0.030053	0.155335	0.204145	0.701041	0.11917	0.338886	0.087089	0.131287	0.01621
MSTRG.153580.1	0.023287	0.6983	0.105886	0.126852	0.134704	0.239797	0.068697	0.4328	0.259223	0.235502	0.245782	0.346706
MSTRG.153581.1	0.250532	1.04278	0.171549	0.391738	0.35856	0.343129	0.843264	0.433604	0.69554	0.356703	0.430535	0.224813
MSTRG.153582.1	0.13175	0.649284	0.112472	0.420292	0.378938	0.294692	0.509273	0.329653	0.723836	0.099503	0.345625	0.073421
MSTRG.153584.1	0.117386	1.27836	0.162925	0.214688	0.461862	0.256872	1.00713	0.373901	0.466572	0.543806	0.901983	0.280481
MSTRG.153861.8	0.376115	0.667954	0.206286	0.3037	0.290785	0.249519	0.251332	0.29362	0.314319	0.214616	0.443362	0.286959
MSTRG.153904.1	0.098363	0.352461	0.170698	0.017976	0.029788	0.143106	0.235987	0.270917	0.346398	0.232365	0.049055	0.382465
MSTRG.153955.1	0.398246	0.249049	0.357853	0.143367	0.077258	0.065764	0.102318	0.194842	0.122356	0.054952	0.042836	0.029525
MSTRG.154474.12	0.162615	0.709913	0.298958	0.022547	0.27496	0.201983	0.57417	0.425593	0.603495	0.706306	0.836788	0.672289
MSTRG.154474.14	0.370072	0	0	0	0.217926	0	0	0	0.407138	0.272979	0.603022	0.217229
MSTRG.154488.7	0.158492	0.494646	0.785788	0.275723	0.152826	0.179807	0.725999	0.581279	0.5835	0.283192	0.320011	0.323971
MSTRG.154503.1	0.136038	0.064979	0.572397	0.314512	0.290123	0.269023	0	0.099144	0.120896	0	0.114547	0
MSTRG.154545.1	0	0.055192	0	0.090367	0.014914	0.078433	0.119547	0.285814	0.107429	0.224772	0.064595	0.025586
MSTRG.154545.2	0.115167	0	0.253574	0.208069	0.198334	0.291748	0.018011	0.152614	0.150555	0.453684	0	0.215348
MSTRG.154545.3	0.093529	0.321642	0	0	0	0	0.496924	0	0.215361	0.497183	0.584372	0.601616
MSTRG.154598.1	0.114261	0.064674	0.199416	0.112405	0.331276	0	0.166207	0.130107	0.155661	0.300813	0.440045	0.08607
MSTRG.15460.1	0.244021	0.333089	0.292154	0.30762	0.221212	0.20633	0.724207	0.728919	0.702075	0.441486	0.550274	0.200749
MSTRG.154763.1	0.013409	0.374822	0	0.068384	0.129172	0.002567	0.057797	0.095943	0.079398	0.161289	0.334525	0.150951
MSTRG.154809.1	0.335816	0.212478	0.212383	0.124665	0.075707	0.130514	0.331253	0.202967	0.223748	0.42604	0.183139	0.060279
MSTRG.15483.1	0.003681	0.237993	0.064049	0.017317	0.025635	0.001258	0.190205	0.100106	0.125557	0.205605	0.095986	0.006326
MSTRG.154880.1	0.345511	0.052076	0.598194	0	0.254043	0.072736	0.165358	0.237881	0.393152	0.070275	0.538882	0.400736
MSTRG.154887.6	0	0	0.363916	0	0	0	0	0	0	0.812382	0.624634	1.54033
MSTRG.154892.5	0.494902	0.293677	0	0.621186	0.115281	0.206684	0.248976	0	0	0	0.060129	0.091044
MSTRG.154932.1	0.00868	0.110939	0.087319	0.113015	0.072424	0.014351	0.282772	0.322866	0.299135	0.354593	0.263807	0.15075
MSTRG.154935.1	0.085368	0	0.13799	0.203162	0.077424	0	0.137105	0.254545	0.194572	0.1492	0	0
MSTRG.155118.1	0.218064	0.278793	0.156608	0.147391	0.13215	0.102634	0.220043	0.213574	0.2815	0.311872	0.162358	0.208067
MSTRG.15519.3	0.014118	0.208809	0.122417	0.107703	0.120086	0.147212	0.368241	0.10067	0.023731	0	0	0
MSTRG.155197.1	0.098325	0.235171	0.051879	0.024087	0.021851	0.055861	0.196289	0.328479	0.167577	0.055184	0.015189	0
MSTRG.155201.1	0.091102	0.20465	0.066297	0.037094	0.08975	0.181592	0.372411	0.318484	0.348169	0.112929	0.045574	0.050377
MSTRG.155336.1	0.096557	0.028624	0	0.021618	0.035541	0	0.124649	0.177415	0.093635	0.309374	0.111925	0.12396
MSTRG.155637.1	0.132587	0.055175	0.05177	0.291449	0.179721	0.216817	0.080651	0.028854	0.051294	0	0	0
MSTRG.155742.1	0	0.184717	0	0.284861	0.256197	0.445993	0.053683	0	0	0	0	0
MSTRG.155756.1	0.164718	0.626435	0.171445	0.211178	0.167551	0	0	0	0.717964	0.493687	0	0.238857
MSTRG.155757.1	0.183536	0.605726	0.24695	0.276513	0.293452	0.253688	0.529062	0.42448	0.739668	0.470791	0.440126	0.227521
MSTRG.155764.1	0.147316	0.282898	0.10951	0.182295	0.171288	0.070596	0.319496	0.17323	0.445907	0.053926	0.076769	0.071778
MSTRG.155924.1	0.619442	1.93396	0.550757	0.445517	0.477177	0.387566	0.945993	0.520205	0.984031	0.550075	0.607716	0.351604
MSTRG.155925.1	0.151062	0.449928	0.176825	0.3002	0.06751	0.068902	0.316188	0.287324	0.510999	0.656012	0.258343	0
MSTRG.156481.15	0.06513	0.081525	0.036079	0.24905	0.361339	0.019105	1.61687	0.347184	0.667735	0.175657	0.087235	0.072476
MSTRG.156481.9	0.020441	0.024094	0	0.32304	0	0.20092	0.941423	0.28009	0	0.102195	0.159725	0.144423
MSTRG.156546.1	0.036793	0.055565	0.002651	0.212944	0.199471	0.13447	1.27768	0.265021	0.608371	0.123767	0.427167	0.008993
MSTRG.156550.1	0.142541	0	0	0.193329	0.166834	0.101779	1.70071	0.328447	0.595071	0.165389	0.198241	0.072547
MSTRG.15667.1	2.88909	2.06318	3.11294	2.97309	1.81917	4.62312	2.70515	3.18231	4.16409	3.91507	0.807864	0.264412
MSTRG.15667.2	0.138059	0.00813	0.234516	0.110931	0.007012	0.093629	0.059	0.056144	0	0.451623	1.20565	3.74673
MSTRG.15667.3	15.68	6.62649	9.394	12.9011	14.7576	12.5558	0.327063	0.144635	0.368479	0.777734	1.62715	0.304884
MSTRG.15667.4	0.963227	0.227582	2.79488	3.07289	0.662881	2.5026	0.803641	0.949467	1.01689	0.168732	0.241169	0
MSTRG.15667.6	1.84277	0.842857	0	0	0.370088	0	0	0	0	1.00704	0.648932	1.46977
MSTRG.156804.1	0.596852	1.53056	0.513101	0.716495	0.653434	0.632271	1.6498	1.07398	1.46308	0.952222	1.11218	0.334956
MSTRG.15709.1	0.664482	0.455169	0.188712	0.102928	0.067021	0.095682	0.970027	0.334341	0.567016	0.055059	0.721791	0
MSTRG.157162.1	0.162741	0	0.056722	0.069409	0	0	0.333889	0.162629	0.260476	0.047953	0.328256	0
MSTRG.157817.1	0.089317	0.134606	0.050817	0.132786	0.067191	0.019393	0.141782	0.265365	0.23967	0.454455	0	0.336886
MSTRG.158007.1	0.261875	0.340319	0.248324	0.286847	0.447491	0.492433	1.51537	1.75517	1.64399	1.08323	2.18759	0.138468
MSTRG.158080.1	0.160384	0.11865	0.135758	0.025961	0.078668	0.041023	0.278007	0.164163	0.20838	0.06101	0.030971	0
MSTRG.158248.1	0.078695	0.129137	0.185506	0.00385	0.212249	0.166439	0.382252	0.410512	0.578798	0.094451	0.118068	0
MSTRG.158250.1	0.148432	0.286363	0.134325	0.095335	0.095225	0.070671	0.391268	0.251028	0.208919	0.100391	0.123803	0.101479
MSTRG.158269.1	0.318719	0.483735	0	0.119273	0.339178	0.121772	0.713054	0.486339	0.280055	0.489307	0.343719	0.255289
MSTRG.158270.1	0.22773	0.438786	0.160362	0.112664	0.09877	0.175092	0.388038	0.272395	0.41386	0.239548	0.236711	0.093723
MSTRG.158296.1	0.17916	0.081398	0.147528	0.135336	0.272631	0.0334	0.111542	0.588301	0.194748	0.234218	0.640362	0
MSTRG.158297.11	0.130386	0.293452	0.442201	0.167169	0.158057	0.263584	0.293196	0.128765	0.367575	0.258661	0.241306	0.170119
MSTRG.158299.1	0.187353	0.190676	0.07638	0.05877	0.136659	0.171867	0.600478	0.277301	0.405896	0.406963	0.457027	0.048933
MSTRG.158303.1	0.230689	0.497158	0.156315	0.213498	0.288517	0.417384	0.829893	0.684258	0.813319	0.431809	0.494227	0.114674
MSTRG.158304.1	0.270745	0.312894	0.191071	0.161722	0.193298	0.141578	0.279961	0.39306	0.672314	0.108195	0.392371	0
MSTRG.158752.1	0	0	0.124403	0	0	0	0.049808	0.114326	0.243966	0.118313	0.141949	0.18819
MSTRG.159191.7	0.542153	0.110544	0.280354	0.367128	0.163056	0.277807	0.659316	0.450254	0.292674	0.566084	0.893616	0.089472
MSTRG.159293.11	0	0.634313	0.35694	0.186856	0.193464	0.137468	0.92603	0.569062	0.491692	0.575145	1.12486	0.836043
MSTRG.15952.1	0.057388	0.043914	0	1.3939	1.70607	2.7823	0.164833	0	0.157603	0	0	0
MSTRG.159713.1	0.397102	0.430045	0.051385	1.02795	0.89813	2.04118	2.25021	5.45717	4.97427	5.15063	12.4812	1.71581
MSTRG.16003.1	0.118201	0.142363	0.564051	0.041481	0.694535	0.101895	0.05435	0.026823	0.025174	0.208635	0.186415	0.063898
MSTRG.160145.1	0	0.397139	0.128257	0.342597	0.196445	0.026548	0.906424	0.24882	0.700533	0.138854	0.747751	0
MSTRG.160173.1	0.299495	0.28323	0.104101	0.118752	0.113018	0.21671	0.225936	0.032185	0.068304	0.038631	0.041425	0.198327
MSTRG.160368.1	0.340259	0.221841	0.097279	0.212585	0.091745	0.29203	0.51787	0.329368	0.199245	0	0.253213	0
MSTRG.160577.1	0	0.085502	0.075099	0	0.220678	0.069167	0.086323	0	0.067639	0.233018	0.131442	0.101603
MSTRG.160608.1	0.09562	0.056579	0.01148	0	0.228984	0	0.194178	0.299247	0.379176	0.144413	0.500189	0
MSTRG.160622.1	0.081477	0.365633	0.096946	0	0.160563	0.139233	0.690408	0.307298	0.511595	0.114105	0.04788	0.048061
MSTRG.16074.1	0.476932	0.702599	0.317103	0	0.030108	0	0	0	0.028658	0	0.022546	0.132022
MSTRG.16093.1	0.104708	0.230527	0.31208	0	0	0.006485	0.054284	0.019378	0	0	0	0
MSTRG.161707.1	0.213636	0	0.075798	0.184163	0.283675	0.171234	0.057923	0	0.042099	0	0	0
MSTRG.162238.1	0.002587	0.083572	0	0	0.012445	0.007623	0.265011	0.390422	0.106653	0.040485	0.014068	0.040009
MSTRG.162301.1	0	0	0	0.026096	0	0	0.180425	0.487947	0.02468	0.141144	0.414144	0.102574
MSTRG.162301.3	0.035798	0.037801	0.014918	0	0.026629	0.022432	0.293436	0.940429	0.297878	0.607592	0.878834	0
MSTRG.162384.1	0.278135	0.459559	0.372892	0.223304	0.221321	0.226584	0.477917	0.19653	0.754599	0.080763	0	0.183257
MSTRG.162517.3	0	0.071951	0	0	0	0	0	0.28661	0.222155	0.186687	0.594023	0.734807
MSTRG.162517.6	0.029645	0.029705	0	0	0.038834	0.017748	0.271595	0.341062	0.535273	0.423154	0.249858	0.175886
MSTRG.162584.1	0.025078	0.050138	0.011132	0.044689	0.029676	0.02244	0.134984	0.199185	0.24318	0.345923	0.093784	0.051341
MSTRG.162640.1	0.445824	0.763359	0.15506	0.087448	0.510523	0.70831	0.937987	1.49599	1.26866	0.897336	1.65742	0.960834
MSTRG.162673.1	0.223468	1.65311	0.335189	0.36471	0.407806	0.308332	1.18497	0.825191	1.26455	1.02531	0.839758	0.318346
MSTRG.162679.1	0.41547	1.34935	0.383473	0.312176	0.552569	0.491132	0.925307	0.624758	1.02498	0.58024	0.728822	0.420939
MSTRG.162683.1	0.312943	1.25771	0.365283	0.543427	0.436302	0.432188	0.935264	0.955935	1.7788	0.838466	0.783234	0.300135
MSTRG.162968.2	0.062167	0.114436	0.07239	0	0	0.069998	0.158412	0.11466	0.147807	0.056185	0.044981	0
MSTRG.16307.1	0	0	0	0.070747	0.118976	0.019599	0.370135	0.116896	0.304702	0	0.020373	0
MSTRG.163534.1	0.67022	0.173525	0.135478	0.269974	0.117251	0.127745	0.227668	0.251633	0.085148	0	0.227409	0.133091
MSTRG.163559.1	0.163148	0.428522	0.230525	0.170773	0.361819	0.040905	1.11858	0.464267	0.227314	0.663128	0.436046	0.122477
MSTRG.163650.1	0.058102	0.126692	0.136119	0.110904	0.155091	0	0.117138	0.159285	0.132957	0.119798	0.158766	0
MSTRG.164486.7	0.100575	0.116937	0.255863	0.084672	0.048422	0.115229	0.148815	0.136687	0.134602	0.000817	0.110733	0
MSTRG.164619.1	0.389358	0.695963	0.339056	0.342223	0.224117	0.141809	0.500452	0.472314	0.171141	0.343895	0.082097	0.178545
MSTRG.164747.1	0.049579	0.238857	0	0.138566	0.253047	0.177156	1.27184	0.405482	0.730733	1.28719	2.1529	0.970882
MSTRG.164798.16	4.25413	5.9691	3.35082	2.11169	3.22253	4.68228	4.76575	4.93478	4.16309	2.06882	3.69646	1.08129
MSTRG.164831.1	0	0	0	0.135456	0.039872	0	0.040913	0.03936	0.147471	0.431216	0.117348	0.111751
MSTRG.165400.1	0.413403	0.717685	0.181146	0.171871	0.054826	0.151685	0.360755	0.425424	0.54105	0.182773	0.2841	0.084892
MSTRG.165668.1	0.120984	0.340298	0.082935	0.321613	0.423872	0.718965	1.9874	1.12552	1.82412	1.68247	2.34728	0.507065
MSTRG.165814.1	0	0.37844	0.073876	0	0	0	0	0.062813	0.000326	0.189063	0.238277	0.62836
MSTRG.166230.18	0.594724	0.683238	0.111496	0.106844	0.504561	0.314094	0	0	0.48047	0	0.391559	0.495328
MSTRG.166240.1	0.236567	0.413306	0.274073	0.253018	0.183105	0.297994	0.62505	0.770871	0.835709	0.719539	0.522156	0.025292
MSTRG.166254.1	0.069394	0.292051	0.068636	0.093994	0.093932	0.093587	0.477716	0.569784	0.442721	0.184105	0.182315	0.032444
MSTRG.166269.1	0.180067	0.714237	0.125705	0.195354	0.24336	0.248307	0.341051	0.503563	0.522158	0.329174	0.116974	0.131355
MSTRG.166275.1	0.14514	0.695378	0.225623	0.139482	0.180332	0.198237	0.845	0.895125	0.797906	0.532172	0.261838	0.05926
MSTRG.166280.1	0.480647	1.20911	0.367248	0.409846	0.362641	0.274385	0.974326	1.19812	1.00662	0.692964	0.598499	0.260686
MSTRG.166322.4	0.661033	0.642185	0.345609	0.127898	0.161359	0.059023	0.149805	0.143592	0.110614	0.067641	0.008824	0.113465
MSTRG.166322.5	0.426937	0.442596	0.397269	0.106084	0.131871	0.117371	0.035481	0.069844	0.023371	0.100351	0	0.13914
MSTRG.166322.6	0.123753	0.103518	0.398915	0.205972	0	0.098633	0.264996	0.031354	0.402026	0.076534	0	0
MSTRG.166576.12	0.140699	0.566164	0.214222	0.230276	0.257435	0.334967	0.905824	1.25713	0.863908	0.810205	0.846991	0.627678
MSTRG.166858.3	0.235541	0.287106	0.118332	0	0.073037	0.14097	0.058111	0.146648	0.257049	0.118364	0.077038	0.064217
MSTRG.166955.3	0	0	0	0.033409	0.093499	0.122327	0.96356	0.355118	0.577919	0.607681	0.284615	0.164557
MSTRG.167127.17	0	0	0	0.124869	0.201666	0.259142	0.486539	0.165306	0.54048	0.553886	0.444899	0
MSTRG.167359.1	2.03819	5.5171	8.25514	3.91611	9.51977	3.14548	10.404	0.54667	14.4299	46.8386	42.5792	58.3363
MSTRG.167362.1	21.091	39.4057	16.5258	34.8547	71.536	39.37	120.336	22.9317	187.702	325.446	264.085	265.778
MSTRG.167414.1	0.07319	0.153337	0.09662	0.190144	0.355157	0	0.245929	0.125206	0.104111	0.052236	0	0.213991
MSTRG.167723.1	0	0.036967	0	0.267256	0.285129	0.261808	0.059102	0.052659	0	0.237906	0.119014	0.031383
MSTRG.167844.13	0.280959	0	0.175244	0.189728	0.204722	0.309765	0.151586	0.104209	0.301268	0	0.237712	0
MSTRG.167844.20	0.448948	0.322	0.472462	0.622183	0.112211	0.308163	0.027838	0	0.175295	0	0.202632	0.104685
MSTRG.1679.1	0.235392	0.319301	0.341935	1.16738	0.801667	0.915236	0.835216	0.790275	1.77109	0.662983	0	1.3126
MSTRG.167939.1	0	0	0	0	0	0.020786	0	0.316972	0.037024	0.724502	0.583645	0.501403
MSTRG.167939.2	0.041369	0	0.043075	0.110559	0.145779	0.056584	0.185156	0.27328	0.108643	0.117137	0.140938	0.042384
MSTRG.167972.12	0.295396	0.181046	0.211946	0.187641	0.004736	0	0.073983	0	0	0.30836	0.083848	0
MSTRG.168784.1	0.338771	0.319459	0.331071	0.226986	0.407198	0.224138	0.884847	0.994402	0.666578	0.805453	1.30096	0.439998
MSTRG.168850.17	0.170517	0.144524	0.346329	0.061488	0	0.065023	0	0	0.121817	0.03618	0	0
MSTRG.168920.1	0	0.088571	0.064467	0.625851	0.409934	0.453726	0.255486	0.057474	0	0.114282	0.194284	0.440214
MSTRG.168927.1	0.284976	0.618455	0.313217	0.355649	0.252025	0.100975	0.327114	0.054286	0.273908	0.081826	0	0.22183
MSTRG.16936.1	0.043904	0.08463	0.034456	0.189605	0.154179	0.147878	0.080368	0.077104	0.12791	0.161109	0.112774	0
MSTRG.16936.4	0.129724	0.116679	0.122642	0.075476	0.265137	0.152707	0.261277	0.165392	0.284145	0.188433	0.43091	0.260233
MSTRG.169595.5	0.976691	1.06184	0.491304	0.77369	0.728216	0.459992	0.283766	0.764063	0.378024	1.12279	0.752003	0.017147
MSTRG.169736.1	0.246526	0.288193	0.16055	0.083364	0.081512	0.093105	0.49048	0.473135	0.375771	0.231398	0.379992	0.215516
MSTRG.169936.6	0.419421	0.409235	0.278985	0.15924	0.106029	0.105104	0.952371	0.524478	0.656614	0.29394	0.349084	0.670144
MSTRG.170027.2	0.035085	0.025505	0.131825	0.167633	0.132941	0.158223	0.082686	0.154312	0.177368	0.027373	0.011117	0.65881
MSTRG.170128.1	0.200017	0.226382	0.028017	0.029927	0.208926	0.107981	0.469079	0.149073	0.291868	0.215283	0.338734	0
MSTRG.170369.9	0.16723	0.617919	0.12806	0.271755	0.059008	0.39304	0.476772	0.096058	0.246936	0.301465	0.095003	0.208758
MSTRG.170398.1	0.243468	0.857112	0.174755	0.267863	0.224006	0.140559	0.465199	0.478292	0.724939	0.452647	0.662657	0.22677
MSTRG.171159.1	0.088672	0.458189	0.110105	0.059422	0.056217	0.040387	0.433316	0.949371	0.403259	0.347157	0.346125	0.177034
MSTRG.171380.12	0.441985	1.30221	0.163162	0.28304	0.524746	0.555341	0.674141	0.586436	1.29717	0.193725	0.286366	0.028057
MSTRG.171380.9	0.393047	1.03734	0.20996	0.427567	0.535501	0.606121	0.426609	0.33816	0.759615	0.224289	0.189528	0.017467
MSTRG.171385.1	0.367947	0.748304	0.039598	0.327507	0.290538	0.489946	0.624727	0.376801	0.746333	0.116704	0.327654	0.010444
MSTRG.171398.1	0.162804	0.745818	0.153009	0.111223	0.259952	0.289487	0.371359	0.234299	0.446499	0.165451	0.117873	0.129337
MSTRG.171413.1	0.129739	0.336921	0.041969	0.17403	0.174859	0.350006	0.554475	0.163073	0.418429	0.139993	0.037398	0.086575
MSTRG.171718.11	0.513278	0.217603	0.152828	0.086856	0.10147	0.030316	0.193469	0.052361	0.18928	0.010822	0.18325	0
MSTRG.171718.7	0.362293	0.77021	0.341912	0.091534	0.130778	0.224693	0.433715	0.156625	0.3003	0.145471	0	0
MSTRG.171721.1	0.73342	1.37777	0.590325	0.30893	0.199793	0.255431	0.422593	0.080301	0.474621	0.064828	0.107285	0.334991
MSTRG.171870.1	0.100264	0.128053	0.173285	0.040667	0.045919	0.084815	0.150598	0.252543	0.148126	0.129847	0.044063	0.038787
MSTRG.171913.1	0.171359	0.827353	0.183566	0.347105	0.484307	0.396884	1.06449	0.655547	1.00285	0.545594	0.501905	0.095961
MSTRG.172027.25	0.407071	0.105814	0.313008	0.307227	0.181029	0.132985	0.652549	0.268737	0	0.005048	0.078431	0
MSTRG.172027.26	0.132728	0.14498	0.059551	0.197775	0.059607	0	0.164298	0.281893	0.189181	0	0.033906	0
MSTRG.172273.1	0.439531	1.53945	0.411497	0.21673	0.228464	0.281765	0.415589	0.448654	0.854133	0.227206	0.525652	0.030456
MSTRG.172277.1	0.592439	1.37013	0.720536	0.154626	0.26606	0.257902	0.574	0.661126	0.846344	0.243933	0.41365	0.134265
MSTRG.173096.2	0.132313	0	0.143262	0.104475	0.152715	0.134199	0.055958	0.196303	0.692468	0	0	0
MSTRG.173162.1	0.536644	1.04858	0.357912	0.227449	0.219492	0.144356	0.799354	0.548391	0.712587	0.058517	0.238983	0
MSTRG.173166.1	0.173656	0.61829	0.238614	0.103144	0.182244	0.363614	0.339381	0.144763	0.397258	0.094435	0.391732	0.042134
MSTRG.173425.1	0.531552	0.428552	0.046495	0.203451	0.118352	0.177538	0.699032	0.976924	0.412479	0.157727	0.761735	0.257606
MSTRG.173446.1	0.143435	0.220343	0.036943	0.006111	0.424853	0.145107	0.716034	0.500579	0.583062	0.213207	0.270299	0
MSTRG.173631.1	0.132761	0.095785	0.051265	0.111401	0.048167	0	0.293094	0.100522	0.162671	0.297957	0	0.283039
MSTRG.173735.1	0.181603	0.576563	0.113237	0.13312	0.110485	0.114253	0.386508	0.619889	0.685331	0.226568	0.257234	0.14479
MSTRG.173831.1	0.068937	0.059089	0.008977	0.118124	0.11288	0.227323	0.65209	0.318049	0.531326	0.703204	0.347121	0.055356
MSTRG.173917.1	1.96641	0.596233	0.686999	0.197638	0.192195	0.16566	0.075308	0.305945	0.284668	0.333351	0.098927	0
MSTRG.173973.1	0	0	0	0	0	0	0	0	0	0.274451	0.196018	0.429077
MSTRG.17400.15	0	0.121575	0	0.109828	0.112292	0.131583	0	0.227211	0.414606	0	0	0.059486
MSTRG.174154.1	0	0	0	0	0	0	0.112701	0	0.046555	0.259074	0.260415	0.504111
MSTRG.17416.1	0.17053	0.462571	0.035911	0.066051	0.250715	0.124091	0.175309	0.193927	0.316257	0.082623	0.075023	0
MSTRG.174175.1	0.243494	0.565602	0.201159	0.391509	0.184388	0.175421	0.562945	0.603747	0.624782	0.12122	0.364028	0.112302
MSTRG.174178.1	0.389273	0.648022	0.312162	0.310047	0.183114	0.138584	0.512419	0.333327	0.33166	0.188356	0.22988	0.167578
MSTRG.174237.1	0.301512	0.185384	0.407418	0.202968	0.201393	0.114242	0.243733	0.148507	0.252276	0.181937	0.280577	0.997374
MSTRG.174238.1	0.037414	0.086703	0	0.026594	0.040087	0.011643	0.060916	0.117291	0.126965	0.283827	0.277143	0.109027
MSTRG.174266.7	0	0	0	0.012439	1.7e-05	0	0.029315	0	0	0.304849	0.122457	0.313962
MSTRG.17450.1	0.206926	0.601873	0.140144	0.17159	0.238115	0.246545	0.401168	0.318985	0.442387	0.038291	0.167854	0
MSTRG.174503.1	0.279482	0.306705	0.212114	0.234396	0.225502	0.201139	0.460585	0.502413	0.45439	0.455763	0.404548	0.682396
MSTRG.174577.1	0.098083	0.142619	0.214729	0.048652	0.004738	0.065711	0.300251	0.165771	0.244009	0.710073	0.067905	0.260144
MSTRG.174588.1	0.217135	0.581408	0.25195	0.280115	0.167177	0.251683	0.544398	0.411289	0.593618	0.157603	0.682133	0.308253
MSTRG.17464.1	0.145857	0.269129	0	0.105785	0.046433	0.238302	0.341617	0.124054	0.189255	0.041584	0	0.304987
MSTRG.174695.1	1.37106	1.22009	4.91741	4.27012	3.39422	3.83077	3.32601	2.05492	3.01463	2.55255	3.26794	2.80532
MSTRG.174698.1	0.138229	0.021494	0.220698	0.025384	0.06287	0.06448	0.321999	0.439463	0.128392	0.316357	0.213119	0.098977
MSTRG.17471.1	0.221666	0.906449	0.500724	0.289545	0.34407	0.400431	0.720908	0.272634	0.417145	0.143436	0.295433	0
MSTRG.174745.1	1.46972	1.17232	1.42594	1.10164	0.502358	0.952617	0.743322	0.393407	0.767403	0.347053	0.661131	1.11775
MSTRG.174745.2	0.652459	0.093773	1.57777	1.14266	0.1838	0.308977	0.958834	0.12619	0.219163	0.268786	0.323343	0.222123
MSTRG.17476.1	0.337449	0.771553	0.110974	0.157202	0.279899	0.271174	0.149461	0.153682	0.386605	0.017325	0	0
MSTRG.174761.1	0.119742	0.419405	0.15474	0.049523	0.140016	0.149407	0.259339	0.544924	0.17988	0.269839	0.415959	0.188968
MSTRG.17480.1	0.502512	0.919957	0.244392	0.255063	0.466032	0.250125	0.956283	0.771468	1.15835	0.315185	0.173919	0
MSTRG.174878.1	0.211983	0	0.512149	0.04467	0	0.047766	0.087029	0	0	0.672379	0.298107	0.551301
MSTRG.174971.1	0	0.0275	0.022408	0	0	0	0.102557	0.434516	0.274319	0.102003	0.162074	0
MSTRG.175066.1	0.025956	0	0.027027	0	0	0.022724	1.38013	0.137718	1.61791	0.090264	0.096792	0
MSTRG.175066.2	0.063054	0	0	0	0.074261	0	0.312698	0.130787	0.048982	0.10943	0.115476	0.332951
MSTRG.1752.1	0.268243	0.120511	0.561947	0.072126	0	0.245627	0	0	0	0.006529	0	0
MSTRG.175200.1	0.248174	0.134404	0.311204	0.179224	0.183267	0.054098	0.189599	0.066062	0.721918	0.187356	0.604092	0.257752
MSTRG.175200.2	0.910454	1.07328	1.4848	0.955464	0.999601	1.08091	0.858817	0.577014	0.495414	0.749289	0.900169	0.806689
MSTRG.175200.4	0.249738	0.231215	0.122491	0.157203	0.203014	0.072521	0.444862	0.258918	0.251986	0.144925	0.293439	0.133092
MSTRG.175200.5	0.368864	0.321268	0	0.21163	0.127633	0	0.776079	0.449215	0.343242	0.344695	0.217785	0.088864
MSTRG.17522.1	0	0.230804	0	0.072244	0.211021	0.073069	0.377079	0.123292	0.366059	0.190616	0.057201	0
MSTRG.17523.1	0.18568	0.312498	0.085884	0.115703	0.173357	0.272407	0.199765	0.103807	0.271238	0.228631	0.039955	0.017716
MSTRG.17528.1	0.23984	0.700973	0.231392	0.303071	0.29269	0.330104	0.42747	0.229947	0.462115	0.064552	0.326143	0
MSTRG.175372.3	0.335364	0.283345	0.165854	0.586001	0.225983	0.660569	0	0.325076	0	1.17188	0.516199	0
MSTRG.175377.1	0.385182	0.421497	0.243235	0.044587	0.070287	0	0.111983	0.047308	0.2353	0.059407	0.111229	0.059122
MSTRG.175680.2	0.112654	1.17863	0.386933	0.60397	1.36953	0.216483	0	0.25223	0	0.161269	0	0.699397
MSTRG.175687.1	0.216849	0.182588	0.146236	0.177221	0	0	0.286054	0.158799	0.109751	0.007129	0	0
MSTRG.175742.1	0.117494	0	0.142902	0.102851	0.099073	0.005951	0.45079	0	0.884876	0.658754	0.628552	0.941893
MSTRG.175838.1	0.049345	0	0.088521	0.069678	0.034134	0.08115	0.10473	0.219447	0.372583	0.272511	0.474689	0.284045
MSTRG.176058.5	0.1304	0.241952	0.104244	0.204356	0.287428	0.169302	0.123594	0.034751	0.081012	0	0	0.055998
MSTRG.176130.1	0.610544	0.580197	0.381942	0	0.239867	0.165306	0.075047	0.018163	0.071436	0.026726	0	0
MSTRG.176148.1	0.199612	0.406222	0.360822	0	0.137943	0.112374	0	0	0.051431	0	0	0.001106
MSTRG.176148.2	0.037118	0.237956	0.02438	0.321644	0.115208	0.145457	0	0	0	0	0	0.084946
MSTRG.176175.1	0.112584	0.077593	0.115034	0.061917	0	0.014744	0.306563	0.247541	0.412273	0.140835	0.045827	0.14401
MSTRG.17620.1	0.225502	0.351852	0.150152	0.079692	0.163027	0.334445	0.248349	0.055215	0.176156	0	0	0
MSTRG.176264.2	0.37714	0.216046	0.348245	0.860429	0.092662	0.023156	0.013123	0	0	0	0.030024	0.663545
MSTRG.176399.2	0.813157	0.758001	0.921099	0.533124	0.902043	0.633568	0.16154	0.055614	0	0	0.033949	0
MSTRG.176399.3	0	0.248758	0.076876	0.22247	0	0.776442	0.140239	0.353873	0.168161	0	0.19446	0
MSTRG.176399.4	0.1298	0.305478	0.846738	0.592186	1.14843	0.693264	0.230132	0	0	0	0	0
MSTRG.176399.9	0	0.085911	0.174266	0.038582	0.465236	0	0.145227	0.413391	0	0.313789	0.153776	0.784426
MSTRG.176416.1	0.12574	0.172041	0.164605	0.090081	0.076472	0.133496	0.123578	0.104734	0.126431	0.118863	0.068416	0.388287
MSTRG.176427.1	0.18309	0.361472	0.236199	0.128717	0.080668	0.02704	0.135271	0.255853	0.437639	0.912708	0.224114	0.151316
MSTRG.176428.1	0.321484	0.810788	0.128995	0.047614	0.277722	0.11136	0.295308	0.311792	0.348108	0.336283	0.123095	0.107004
MSTRG.176558.1	0.202654	0.0542	0.13337	0.094767	0.019684	0.090246	0.243291	0.171426	0.082745	0.399553	0.360009	0.292014
MSTRG.177149.3	0.03793	0.07528	0.217692	0.043664	0.10718	0.111047	0.478523	0.259484	0.346033	0.401329	0.278346	0.091144
MSTRG.177149.4	0.252767	0.2529	0	0.131585	0.235063	0.47616	0.739771	0.756182	0.619922	0.672856	0.401885	0.195522
MSTRG.177157.25	0.147428	0.55927	0.346	0.21189	0.15543	0.17137	0	0.059078	0.161723	0	0.030429	0.020252
MSTRG.177172.1	0.534972	0.879937	0.242021	0.391128	0.427415	0.269634	0.959639	0.730441	0.963858	0.697826	0.824492	0.473003
MSTRG.177204.1	0.103677	0	0.36463	0.164428	0.099012	0.045367	0.003238	0.002568	0.003967	0.102927	0.370119	0.155486
MSTRG.177529.33	0.257725	0.557036	0.124138	0.020536	0.046053	0.051195	0.109575	0.118369	0.287835	0.128958	0.093975	0.163344
MSTRG.177601.1	0.144865	0.369277	0.196812	0.112444	0.06671	0.050462	0.372408	0.499286	0.49554	0.271244	0.513889	0.144762
MSTRG.177602.1	0.179205	0.105827	0.111745	0.083865	0.043827	0.020564	0.101065	0.239529	0.085571	0	0.125423	0.038529
MSTRG.177647.1	0.144219	0.39084	0.278456	0.277244	0.240535	0.135503	0.370878	0.193637	0.132255	0.459868	0.516048	0.078225
MSTRG.177719.1	0.143362	0.183104	0.106043	0.123988	0.036395	0.014135	0.398913	0.162218	0.081862	0.119235	0.224338	0.030722
MSTRG.177723.1	0.156753	0.183688	0	0.126933	0	0.143644	0.296088	0.360352	0.284774	0.055682	0.226316	0.524629
MSTRG.177731.1	0	0.324229	0	0.084292	0.056215	0	0.087428	0	0.108739	0.251063	0.503587	0.611332
MSTRG.177868.1	0.039096	0.1857	0	0.06116	0	0.033309	0.178097	0.141458	0.357172	0.819417	0.094709	0.064735
MSTRG.177926.1	0.092756	0.181138	0.143161	0.065641	0.061436	0	0.295441	0.258889	0.203871	0.105861	0.063197	0.40697
MSTRG.178114.4	0.365754	0	0.287359	0.181699	0.147481	0.001323	0.359913	0.214736	0.288257	0.266758	0.116113	0.546582
MSTRG.178138.1	0.601193	0.565533	0.61291	0.592889	0.793805	0.676254	1.04919	1.62608	2.12512	1.08422	1.50671	2.03418
MSTRG.178236.2	0.026953	0	0	0	0	0.379668	0.553371	0.034049	0.173086	0.253273	0.451905	0.177151
MSTRG.178236.3	0.105643	0.267233	0	0.142317	0.26042	0.189542	0	0.036576	0.116224	0.517344	0.17151	0.535702
MSTRG.17834.1	0.837629	1.535	0.738548	0.67941	0.749304	0.919896	0.967718	1.10906	1.61866	0.742714	0.435092	0.046569
MSTRG.178484.1	0.161359	0.178693	0	0.069401	0.062205	0.031654	0.21566	0.159416	0.244147	0.081483	0.216938	0.953698
MSTRG.178618.1	0.112529	0.082241	0.211303	0.085386	0.120171	0.108645	0.30624	0.254865	0.134949	0.11278	0.115331	0.117715
MSTRG.178644.1	0	0	0	0.123127	0.063752	0.079293	0.31784	0.203838	0.326178	0.160191	0.194805	0.241816
MSTRG.178722.1	0.351931	0.909775	0.326305	0.28968	0.172153	0.083917	0.365484	0.307909	0.356794	0.103126	0.124858	0.024162
MSTRG.178743.1	0	0	0.01434	0.106763	0.078488	0.049934	0.405902	0.334406	0.316593	0.077802	0.443046	0.511321
MSTRG.178757.1	0.044219	0	0	0.403569	0.417484	0.134376	0.311116	0.343033	0.203703	0.424396	1.03621	0.937144
MSTRG.178757.2	0.281383	0.29194	0.068049	0.173315	0.128147	0.444993	0.354802	0.15301	0.197466	0.752297	0.276901	0.070179
MSTRG.178757.3	0.031429	0.01397	0	0	0	0	0.020563	0.058255	0.215016	0.133946	0.108739	0.188386
MSTRG.178782.1	0.192579	0.508723	0.098687	0.170184	0.037955	0.1272	0.430721	0.095563	0.213732	0.118712	0.215972	0.266386
MSTRG.179051.1	0.523142	0.15858	0.262752	0.54932	0.811535	0.718275	0.482749	0.079307	0.009682	0.073652	0.573889	0.098604
MSTRG.179090.1	0.232981	0.914306	0.133902	0.123049	0.145472	0.089484	0.767867	0.428222	0.682109	0.422028	0.421449	0.270488
MSTRG.179116.13	0.154154	0.315721	0.111622	0.035046	0.087025	0.047199	0.124576	0.232092	0.373503	0.120172	0.016338	0.090612
MSTRG.179116.5	0.562303	0.885105	0.046023	0.007134	0.235273	0.476272	0.729362	0.47893	0.508575	0.181285	0.506906	0.333007
MSTRG.179116.7	0	0	0.269561	0.354613	0.30651	0.68894	1.00381	1.77126	0.514661	0	0	0.709288
MSTRG.179116.8	0.082407	0.112752	0.061172	0.080175	0.07021	0.050179	0.12918	1.1577	0.14565	0.087742	0.101241	0.116445
MSTRG.179128.5	0.190429	0.123491	0.163627	0.111503	0.270828	0.006331	0.371657	0.613342	0.400593	0.329489	0.450487	0.228668
MSTRG.179350.8	0	1.34882	0	0.683867	0.950009	0.682625	0.261435	0.240472	0	0	0	0
MSTRG.17945.15	0.123074	0.158261	0.034291	0.15181	0.072346	0.031761	0.566316	0.305125	0.528918	0.717454	0.195149	0.600064
MSTRG.17945.32	0.148699	0.188523	0	0.089526	0.078775	0	0.140333	0.082812	0.281831	0.107571	0.139066	0.279882
MSTRG.179503.1	0.20667	0.189825	0.096452	0.198436	0.090772	0.194958	0.168568	0.333494	0.251107	0.13066	0.119407	0.083614
MSTRG.179530.1	0.148811	0.125702	0.052686	0.042507	0.10428	0.117306	0.185263	0.255963	0.265545	0.29058	0	0
MSTRG.179534.1	0.362246	0.774113	0.44027	0.221153	0.287253	0	0.545979	0.710121	0	0.557259	0.441792	0.637096
MSTRG.179543.3	0.037163	0	0.269727	0.1326	0	0	0.144411	0.028984	0	0.129236	0.258886	0.125587
MSTRG.17955.1	0.06817	0.482004	0.004771	0.158282	0.251733	0.178482	0.769018	0.435639	0.742111	0.755726	2.37532	0.688339
MSTRG.18004.2	0.351095	0.725785	0.174393	0.266829	0.300654	0	0	0	0	0	0.493586	0.628247
MSTRG.18008.1	0.038735	0.330915	0.038023	0.04449	0.16177	0.299579	0.570963	0.451637	0.353017	0.533292	0.209198	0.501472
MSTRG.18013.1	0.137381	0.182588	0.045283	0.140704	0.214993	0.039416	0.567123	0.515651	0.179427	0.388713	0.11544	0
MSTRG.18014.1	0.250397	0.434306	0.154067	0.234621	0.230479	0.194612	0.36212	0.722485	0.603926	0.353646	0.452459	0
MSTRG.18047.2	0.120592	0.052692	0.095643	0.091402	0.097211	0.050062	0.210332	0.194891	0.145248	0.46048	0.86036	0.242993
MSTRG.180470.2	0.300931	0.47552	0.511801	0.199893	0.182945	0.273448	0.341565	0.376245	0.554835	0.49526	0.232414	0.116128
MSTRG.180481.2	0.243463	0.461498	0.622304	0.02506	0.2034	0.322219	1.07822	0.058019	0.176959	0.192023	0.118235	0.703841
MSTRG.180481.3	0.418492	0.485502	0.361645	0.26513	0.228847	0.268967	0.005098	0.040625	0.279773	0.107502	0.044962	0.008955
MSTRG.180500.1	0.23314	0.647918	0.186923	0.252493	0.122063	0.233478	0.266021	0.133229	0.093116	0.109578	0.25474	0.38973
MSTRG.180523.12	0.123951	0.128035	0.295705	0.071637	0.061967	0.056956	0.223935	0.198766	0.148633	0.100183	0.360892	0.180303
MSTRG.180540.3	0.11581	0.059294	0.152928	0.052275	0.037374	0	0.102134	0.252209	0.232368	0	0.174145	0.064699
MSTRG.180665.30	0.118082	0.224018	0.137388	0.160917	0.170444	0.087424	0.231052	0.084284	0.121254	0.038962	0.123573	0
MSTRG.180955.1	0.343247	0.184408	0.28836	0.116839	0.392139	0.230118	0.752684	0.447916	0.377251	0.169142	0.604786	0.374474
MSTRG.181041.1	0.083361	0.338803	0.123552	0.1262	0.189133	0.123428	0.337668	0.197117	0.275088	0.099137	0.197329	0.023958
MSTRG.181056.1	0.323241	0.744162	0.113858	0.44899	0.32456	0.390301	0.606564	0.970911	1.06451	0.664285	0.800501	0.249883
MSTRG.181201.8	0.058329	0.27094	0.067496	0.062147	0.196826	0.104658	0.659918	0.604596	0.320597	0.185096	0.660906	0.285277
MSTRG.181217.1	0.037932	0.16822	0	0.105957	0	0.018129	0.333286	0.304286	0.132988	0.045807	0.357428	0
MSTRG.181242.1	0.040065	0.141935	0.041551	0.035596	0.093499	0.035931	0.137037	0.173043	0.41199	0.138879	0.348362	0.137687
MSTRG.181321.1	0.016309	0.123341	0.191485	0.136973	0.095458	0.033959	0.413079	0.071979	0.282572	0.220246	0.32753	0.231268
MSTRG.181394.1	0.150156	0.291701	0.157676	0.106359	0.210239	0.061541	0.322394	0.29513	0.355463	0.33053	0.354774	0.168254
MSTRG.181396.1	0.216957	0.20799	0.443705	0.057293	0.076222	0.046511	0.16586	0.059776	0.129163	0.269742	0	0
MSTRG.181403.1	0	0.083207	0.06832	0	0	0	0.041124	0.196272	0.10568	0.13122	0.141024	0.130255
MSTRG.181425.1	0.504075	0.420756	0.162757	0.236537	0.094749	0.062206	0.297627	0.479269	0.114303	0.073796	0.658543	0
MSTRG.181500.3	0.831198	0.080679	0.140264	0.104318	0.111089	0.547461	0.364448	0.000679	0.052425	0.002532	1.33124	0.767871
MSTRG.181500.9	0.15117	0.086152	0.360893	0.298027	0.336162	0.112304	0.4388	0.590406	0.660919	0.552811	0.522646	0.034957
MSTRG.18181.1	0.282952	0	0.068314	0.339617	0.192613	0.11995	0.518774	0.119938	0	0.156502	0.435817	0
MSTRG.18206.1	0.019859	0	0	0	0.048417	0	0.154625	0.121169	0.159116	0.445902	0.342649	0.072322
MSTRG.18206.2	0	0.053147	0	0.076186	0	0.047211	0	0.108262	0	0.312655	0.370504	0.155848
MSTRG.182370.1	0.405304	0.257933	0.312789	0.070382	0.123163	0.070903	0.052238	0.035275	0.030518	0	0	0
MSTRG.182887.1	0.368325	0.09026	0.262277	0.0107	0.066587	0.037957	0.294321	0.409225	0.334153	0.216009	0.759059	0.026865
MSTRG.18291.15	0.481158	0.627228	0.486662	0.742283	0.669679	0.529417	2.55349	1.09471	2.0959	1.61742	1.49384	0.770054
MSTRG.182920.1	0.310961	0.187764	0.051166	0	0.103554	0.120552	0.262741	0.161078	0.51165	0.042721	0.040225	0
MSTRG.18295.1	0.153037	0.065656	0.152113	0	0.041458	0	0.133082	0.080965	0.171763	0.19267	0.20695	0.143281
MSTRG.182979.1	0.095908	0.139341	0.355597	0.188606	0.189232	0.248206	0	0	0.026531	0.270936	0	0
MSTRG.18347.1	0	0	0.083937	0.029296	0	0	0.216991	0.133046	0.101826	0	0	0
MSTRG.183735.1	0.03561	0	0	0.207274	0.050873	0	0.107324	0.288953	0.214337	0.158911	0.680019	0.02059
MSTRG.183735.4	0.129623	0.051023	0.058986	0.032606	0.059639	0.174361	0.354368	0.788779	0.306932	0.734109	0	0.236309
MSTRG.183826.3	0.88289	0.68819	1.23255	0.081724	0.072028	0.128148	0.270907	0.060821	0.268652	0.262453	0.76687	0.061346
MSTRG.183859.1	0.12745	0.230064	0.189319	0.012204	0	0	0	0	0.038663	0	0	0.167143
MSTRG.183928.1	0.194879	0.645636	0.676996	0.440187	0.424241	0.861433	0.718721	0	0.529296	0.498788	0.767961	0
MSTRG.183966.1	0.277709	0.159034	0.257492	0.106974	0.30968	0.29669	0.7342	0.434725	0.4372	0.172897	0	0.134178
MSTRG.184042.12	0.027383	0.382391	0	0	0.046803	0.078537	0.276578	0.294275	0.481095	0.13726	0.434583	0.296763
MSTRG.184051.1	0.147046	0.336794	0.082614	0.170058	0.273954	0.203106	0.811665	0.235433	0.528245	0.250052	0.167494	0.031167
MSTRG.184054.1	0.135294	0.628999	0.227101	0.326618	0.326572	0.359822	0.397018	0.328579	0.633353	0.207503	0.349321	0.043316
MSTRG.184135.1	0.110392	0	0.259154	0.111143	0	0.067467	0.280781	0.135909	0.162656	0	0	0
MSTRG.184414.1	0.037195	0.421394	0.119271	0.035221	0.096513	0.226009	0.108513	0.235208	0.10019	0.107149	0	0
MSTRG.184423.1	0.15813	0.66936	0.683232	0	0.21848	0.255256	0.106964	0.069598	0.18126	0	0	0
MSTRG.184594.1	0.018517	0.376899	0.081587	0.033035	0.064526	0.013514	0.160021	0.220419	0.31277	0.053615	0	0
MSTRG.184792.1	0.380593	1.12415	0.20182	0.054586	0.20773	0.262096	0.682601	0.317168	1.17363	0.286647	0.535724	0.391662
MSTRG.184796.1	0.263992	0.921169	0.238244	0.165702	0.238629	0.322878	0.349346	0.371442	0.595036	0.293114	0.450173	0.368866
MSTRG.184944.1	0.213855	0.186111	0.359836	0.194852	0	0.280396	0	0.090827	0	0	0	0
MSTRG.185022.1	0	0.03394	0.09647	0.007871	0.056458	0.027697	0.185304	0.356609	0.203191	0.568399	0.096122	0.063415
MSTRG.185185.10	0.106775	0.164089	0.266253	0.168239	0.052138	0.03535	0.191271	0.081996	0.1352	0.190094	0.231721	0.036886
MSTRG.185185.11	0.03652	0.090856	0	0.089584	0	0	0.698602	0.10978	0.145095	0	0.622226	0
MSTRG.185185.15	0.136876	0.168545	0.666963	0.101021	0.054464	0.00552	0.178349	0.194378	0.1684	0.05418	0.092012	0.040477
MSTRG.185200.1	1.6496	4.4	0.821029	1.12689	1.49791	1.55046	1.93002	1.11731	1.78583	0.534411	1.32718	0.538026
MSTRG.185951.1	0.513175	0.348817	0.408548	0.329551	0.236688	0.27046	0.067306	0.054899	0	0	0	0
MSTRG.186198.1	0.142579	0.970268	0.183841	0.068594	0.069519	0.105937	0.121528	0.088195	0.137894	0.02819	0.016465	0.033165
MSTRG.186431.1	0.061859	0.101227	0.072266	0.078727	0.06887	0.13125	0.746194	0.525175	0.555106	0.703549	0.386825	0.173069
MSTRG.186454.1	0.101941	0.519574	0.067098	0.048079	0.049585	0.128053	0.565741	0.485496	0.286118	0.119269	1.03403	0.387983
MSTRG.186618.1	0.218887	0.662247	0.284105	0.195084	0.205806	0.240953	0.72884	0.671748	1.23494	0.557036	1.10755	0.267063
MSTRG.186686.5	0.16556	0.151034	0	0.129957	0.048457	0.219601	0.357653	0.154113	0.345797	0.189509	0.23103	0.018282
MSTRG.186686.6	0.109061	0.237641	0.390835	0.115627	0.149232	0.088801	0.160826	0.111344	0.290283	0.315887	0.008074	0.154723
MSTRG.186760.2	0.192011	0.044532	0.224897	0.232851	0.294394	0.05612	0.562995	0.101013	0.110372	0.100818	0.383481	0
MSTRG.186996.1	0.108491	0.625876	0.118231	0.136251	0.151652	0.181003	0.321497	0.357423	0.282257	0.464121	0.57226	0.119522
MSTRG.187003.1	0.121804	0.226356	0	0.13041	0.106768	0.023233	0.14812	0.187684	0.14841	0.285799	0.258299	0
MSTRG.187020.1	0.030561	0.309392	0.155649	0	0.103121	0.078306	0.476793	0.33763	0.54709	0.440913	0.415485	0.102614
MSTRG.187110.1	0.392982	0.398188	0.205361	0.288314	0.225602	0.230994	0.231061	0.344613	0.306272	0.165579	0.247174	0
MSTRG.187131.1	0.107658	0.138863	0.05198	0.057803	0.082219	0.092863	0.237003	0.52704	0.286353	0	0.092847	0
MSTRG.187142.1	0.15919	0.296399	0	0.099779	0.159324	0.121176	0.136789	0.292357	0.173579	0	0.127354	0
MSTRG.187233.1	0.150706	0.153694	0.192107	0.081043	0.182085	0	0.179436	0.156548	0.417922	0.234496	0.478366	0
MSTRG.187233.2	0.457795	0.324148	0.306409	0.048326	0.129156	0.142014	0.240798	0.403396	0.138441	0.272532	0.112314	0.153879
MSTRG.187278.11	0.350557	0.567935	0.140923	0.229773	0.195298	0.256863	0.288333	0.2265	0.223585	0.854282	2.1219	0
MSTRG.187278.2	0.288658	0.212974	0.3865	0.313739	0	0.25343	0.367212	0.002289	0.52387	0.922736	0.384456	0
MSTRG.187278.6	0.102165	0.109769	0.059174	0	0.187831	0.050346	0.183885	0.129109	0.19478	0.080662	0.185651	0.067758
MSTRG.187279.1	0.285889	0.271472	0	0.294454	0	0.081888	0.108851	0.143322	0.21354	0.178553	0.193835	0.238181
MSTRG.187289.1	0.211728	0.361146	0.033514	0.061752	0.082071	0.068386	0.370059	0.15458	0.53487	0.129001	0.209546	0
MSTRG.187651.1	0.291937	0.751977	0.228458	0.261979	0.204444	0.325036	0.342148	0.163186	0.327267	0.521996	0.175906	0.090754
MSTRG.187854.1	0.249623	0.165906	0.169944	0.137971	0.074297	0.013948	0.146242	0.381325	0.240985	0.199201	0.189127	0.230181
MSTRG.187939.1	0	0.10407	0	0.038639	0.240053	0.107567	0.342793	0.330009	0.121075	0.025945	0.174272	0.363554
MSTRG.187954.1	0.087912	0.285305	0.049599	0.116473	0.161271	0.125193	0.321026	0.322217	0.399056	0.243878	0.192748	0.045426
MSTRG.188091.1	0	0	0	0	0.03071	0.1072	0.178895	0.102512	0.116025	0.042209	0.294084	0.354068
MSTRG.188585.1	2.2e-05	0.126038	0.121446	0	9e-06	0.04623	0.120709	0.176314	0.188614	0	0	0
MSTRG.18863.1	0.101843	0.198094	0.039614	0.197771	0	0.129735	0.13867	0.247776	0.3288	0.021505	0.085727	0.206219
MSTRG.18863.2	0	0.059189	0	0.009097	0.297797	0.068356	0.582442	0.361171	0.181889	0.150848	0.097456	0.050944
MSTRG.188713.1	0.046789	0.104362	0.149597	0.175576	0.11052	0.292327	0.158428	0.191689	0.169633	0	0	0
MSTRG.188757.4	0.204434	0.332752	0.122077	0.216594	0.038694	0.205212	0.263605	0.098209	0.355451	0.075154	0	0.108361
MSTRG.188757.8	0.490163	0.101245	0.102544	0.098979	0.105667	1.08551	0	0.126746	0.131983	0.026693	0	0
MSTRG.188783.1	0.167896	0.1248	0.027591	0.024412	0.009355	0.065594	0.111352	0.106181	0.10362	0	0	0
MSTRG.188822.1	0	0	0	0	0.155808	0	0.068838	0.218281	0.196319	0.181531	0.388377	0.550314
MSTRG.188823.2	0	0.009697	0	0	0	0	0.093447	0.004851	0.170972	0.189714	0.152723	0.178931
MSTRG.188823.3	0	0	0	0	0	0	0.087326	0.015487	0.049247	0.125534	0.106221	0.405329
MSTRG.188867.1	0.150891	0.094799	0.081706	0.154224	0.03403	0.092536	0.412074	0.388194	0.247841	0.190359	0.152084	0.073594
MSTRG.188878.1	0	0	0	0.65668	0.919198	0.633429	0.981447	0.136811	0.377966	0.502182	0.640511	0.230184
MSTRG.189163.1	0.778422	0.453291	0.355746	0.093982	0.148803	0.460427	0.414347	0.440139	0.302411	0.320917	0.324921	0.033997
MSTRG.189507.1	0	0.082715	0	0	0	0	0.179076	0.772832	0.209213	0.167661	0.053001	0
MSTRG.189522.1	0.429252	0.973354	0.359397	0.104393	0	0.121494	0.242328	0.43896	0.336778	0	0.1195	0.898643
MSTRG.189671.2	0	0.203249	0	0.068525	0.084173	0	0.550673	0.485881	0.024457	0.10619	0.803817	0.154806
MSTRG.189678.2	0	0.233819	0.203781	0	0	0	0.525911	0.242372	0.294253	0.433335	0.191435	0.116061
MSTRG.189707.1	0.702557	1.88312	0.566929	0.606343	0.772969	0.676939	2.02875	1.95425	2.32797	1.8779	1.77439	0.828845
MSTRG.189708.1	0.637135	1.50919	0.590736	0.427304	0.474655	0.42011	1.05184	1.18611	1.34025	0.802602	0.98577	0.365232
MSTRG.189710.1	0.104248	0.174051	0	0.030672	0	0	0.364507	0.266055	0.183934	0.612828	0.134482	0.713943
MSTRG.19017.8	0	0.046205	0	0.113059	0.203977	0.207514	0.294341	0.201124	0.223443	0.046569	0.131105	0.087416
MSTRG.19035.1	0	0.016784	0.014623	0.313478	0.297514	0.321517	0.375	0.050803	0.332255	0.102843	0.106899	0.241476
MSTRG.190694.3	0	0.065976	0.174582	0	0	0	0	0.205776	0.02138	0.522698	0.343653	0.200415
MSTRG.190828.1	25607	36694.3	7.75517	8138.09	11459.2	17344.3	111.34	0	210.376	889.215	858.131	344.251
MSTRG.190828.2	10742.5	38.3098	19058.3	13292.5	10186.3	7251.78	929.382	0.536267	1090.37	802.1	900.31	1682.64
MSTRG.190830.1	0	0	0.270724	0	0	0	0.591625	0.77244	0.783599	0.430353	0.431885	0.132261
MSTRG.190842.1	0.135902	0.078022	0.178535	0.043023	0.05494	0.078717	0.292868	0.434667	0.142189	0.053691	0.020384	0.037791
MSTRG.191023.1	0.183599	0.736608	0.346307	0.404938	0.275514	0.162802	0.64493	0.765902	0.417055	0.304262	0.339983	0.250911
MSTRG.191024.1	0.19213	0.490288	0.145548	0.284877	0.280464	0.104476	0.36558	0.35058	0.388464	0.173837	0.400421	0
MSTRG.191175.1	0.461909	1.18996	0.413655	0.35897	0.543162	0.589886	1.25401	1.26788	1.41104	1.05397	1.25014	0.26931
MSTRG.191245.5	0.228314	0.165946	0.177135	0.226369	0.100047	0.134697	0.218729	0.362039	0.248359	0.232011	0.60156	0.061181
MSTRG.191336.1	0.091971	0.247076	0.165709	0.107423	0.098208	0.112482	0.401905	0.400818	0.292064	0.50555	0.29917	0
MSTRG.191344.1	0.292077	0.35105	0.275082	0.139191	0.068481	0.199458	0.984753	0.57787	0.651064	0.655134	0.759576	0.746141
MSTRG.191345.1	0.119881	0.147137	0.104587	0.091701	0.108669	0.047916	0.433546	0.453793	0.432142	0.311429	0.227974	0.44012
MSTRG.191501.1	0.045151	0.11928	0	0.306886	0.098113	0.238106	0.534235	0.716798	0.595424	0.424828	0.945554	0.498718
MSTRG.191537.1	0.124563	0.233626	0.032119	1.22983	0.856645	0.694147	0.982329	1.11273	0.492344	0	0.008508	0.026503
MSTRG.191736.2	0.17088	0.110761	0.088721	0.143066	0.148049	0.125489	0.103712	0.133931	0.224161	0.378591	0.262157	0.005615
MSTRG.191736.5	0	0.015719	0	0.475664	0.260651	0.320198	0.010143	0.016781	0.075346	0.032808	0	0
MSTRG.191776.1	0.050741	0.373601	0.083847	0.027642	0.141436	0.093746	0.125858	0.284746	0.210234	0	0.556914	0
MSTRG.191835.10	0.083203	0.483985	0.098606	0.103019	0.168432	0.169766	0.145696	0.091212	0.157057	0.04927	0.024613	0
MSTRG.191835.12	0.170734	0.698954	0.181365	0.332672	0.235679	0	0.219859	0.103818	0.038036	0.154449	0.066429	0
MSTRG.191835.8	0.240859	0.684174	0.346658	0.277752	0.208945	0.209958	0	0.070168	0.220893	0.017744	0.030037	0.040997
MSTRG.191926.1	0.188467	0.578574	0.231707	0.155044	0.241569	0.155741	0.350131	0.229596	0.329625	0.143529	0.142876	0.028297
MSTRG.191987.1	0.036163	0.214581	0.066615	0.008774	0.165607	0.142896	0.207003	0.095908	0.092103	0.108826	0.18293	0.204056
MSTRG.191999.1	0.24667	0.271488	0.038967	0.466294	0.173813	0.069653	0.101866	0.128576	0.126436	0.226013	0.046035	0.16055
MSTRG.192258.1	0	0	0	0.146619	0.242725	0.122014	0	0	0.001	0	0	0
MSTRG.192388.1	0.267623	0.341585	0	0.359257	0.045028	0.190393	0.266987	0.212568	0.357273	0.242299	0	0
MSTRG.192919.1	0.306255	0.852972	0.475797	0.588388	0.308923	0.305929	0.668174	0.500419	0.744711	0.427843	0.218335	0.493879
MSTRG.192993.1	0.322641	0.059258	0.197079	0.256462	0.395883	0.207158	0.783653	1.07561	0.893385	0.400999	0.633464	0.234194
MSTRG.193238.1	0	0.089685	0.096303	0.233918	0.09003	0.097729	0.229522	0.367476	0.264614	0.631109	0.215487	0.208589
MSTRG.193305.2	0.016372	0.033293	0	0.026476	0.126543	0.069398	0.107764	0.149057	0.144302	0.402485	0.219886	0.212079
MSTRG.193379.4	0.062804	0	0	0	0	0.063399	0	0.308925	0	0.200027	0.119294	0.294023
MSTRG.193447.1	0	0.031098	0	0	0.029201	0.121248	0.220826	0.201526	0.4383	0	0	0
MSTRG.193958.1	0	0	0	0	0.032277	0	0.017887	0.062655	0.09622	0.802515	0.422314	0.475135
MSTRG.193962.1	0.031552	0	0	0.017105	0.020404	0	0.083351	0.015456	0.171982	0.764064	1.00039	0.179654
MSTRG.193964.1	0	0	0	0	0.035179	0.03702	0.016415	0.107184	0.021321	0.436605	0.401063	0.193833
MSTRG.193993.1	0	0	0	0.021471	0.040049	0.025566	0.33398	0.233843	0.339835	0.337062	0.185857	0
MSTRG.193994.1	0	0.36721	0.227098	0.101069	0.134861	0.417464	0	0.065871	0.053442	0.203893	0	0
MSTRG.194043.1	0.530333	0.298787	0.065731	0.135622	0.10939	0.298321	0	0.099617	0.414678	0.146721	0.029619	0.006096
MSTRG.194140.1	0	0.100847	0	0.05946	0	0	0.470946	0.327092	0.198347	0.828607	0.023217	0.214917
MSTRG.194218.2	0.227905	0.138214	0.101583	0	0	0	0	0.510746	0.363596	0.644546	0	0
MSTRG.194218.3	0.132929	0.112416	0.169899	0	0.010804	0	0.153293	0.165305	0.062402	0.154452	0.141827	0
MSTRG.194251.1	0.240955	0.311411	0.257761	0.106584	0	0.102092	0.221714	0.166379	0	0	0.194842	0
MSTRG.194380.1	0.174352	0.344482	0.106622	0.100004	0.165333	0.114244	0.606205	0.519044	0.600891	0.357737	0.35015	0.434822
MSTRG.194795.1	0.210501	0.703146	0.047326	0.099165	0.175235	0.378882	0.481512	0.298825	0.638362	0.327081	0.32412	0.617929
MSTRG.194811.1	0.359718	0.385722	0.147501	0.449329	0.149403	0.326071	0.558921	0.459826	0.361437	0.353854	0.183189	0.250417
MSTRG.195326.3	0.09859	0.191961	0.154667	0.104957	0.118574	0.135736	0.317268	0.218159	0.280678	0.158965	0.168325	0.056666
MSTRG.195459.4	0.022639	0.117234	0.028829	0.058422	0	0.030629	0.174158	0.02667	0.257213	0.174592	0.236144	0.104215
MSTRG.195625.2	0	0.684354	0.319366	0.534725	0.212783	0.017429	0.517718	0.510444	0.300056	0.187685	0.317949	0
MSTRG.195660.1	0	0	0	0	0.217153	0	0.618547	0.207366	0.048957	0.635117	0.726095	2.16847
MSTRG.195731.1	0.329975	0.593579	0.211013	0.038083	0.068994	0.075817	0.257375	0.303011	0.650363	0.563144	0.318406	0.251869
MSTRG.195778.1	0.032629	0.198836	0.041795	0.042645	0.098666	0.180642	0.106445	0.187261	0.33163	0	0.245717	0.067791
MSTRG.195957.1	0	0.425761	0.084171	0.046404	0.184178	0.06371	0.442874	0.503078	0.422457	0.272512	0.572334	0.295935
MSTRG.196098.8	0.188497	0.402553	0.165072	0.028008	0.009993	0.135363	0.322958	0.367613	0.193299	0.023105	0.838023	0.09103
MSTRG.196412.1	0	0.186865	0.044582	0.026671	0.104789	0.013002	0.368449	0.242172	0.224998	0.147351	0.283307	0
MSTRG.196531.1	0.37005	0.758207	0.128861	0.288119	0.334626	0.336661	0.698634	0.557689	1.07179	0.395595	0.61475	0.313225
MSTRG.196741.6	0.208666	0.421685	0.512443	0.181807	0.128746	0.071403	0.17184	0.043912	0.108832	0.037499	0.064724	0.249329
MSTRG.196745.1	0.300348	0.249721	0.168822	0	0	0	0.391125	0.157161	0.400057	0	0.059797	0
MSTRG.19676.1	0.035223	0.354778	0.127241	0.296018	0.25981	0.134681	0.234418	0.282425	0.229915	0.102706	0.159184	0
MSTRG.19691.1	0.162826	0.255742	0.162951	0.113575	0.059021	0.162112	0.384262	0.22469	0.205325	0.184757	0.124617	0.018573
MSTRG.19696.1	0.078061	0.344499	0.25802	0.201739	0.143852	0.101512	0.512528	0.460747	0.383257	0.16821	0.110215	0.149207
MSTRG.197561.1	0	0.383048	0.391314	0.048253	0.303394	0	0.244428	0.333891	0.25178	0	0.326964	0
MSTRG.19842.1	0.040663	0.293195	0	0.024691	0.062353	0	0.35685	0.356878	0.265722	0.542707	0.315099	0.048841
MSTRG.19850.1	0.122943	0.008444	0.073233	0.264412	0.028154	0.10205	0.377406	0.237211	0.304294	0.029663	0.363146	0.123556
MSTRG.19851.1	0.062746	0.632803	0.182976	0.282548	0.327352	0.300013	0.572939	0.308045	0.877698	0.433034	0.335671	0.446002
MSTRG.198564.1	0.241374	0.291167	0.095191	0.020367	0.105567	0.002447	0.250438	0.177052	0.292544	0.192531	0.182733	0
MSTRG.198627.1	0.250878	0.255986	0.107032	0.270458	0.045271	0.188075	0.772517	0.336582	0.197973	0.38507	0.115958	0.382469
MSTRG.199235.4	0.461288	0.400503	0.245873	0.334515	0.285251	0.506347	0.164929	0.005668	0.055985	0.005554	0.011951	0
MSTRG.199441.3	0.12286	0.206491	0.046938	0.136033	0.379199	0.150504	0.215001	0.082259	0.06912	0.52845	0.204548	0.786916
MSTRG.199448.11	0.252397	0.195981	0.397536	0.024303	0.176276	0.088168	0.447008	0.210326	0.328302	0.134647	0.011592	0.378631
MSTRG.199555.1	0.438548	0.252114	0.275518	0.047163	0.099302	0.074807	0	0.029096	0	0.065089	0	0.137275
MSTRG.199574.1	0.488669	0.127951	0.342232	0.098074	0	0.092322	0	0.214958	0	0	0	0
MSTRG.200011.1	0.207676	0.266169	0.127574	0.061089	0.125389	0.101784	0.251831	0.28105	0.230032	0.140858	0.175818	0.079575
MSTRG.200016.1	0.33333	0.562855	0.167398	0.110047	0.110785	0.073436	0.338311	0.230513	0.219403	0.124469	0.208531	0.144732
MSTRG.200017.2	0.256574	0.24272	0.344778	0.137034	0.078176	0	0.231918	0.146677	0	0	0.119631	0
MSTRG.200156.1	0.405019	0.707876	0.632927	0.278782	0.777275	0.690422	1.18561	1.27536	0.576918	0.350633	1.04128	1.17349
MSTRG.200160.1	0.203289	0.43401	0.15349	0.194913	0.283613	0.190753	0.562912	1.15166	0.559094	0.536185	0.433908	0.34596
MSTRG.200162.1	0.541107	0.768512	0.220655	0.137994	0.25697	0.302395	1.22738	2.06658	1.91164	0.736446	0.880905	0.922351
MSTRG.200165.1	0.892212	0.56053	0.614855	0.331664	0.351943	0.470386	0.497654	0.560167	0.47808	0.291337	0.292154	0.147021
MSTRG.200214.3	0	0.242063	0	0	0.075078	0.273057	0.182185	0.164009	0.333497	0	0.082222	0.385293
MSTRG.200214.4	0.016056	0.06743	0	0.185876	0.190763	0.231934	0.134456	0.079763	0.073194	0.06984	0.408955	0.029967
MSTRG.200260.1	0.069363	0.289808	0.220822	0.081584	0	0	0.287418	0.378828	0.135707	0.000448	0.64508	0
MSTRG.200453.1	0.22712	0.184433	0.129552	0.179862	0.067149	0.212241	0.098918	0.228838	0.385347	0.211548	0.133424	0.140718
MSTRG.200478.1	0	0	0	0	0	0.081982	0.162778	0.436113	0.146215	0.042826	0	0
MSTRG.200566.5	0.044048	0.405891	0.359754	0.086804	0.281025	0.17871	0.621967	0.280494	0.683081	0.090074	0.14305	0
MSTRG.200600.1	0.337031	0.406247	0.207217	0.327498	0.18489	0.178923	0.343536	0.239186	0.298762	0.067203	0.104472	0.065198
MSTRG.200660.1	0.287159	0.685829	0.250806	0.275482	0.206493	0.163857	0.258281	0.070144	0.258575	0	0.190441	0.088343
MSTRG.20068.2	0.012152	0.135444	0	0	0.144602	0.02964	0.366904	0.106562	0.151928	0	0	0.172414
MSTRG.200695.12	0	0	0.095985	0	0	0	0.134075	0.110535	0.278463	0	0.004164	0
MSTRG.201940.1	0	0.054904	0	0.41233	0.605481	0.268752	0.292858	0.141244	0.080869	0	0	0
MSTRG.202226.1	0.04887	0.28413	0	0	0.071148	0	0.18804	0.101061	0.018907	0.364466	0.246685	0.261859
MSTRG.202265.1	0.124217	0.165228	0.122099	0.1019	0.0317	0.009856	0.236603	0.077279	0.197799	0.297896	0.255308	0.104921
MSTRG.202283.1	0.151109	0.475874	0.4294	0.387628	0.200915	0.209646	0.530126	0.432605	0.836809	0.309098	0.592659	0.400092
MSTRG.202687.1	0.23554	0.212158	0.095213	0.155519	0.048109	0.022269	0.30071	0.322345	0.185769	0.555012	0.310167	0.169676
MSTRG.202687.2	0	0	0	0.284394	0.324924	0.168892	0	0	0	0	0	0
MSTRG.202687.3	0.268026	0.150268	0.17076	0.058842	0	0.062804	0	0.041276	0	0	0	0
MSTRG.20277.1	0.454227	0.277885	0.0273	0	0	0	0.114937	0.195961	0.115918	0.437089	0.397562	0
MSTRG.20277.2	0.152262	0.048369	0.158841	0.140686	0.218764	0.180434	0.010796	0.16694	0.142415	0.357392	0.418379	0.055152
MSTRG.202948.1	0.115435	0.188209	0.308757	0.078052	0.038252	0.018073	0.110194	0.165665	0.126202	0.154652	0.07874	0.083688
MSTRG.20313.1	0.016216	0	0	0	0	0.014486	0.045363	0.047716	0.087462	0.55406	0.611924	0.280178
MSTRG.203307.1	0.240111	0.514654	0.298676	0.361259	0.07742	0.195468	0.996801	0.042005	0.437679	0.30769	0.426304	0.113637
MSTRG.203332.1	0.02373	0.069787	0	0.021083	0.046048	0.078682	0.115677	0.104822	0.147103	0.051781	0	0
MSTRG.203368.2	0.332491	0.295676	0.170986	0.149718	0.262939	0.158755	0.134797	0.162177	0.184933	0.133593	0.161656	0.005473
MSTRG.203881.2	7.35181	5.18386	7.4726	0.113087	5.45444	7.33604	0.698139	0.105101	0.218882	0.975391	0.885447	1.00751
MSTRG.204525.1	0.120734	0.24078	0.572096	0.263196	0.273524	0.301385	0	0.179284	0	0.099958	0	0
MSTRG.205055.1	0.097514	0.165141	0.045411	0	0.032788	0.020291	0.291527	0.301722	0.139404	0.072865	0.022856	0
MSTRG.20541.1	0.011478	0.030165	0.142134	0.04427	0.083243	0	0.213601	0.250753	0.108701	0.027553	0.025752	0.043771
MSTRG.205583.2	0.043294	0	0	0.272065	0.194964	0.241339	0	0	0.061505	0	0	0
MSTRG.205850.1	0.054475	0.455963	0.186426	0.038769	0.07372	0.024516	0.252074	0.195844	0.167725	0.0984	0.066217	0.202873
MSTRG.205858.1	0.262176	0.417977	0.161799	0.041546	0.030719	0.06327	0.180692	0.124448	0.290413	0.016314	0.021821	0.023808
MSTRG.20590.1	0.206579	0.281686	0.163349	0.166654	0.10028	0.017735	0.234313	0.07411	0.076895	0.223108	0.021637	0.178261
MSTRG.206002.2	0.106816	0.220356	0.285531	0.087259	0	0	0.05217	0.154351	0.294671	0	0.062388	0
MSTRG.206008.1	0.050204	0.083732	0.105288	0.091194	0.020014	0.137529	0.143094	0.257523	0.465457	0.110952	0.140898	0.137049
MSTRG.20601.1	0.30309	0.558304	0.279809	0.073539	0.163427	0.134335	0.629119	0.588536	0.686043	0.315369	0.653919	0.297215
MSTRG.206294.1	0.164489	0	0.121842	0	0.021642	0	0.124393	0.133747	0.149514	0	0.266747	0
MSTRG.206295.1	0.052622	0.282503	0.033484	0.348769	0.039923	0.215596	0.286835	0.114446	0.458362	0.057329	0.331425	0
MSTRG.206603.1	0.158201	0.343141	0.203458	0.035431	0.178943	0.044826	0.649409	0.17988	0.52295	0.121989	0	0.152216
MSTRG.206630.1	0.519826	0.456409	0.293455	0.236802	0.202084	0.252624	0.836131	0.671202	0.68818	0.466324	0.368419	0.212046
MSTRG.206650.1	0.218325	0.246451	0.20716	0.194131	0.287478	0.21798	0.514006	0.272702	0.276399	0.116091	0.078583	0.217939
MSTRG.206711.1	0.137188	0.496698	0.141995	0.219253	0.051773	0.164371	0.314542	0.463868	0.638781	0.213027	0.2391	0.008578
MSTRG.206767.1	0.146663	0.237576	0.090039	0	0.284835	0	0.323373	0.435497	0.555657	0	0	0.716994
MSTRG.206777.1	0.210355	0.775938	0.153129	0.260633	0.169598	0.133238	0.499518	0.225544	0.580344	0.116937	0.141121	0.130383
MSTRG.206785.1	0.36862	0.726057	0.207666	0.216675	0.259165	0.209107	0.524049	0.385038	0.503293	0.204835	0.082578	0.213351
MSTRG.206838.1	0.130417	0.216845	0.113392	0.136374	0.106622	0.060051	0.241978	0.233657	0.34462	0.187731	0.289293	0.007631
MSTRG.207018.3	0.772056	0.551036	0.686482	0.381625	0.393146	0.616045	0.90662	0.43682	1.25794	0.862179	0.643935	0.149031
MSTRG.207322.2	0.228877	0.022671	0.22505	0.11244	0.192514	0.175465	0.131695	0.043358	0.03318	0.058403	0.042247	0
MSTRG.207354.1	0.425786	0.055354	0.385253	0.076434	0.32272	0.10045	0.35776	0.114818	0.041082	0.182713	0.248693	0.233565
MSTRG.207504.1	0	0	0.016056	0	0	0	0.149603	0.163387	0.10452	0.076952	0.149104	0
MSTRG.207788.1	0.220269	0.272837	0.116711	0.056034	0.062421	0.202814	0.231892	0.041312	0.138174	0.071678	0	0
MSTRG.208033.1	0.305441	0.815988	0.324838	0.033033	0.127186	0.06034	0.205057	0.311722	0.311758	0.104537	0.25471	0
MSTRG.208059.10	0	0.294102	0.075547	0.094136	0.376569	0	0.140887	0.250179	0.22106	0.098757	0.241811	0
MSTRG.208092.42	0.689782	1.08499	0.473874	0.425912	0.75802	0.55259	1.31847	0.939889	1.61458	0.657619	0.539972	0.173171
MSTRG.208092.43	0.121986	0.184166	0.136375	1.23332	0.109337	0.136724	0.437022	0.051111	0.174713	0.069807	0.263885	0.058236
MSTRG.208122.1	0.162904	0.063197	0.07682	0.087574	0.125101	0.156932	0.037888	0.084994	0.107717	0.267826	0.1281	0.16051
MSTRG.208178.1	0.161816	0.205638	0.110824	0.144763	0	0.24541	0.227534	0.144438	0.343322	0.335182	0.255244	0.206997
MSTRG.208178.2	0.053165	0.096869	0.056933	0	0.115455	0.09143	0.106922	0.144852	0.295447	0.173221	0.232132	0
MSTRG.208178.4	0.117524	0.158856	0.127798	0.053264	0.139487	0.105782	0.079903	0.142984	0.170497	0.163523	0.045769	0.06327
MSTRG.208217.1	0.266249	1.64392	0.292904	0.579515	0.754453	0.807211	1.06456	1.54667	1.87994	1.01201	1.08767	0.270038
MSTRG.208508.36	0.237678	0.474824	0.010887	0.21725	0.247256	0.14028	0.47049	0.434481	0.696501	0.238304	0.424491	0.210158
MSTRG.208598.2	0	0.064131	0.057257	0	0.066284	0.092024	0.16733	0.08389	0.176364	0.32724	0.391524	0.342961
MSTRG.208617.1	0	0	0	0	0.059226	0	0	0.03563	0.150436	0.722059	0.806103	0.295529
MSTRG.208682.1	0.082419	0.062024	0.206806	0.053125	0.048588	0.031567	0.281628	0.271367	0.356689	0.381974	0.10154	0
MSTRG.208927.1	0.087126	0.517485	0.084058	0.033281	0.048027	0.078029	0.255452	0.210596	0.412942	0.116748	0.129396	0.060171
MSTRG.208932.1	0.122116	0.593728	0.171689	0.095815	0.115119	0.07393	0.274134	0.23098	0.449082	0.054067	0.167521	0.034756
MSTRG.208968.1	0.074732	0.048822	0.031953	0.188829	0.047031	0.006455	0.317397	0.209143	0.344827	0.489887	0.039831	0
MSTRG.209321.1	0	0	0	0.061214	0	0.033839	0.090836	0.194827	0.18711	0.290137	0.692474	0.13128
MSTRG.210150.1	0	0	0	0	0	0	0	0	0	0.354344	0.15393	0.156096
MSTRG.210583.1	0.150399	0.514527	0	0	0.327884	0.060381	0.487939	0.628506	0.929462	0.263731	0.116473	1.11342
MSTRG.210597.1	0.310469	1.233	0.23841	0.489543	0.420815	0.396079	0.971722	1.37341	1.56926	0.512132	0.795513	0.429322
MSTRG.210756.1	0.50467	0.172499	0.16877	0.059458	0.110695	0.167337	0.42611	0.350103	0.540892	0.149909	0.348824	0.535302
MSTRG.210779.1	0.09746	0.310121	0.037187	0.18206	0	0.028195	0.245762	0.267376	0.390933	0.086969	0.164338	0.095203
MSTRG.210879.1	0.440291	0.823302	0.233866	0.248966	0.385787	0.138939	0.199465	0.239085	0.181445	0.464546	0.418221	0.077188
MSTRG.211170.1	0.039262	0.362792	0.09927	0.055173	0.093887	0.046689	0.458372	0.405716	0.223471	0.113133	0.099869	0.027508
MSTRG.211544.4	0.230205	0.22833	0.050725	0.210915	0.153422	0.429592	0.054469	0.108127	0	0	0	0
MSTRG.211544.9	0.236061	0.166745	0.125025	0.199924	0.31362	0.157312	0.075258	0.187067	0.110529	0	0	0.014473
MSTRG.21203.6	0	0.836642	0	0	0	0	0	1.99632	1.17638	0.699139	0.933285	0.250062
MSTRG.212355.1	0.155249	0	0	0	0.032649	0	0.135258	0.159133	0.289474	0.20443	0.116086	0
MSTRG.212476.1	0.164313	0.34279	0.078832	0.173647	0.277029	0.091533	0.137442	0.327666	0.239557	0.040274	0	0.175953
MSTRG.212479.1	0.166385	0.405161	0.0939	0.050831	0.116042	0.019087	0.218137	0.231625	0.351273	0.157273	0.059764	0.015626
MSTRG.212481.1	0.137259	0.532058	0.267883	0.242644	0.138073	0.13189	0.240298	0.251694	0.410154	0.02062	0	0
MSTRG.212484.1	0.160879	0.21704	0.039353	0.201227	0.177578	0.092415	0.286876	0.167138	0.220364	0.240849	0.067931	0.002598
MSTRG.212493.1	0.218261	0.663912	0.132039	0.082596	0.212336	0.293134	0.541603	0.401788	0.436896	0.266796	0.203035	0.06368
MSTRG.212591.1	0.134078	0.407978	0.083032	0.174678	0.121153	0.143192	0.471516	0.25691	0.477333	0.353471	0.218177	0.107256
MSTRG.212943.1	0.142225	0.119961	0.11484	0.081207	0.042771	0.047924	0.476192	0.251776	0.145172	0.259193	0.069485	0.560758
MSTRG.21305.26	1.00468	2.60822	0.778714	1.53322	1.52362	1.34506	5.43216	6.46772	5.9139	4.40267	6.10398	1.07935
MSTRG.213222.10	0.693927	1.189	1.33514	0.231514	0.573227	0.907578	0.356841	0.426464	0.611126	0.517843	0.296375	0
MSTRG.213222.12	0.373005	0.356113	0.285372	0.139	0.255987	0.179412	0.264359	0.171467	0.173002	0.106515	0.329133	0.147682
MSTRG.213222.13	0.495672	0.493624	0.514641	0.208717	0.345052	0.293217	0.24313	0.35334	0.232962	0.213139	0.31839	0.198746
MSTRG.213222.2	0.390052	0.359489	0.367977	0.141274	0.270602	0.213275	0.275236	0.178615	0.175288	0.108316	0.329776	0.912668
MSTRG.213222.3	0.251195	0.218114	0.285675	0.128278	0.102633	0.169172	0.125297	0.128485	0.165976	0.091754	0.195002	0
MSTRG.213222.5	0.385636	0.30721	0.292834	0.286236	0.300867	0.327089	0.266904	0.27763	0.320028	0.179872	0.376757	1.07805
MSTRG.213222.7	0.142562	0.103986	0.115426	0.109718	0.069851	0.093199	0.071742	0.048899	0.086213	0.050103	0.099688	0.000215
MSTRG.213357.1	0	0	0	0.08797	0	0.03561	0.068587	0	0.400329	0.27094	0.690207	0.576995
MSTRG.213357.2	0	0	0	0.010911	0	0	0.018561	0.071176	0.060815	0.128941	0.402337	1.09484
MSTRG.213528.3	0.31242	0.214711	0.177437	0.095401	0.171085	0.061877	0.179097	0.261553	0.017306	0.13579	0	0.057008
MSTRG.214155.1	0.132935	0.623003	0.212144	0.179035	0.163546	0.186731	0.569505	0.160985	0.549048	0.103178	0.197879	0.349622
MSTRG.214157.1	0.295059	1.27323	0.191775	0.19139	0.230735	0.081009	0.753739	0.964441	0.994977	0.347632	0.505275	0.190193
MSTRG.214273.1	0	5.3685	0.377135	0.663739	0.939234	0.258738	1.49963	6.55836	4.88467	3.24165	3.39113	0.708968
MSTRG.214273.2	0.328248	0.965355	0.275629	0.137987	0.476234	0.148756	0.828727	0.178966	0.548847	0.1664	0.366279	0.083141
MSTRG.214292.16	0.082166	0.165172	0	0.386286	0.136103	0.100126	0	0	0.079639	0	0	0
MSTRG.214292.5	0.101971	0.100882	0	0.014531	0.01333	0.66028	0.558458	0.179204	0.221046	0.02561	0.200423	0.568824
MSTRG.215103.1	0.347038	0.729573	0.34004	0.278715	0.238815	0.180615	0.613386	0.424481	0.46929	0.067684	0.491887	0.473712
MSTRG.215122.1	0.10297	0.233953	0.13273	0.045508	0.149356	0.102	0.571698	0.789915	0.418998	0.323548	0.582162	0.095831
MSTRG.215270.1	0.129486	0.428474	0.140218	0.056979	0.118336	0.05312	0.296933	0.369917	0.351046	0.324219	0.435505	0.131367
MSTRG.215273.1	0	0.529671	0	0.009522	0.090868	0	0.063967	0.214864	0.283823	0.134354	0.562362	0.252628
MSTRG.215294.1	0	0.582238	0.039095	0.085904	0.018181	0.067345	0.288357	0.360923	0.258452	0.271874	0.49988	0.019958
MSTRG.215305.1	0.070048	0.713614	0.18211	0.060593	0.09359	0.117728	0.337179	0.331212	0.257626	0.223302	0.550704	0.026664
MSTRG.215372.1	0.139888	0.070345	0.078236	0.0954	0.193516	0.159875	0.711705	0.260586	0.875444	0.618176	0.565485	0.571142
MSTRG.215413.1	0	0	0	0	0	0	1.15806	0.313967	0.669874	0.457097	1.23812	0
MSTRG.215756.1	0.136751	0.444416	0.709566	0.137018	0.144235	0	0.388349	0.334101	0.082918	0	0	0
MSTRG.215791.21	0.22586	0.310152	0.080478	0.303971	0.315537	0.259712	0.844182	0.605157	1.13129	0.532121	1.1636	1.22123
MSTRG.215800.1	0.186683	0.358506	0.209993	0.055889	0.089674	0.086668	0.674106	0.2402	0.341031	0.215095	0.353037	0.081319
MSTRG.215860.16	0.356101	0.983488	0.079211	0.450752	0.506703	0.52415	1.54089	1.81441	1.88811	1.20156	1.20419	0.39079
MSTRG.216674.1	0.118465	0.519633	0.107126	0	0.2045	0	0	0.38534	0.03039	0.144672	0.288903	0.22471
MSTRG.216725.1	0	0.044372	0.052952	0.011443	0	0.046019	0.237772	0.342672	0.125041	0.126249	0.260199	0
MSTRG.216750.1	0.075386	0.093878	0.05274	0.264599	0.371457	0.181689	0.260853	0.104007	0.196249	0	0.002463	0.026168
MSTRG.216778.1	0.036527	0.086283	0.019017	0.05078	0.057207	0.077534	0.44443	0.136346	0.338335	0.095268	0.18604	0.031383
MSTRG.216854.1	0.191334	0	0	0.06744	0	0.023183	0.103311	0.657047	0.293739	0.119929	0.523393	0
MSTRG.216857.1	0.70453	0.418133	0.572284	0.622456	0.703572	0.648643	0.17596	1.08359	0.871018	0.868391	0.078493	0.293217
MSTRG.217293.1	0.129019	0.421802	0.348683	0.143028	0.037985	0.334346	0.022801	0.119502	0.202643	0.228038	0.045332	0.08676
MSTRG.217319.1	0.301645	0.794569	0.282925	0.201025	0.210438	0.201635	0.500755	0.198522	0.14697	0	0.031448	0.004927
MSTRG.217332.1	0.492087	0.547811	0.439466	0.091898	0.481974	0.357011	0.44737	0.213666	0.229575	0	0	0
MSTRG.217348.1	0.157485	0.311377	0.123432	0.264355	0.379439	0.247043	0.01711	0.057658	0.046431	0.152009	0	0
MSTRG.217475.1	0.196546	0.477569	0.196828	0.066652	0.110501	0.237653	0.233862	0.363613	0.531549	0.143196	0.244822	0.187823
MSTRG.217478.1	0.077793	0.434404	0.078734	0.035247	0.060919	0.098231	0.45874	0.288361	0.374957	0.19823	0.344969	0.001782
MSTRG.217588.1	0.457569	0.885327	0.194163	0.170471	0.468247	0.476548	0.65806	0.945542	1.14343	0.763868	0.71524	0.294903
MSTRG.217592.1	0.137897	0.884655	0.16159	0.141677	0.381354	0.429136	0.157742	0.539356	1.15759	0.096584	0.975398	0.006417
MSTRG.217637.1	0.139109	0.219641	0.272768	0.166373	0.395765	0.159048	0.673514	0.33752	0.458713	0.398789	0.302684	0.674573
MSTRG.217677.1	0.198815	0.20427	0.180122	0.099093	0.164125	0.161716	1.04245	0.699082	0.865471	0.68475	0.808947	0.285493
MSTRG.217678.1	0	0	0	0.202875	0.331554	0.706735	0.171681	0.308731	0	0.660405	0	0
MSTRG.217702.1	0.229339	0.170975	0.111061	0.069326	0	0.099883	0	0.163291	0	0.158057	0.089167	0
MSTRG.217702.25	0.160967	0.178016	0.108423	0	0.061156	0.046693	0.406271	0.325358	0.31183	0.205007	0.176498	0
MSTRG.217702.6	0.095944	0.066969	0.045341	0.020565	0.056497	0.016403	0.273806	0.113371	0.230834	0.019034	0.016986	0.102314
MSTRG.217708.8	0.099642	0.104415	0	1.04644	0.453578	0.482355	0.784444	0.677891	0.397793	0.374443	0.329151	0.226165
MSTRG.217709.1	0	0.374477	0.232513	0	0.082685	0.195227	0.27782	0.205692	0.611432	0.79671	0.179784	0.147924
MSTRG.217714.1	0.115514	0.367199	0.189475	1.04911	1.6624	1.70033	0	1.57865	2.03866	1.41554	1.51246	0.568308
MSTRG.217716.1	0.008127	0.030206	0	0	0	0	0.068873	0.248404	0.0087	0.556991	0.162795	0.32673
MSTRG.217718.1	0	0	0	0.033684	0.204091	0.104986	0.010613	0.180925	0.200809	0.246264	0.659375	0.276758
MSTRG.217719.2	0	0.020332	0	0.275919	0.269053	0.24961	1.16292	0.530564	0.143118	0.865638	0.192457	0.045456
MSTRG.217720.1	0	0	0	0.238649	0.04685	0.057228	1.57624	0.369034	0.104269	2.30585	0.462086	0
MSTRG.217723.2	0.102511	0.237774	0.177265	0.028775	0	0.023233	0.410523	0.046409	0.061543	0.219682	0.05259	0
MSTRG.217825.1	0.229955	0.580287	0.301045	0.249908	0.259147	0.272538	0.705062	0.558248	0.721067	0.121189	0.205554	0.093471
MSTRG.217834.1	0.240517	0.335588	0.166328	0.197929	0.220515	0.246711	0.385788	0.23949	0.400091	0.159995	0.276776	0.11278
MSTRG.217945.1	0	0.086389	0	0.053367	0.255072	0	0.048685	0.212092	0.16202	0.156039	0.446197	0.153518
MSTRG.21807.3	0.17456	0.173229	0.07687	0.059341	0.078022	0.010947	0.137748	0.284935	0.462286	0.283806	0.362768	0.190404
MSTRG.21807.4	0.185202	0.28695	0.147002	0	0.142478	0.156856	0.305487	0.436107	0.421433	0.167231	0.611239	0
MSTRG.218346.1	0	0	0	0	0.033219	0.043617	0.040332	0.430129	0.225925	0.217383	0.134431	0.38269
MSTRG.218366.1	0	0	0.073704	0	0	0	0.15325	0.399092	0.212359	0.218427	0.430124	0
MSTRG.218396.1	0.188509	0.324233	0.092588	0.342088	0.16169	0.158815	0.700693	0.132709	0.46387	0.06017	0.178396	0.007866
MSTRG.218398.1	0.078483	0.07859	0.04509	0.105583	0.17125	0.185038	0.743935	0.295313	0.795291	0.35192	0.239242	0
MSTRG.21868.1	0	0	0	0	0	0	0	0.035296	0	0.565446	0.114139	0.289094
MSTRG.218756.1	0	0	0	0	0.045296	0.059801	0.140456	0.244252	0.104957	0	0.018015	0
MSTRG.218875.1	0.11406	1.14922	0.193275	0.139408	0.090991	0.076115	0.175066	0.206913	0.296354	0.246274	0.21529	0.449463
MSTRG.218876.1	0.08771	0.450937	0.087454	0.319495	0.161532	0.094604	0.776906	0.527518	0.549297	0.464714	0.309487	0.926331
MSTRG.218947.6	0.219117	0.301228	0	0	0.072733	0.003055	0.008903	0.031007	0	0.224496	0.112491	0.225601
MSTRG.219073.2	0.252522	0.123952	0.236852	0	0.064152	0	0.411993	0.133136	0.032223	0.067125	0	0.147725
MSTRG.219073.7	0.239626	0.201288	0.673339	0.000983	0.121518	0.304969	0	0	0.009967	0	0.009121	0
MSTRG.219080.1	0.058903	0.194153	0	0.131147	0.023063	0	0.124502	0.278071	0.111813	0	0	0
MSTRG.219130.1	0.286714	0.587329	0.180438	0.111524	0.147986	0.156947	0.256016	0.307472	0.351423	0.243099	0.082158	0.069059
MSTRG.219144.1	0.362317	0.61319	0.02896	0.162583	0.171381	0.436294	0.080051	0.307318	0.016123	0.035278	0.037231	0.040145
MSTRG.219168.15	0	0	0	0.279919	0.235472	0.190258	0	0	0.570086	0	0	0
MSTRG.219168.16	0	0.344768	0.490779	0	0	0	0	0.12777	0.302314	0.144573	0.293262	0.540793
MSTRG.219168.17	0.121891	0.219635	0.255136	0.094296	0.033666	0.034506	0.085356	0.206829	0.229966	0.108452	0.156366	0.158067
MSTRG.219241.1	0.346596	0.254006	0.195468	0.060301	0.138603	0.344406	0.302309	0.469024	0.798906	0.130287	0.097241	0
MSTRG.219823.1	0.301728	0.188612	0	0.042352	0.047189	0.04258	0.174832	0.244945	0.228351	0.208987	0.298573	0.030594
MSTRG.219849.1	0	0.261435	0.209459	0.127522	0.119195	0.105015	0.846486	0.374177	0.511457	0.379842	0.173292	0.059052
MSTRG.220383.2	0	0	0	0.3612	0.226516	0.446206	1.05834	0.050863	0.117477	3.37453	0.434344	0
MSTRG.220390.1	0.062647	0.219781	0.028325	0.070695	0.135432	0.412346	0.20753	0.16831	0.179277	0.065771	0.6005	0.432621
MSTRG.220399.1	0.257784	0.510821	0.290543	0.073699	0	0	0.046779	0.069326	0.343806	0.065577	0.019062	0.06409
MSTRG.220402.1	0.288214	0.335959	0.303083	0	0.083569	0.065184	0	0.030485	0.012382	0.180896	0.032132	0.024612
MSTRG.220672.1	0	0.133537	0.073441	0.191197	0.23102	0.214969	0.046004	0.132605	0	0.073722	0.023085	0
MSTRG.220813.1	0.050413	0.181271	0.04525	0.051687	0.073059	0.019487	0.117803	0.079171	0.201557	0.100582	0.427421	0.273805
MSTRG.220947.1	0.013479	0.023592	0	0.025063	0.053158	0.157867	0.213306	0.240733	0.202097	0.352186	0.209199	0.153909
MSTRG.220987.1	0	0	0	0	0.046271	0.013566	0.032312	0	0	0.243826	0.143949	0.20571
MSTRG.221064.1	0.215144	0.450437	0.337485	0.221863	0.226442	0.401497	0.452539	0.427172	0.372143	0.675779	0.375036	0.39896
MSTRG.221297.1	0	0	0	0	0	0	0	0	0	0.264462	0.459944	0.570968
MSTRG.221670.1	0.072771	0	0	0	0	0.038911	0.119172	0.025635	0	0.108131	0.200083	0.559145
MSTRG.221706.1	0.458157	0.717969	0.800595	0.34676	0.402228	0.17593	0.486986	0.197452	0.172384	0.545259	0.614779	0.408798
MSTRG.221707.1	0.428312	0.655772	0.473539	0.199835	0.3392	0.228705	0.60838	0.229806	0.414749	0.284461	0.883564	0.491705
MSTRG.221717.1	0.225295	0.437612	0.228249	0.358204	0.333433	0.168106	0.535483	0.404525	0.560775	0.313474	0.26962	0.170151
MSTRG.221727.1	0.013869	0.026461	0	0.036468	0.015748	0.100705	0.199128	0.113747	0.279552	0.158475	0.07527	0.048238
MSTRG.221855.1	0.061075	0.254937	0	0	0.102895	0.061753	0.752857	0.310815	0.436345	0.480344	0.180395	0.022355
MSTRG.221887.3	1.02103	1.21578	0.795528	0.656779	0.592221	0.029098	1.15908	1.4505	0.015619	0	1.1279	0
MSTRG.221919.1	0.15293	0.267082	0.11149	0.247243	0.383108	0.247845	0.650118	0.529466	0.324831	0.506658	0.772485	0.220968
MSTRG.222002.1	0.153155	0.223648	0.087781	0.111368	0.137585	0.335197	0.036238	0.016052	0.056844	0.052275	0.035091	0.2575
MSTRG.222013.1	0.343771	0.425659	0.145049	0.029204	0.178775	0.085995	0.483127	0.434416	0.462571	0.019735	0.318447	0
MSTRG.222035.1	0.277817	0.200518	0.139102	0.121796	0.118753	0.149731	0.586849	0.094768	0.474931	0.32763	0.186162	0.012991
MSTRG.222043.1	0.018789	0.215545	0.01533	0.307968	0.439528	0.382294	0.274303	0.44954	0.600949	0.151619	0.091707	0.298477
MSTRG.222045.1	0.187433	0.348702	0.19624	0.223922	0.197498	0.18407	0.265776	0.140775	0.30595	0.172462	0.444417	0.102649
MSTRG.222113.1	0.301594	0.215541	0.295969	0.171461	0.075361	0.108171	0.326497	0.325586	0.341442	0.500956	0.446263	0.323064
MSTRG.222171.1	0.370774	0.379769	0.484767	0.120948	0.153654	0	0.503131	0.995486	0.375076	0.287386	0.227836	0.258577
MSTRG.222184.1	0.042478	0	0.019507	0.097194	0	0	0.126599	0.219594	0.37018	0.503855	0.132927	0
MSTRG.222209.1	0.16587	0.36039	0.316749	0.192624	0.203164	0	0.055183	0.444747	0.355626	0	0.123345	0.589141
MSTRG.222214.1	0	0.020275	0.100142	0.147796	0.046808	0.0159	0.179914	0.014011	0.229627	0.924564	0.890339	0.166034
MSTRG.222223.1	0.059694	0.163757	0.030158	0.27755	0.041156	0.053535	0.527129	0.312488	0.161843	0.164514	0.047859	0
MSTRG.222280.11	0.082916	0.429513	0.126177	0.095094	0.200569	0.026001	0.265006	0.562711	0.803446	0.796171	0.289599	0.15162
MSTRG.222280.13	0.064282	1.12771	0.039929	0.027262	0.024956	0.023161	0.187725	0.212953	0.137136	0.036768	0.133625	0.499373
MSTRG.222315.1	0.049556	0.449967	0.165633	0.209517	0.134547	0.109435	0.623544	0.630586	0.610892	0.499348	0.24148	0.270386
MSTRG.222316.1	0.103224	0.323298	0	0.23215	0.112712	0.219702	0.58209	0.179892	0.303165	0.166363	0.223147	0.23934
MSTRG.222338.1	0.067427	0.049551	0	0	0	0.060651	0.379933	0.280745	0.15669	0.854799	0.290605	0.683063
MSTRG.222339.1	0.238054	0.637768	0.131986	0.458459	0.371644	0.115168	1.00236	0.4591	0.485184	0.377098	0.355812	0.145105
MSTRG.222609.1	0.002398	0.047513	0	0	0.01449	0.049719	0.145338	0.19083	0.164557	0	0.090487	0.063592
MSTRG.225095.1	0.0736	0	0	0.109945	0.019365	0.079037	0.291461	0.220247	0.305002	0.103412	0.144355	0
MSTRG.225217.1	0.114304	0.284681	0.111818	0.031081	0.073342	0	0.083002	0.041483	0.16278	0.052941	0.031933	0.136458
MSTRG.225241.1	0.154842	0.264528	0.157753	0.077379	0.127269	0.246502	0.30209	0.246502	0.201708	0.203965	0.196993	0
MSTRG.225380.1	0.216029	0.946748	0	0.119188	0.277695	0.53022	0.329431	0.30807	0.378626	0.139452	0	0
MSTRG.225476.1	0.139213	0.650024	0.329765	0.117443	0.104773	0.40614	0.433875	0.516119	0.776644	0.105849	0.500617	0.250116
MSTRG.225660.14	0.529971	0.682057	0.412341	0.488936	0.336647	0.369685	0.836016	0.756367	0.591231	0.740829	0.426567	0.14856
MSTRG.225660.16	0	0.024198	0.130736	0.000101	0.005298	0	0.120938	0.040922	0	0.423333	0.350259	0.141748
MSTRG.225723.1	0.053905	0.143847	0.039468	0.048084	0	0	0.195411	0.269161	0.366484	0.110029	0.257588	0
MSTRG.225769.6	0.177353	0.70013	0.1057	0.181163	0.30549	0.079324	0.669811	0.328472	0.273986	0.318822	0.341576	0.163848
MSTRG.225857.1	0.064896	0.600106	0.376071	0.198114	0.183476	0.206177	0.383588	0.226695	0.358404	0.017777	0.146353	0
MSTRG.225901.1	0.746398	1.13526	0.653881	0.061941	0.357474	0.220192	0.410461	0.566082	0.777849	0	0.508774	0.037533
MSTRG.225922.1	0.23194	1.24517	0	0.263375	0.465482	0.278584	0.245732	0.265221	0.574061	0.129717	0.041934	0.07006
MSTRG.225929.1	0.18547	0.906179	0.21075	0.095158	0.096266	0.070846	0.36892	0.34107	0.356631	0.121192	0.206055	0.291687
MSTRG.225929.2	0.234415	0.411069	0.252897	0.044448	0.0364	0.116978	0.450067	0	0.587163	0.181728	0.160184	0.160493
MSTRG.226041.1	0.042484	0.026913	0	0.054115	0.167223	0.203438	0.271283	0.331412	0.232791	0.413799	0.578304	0.494385
MSTRG.226310.1	0.039289	0.116296	0.069545	0	0.033523	0	0.196061	0.368959	0.199771	0.075948	0.525426	0
MSTRG.22641.6	0.810517	0.621373	0.157491	0.003316	0.186978	0.067466	0	0.009484	0	0.399679	0.208956	0
MSTRG.226623.2	0	0.074392	0.254154	0.277434	0.224566	0	0.24618	0.241576	0.130197	0	0.26745	0
MSTRG.226623.3	0.206439	0.221683	0.119984	0.09142	0.122764	0.148655	0.378271	0.223016	0.257925	0.256868	0.788136	0.367221
MSTRG.226623.4	0.061074	0	0.046337	0.127219	0.043555	0	0.355447	0.189714	0.219788	0.31266	0.760099	0.285005
MSTRG.226765.18	0.124883	0.234555	0.279813	0.327936	0.053807	0.406723	0.081933	0.527059	0.865776	0.18914	0.530568	0.224273
MSTRG.226769.1	0	0	0.165103	0.552247	0.171383	0.501777	0	0.024373	0	0	0.557742	0
MSTRG.226816.1	0.03371	0.080759	0.074226	0.118161	0.018357	0.048052	0.125864	0.197869	0.128478	0.4638	0.364412	0
MSTRG.226817.1	0.145185	0.211398	0.139892	0.023613	0.131748	0.33138	0.426214	0.176715	0.105226	0.201041	0.234845	0.13834
MSTRG.226847.1	0.202952	0.162635	0.044997	0.494097	0.824318	0.775851	0.416863	0.120051	0.160453	0	0	0
MSTRG.226853.1	0.258	1.00801	0.304975	0.353593	0.3217	0.232628	0.795974	0.31567	0.822039	0.738842	0.769633	0.163669
MSTRG.227034.7	0.306679	0.776024	0.576851	0.413884	0.52055	0.588396	0.561608	0.818609	1.00836	0.706754	1.59416	0.27999
MSTRG.227052.1	0.211498	0.459664	0.206878	0.245654	0.254718	0.249757	0.734723	0.495533	0.84388	0.446599	0.98671	0.112981
MSTRG.227071.1	0.085095	0.442219	0.07294	0.158879	0.112369	0.259782	0.451358	0.402487	0.320479	0.464114	0.896867	0
MSTRG.227074.1	0.278639	0.431003	0.131453	0.090859	0.098928	0.19465	0.627606	0.481134	0.549484	0.694708	0.863664	0.180765
MSTRG.227317.1	0.073935	0.037488	0	0.080107	0.064716	0.061676	0.124181	0.337939	0.178735	0.156826	0.096924	0.07272
MSTRG.227348.1	0.215376	0.288087	0.054293	0.021553	0.105339	0.069707	0.733947	0.276923	0.434707	0.186365	0.116198	0.229579
MSTRG.227453.10	0.164671	0.186002	0	0.000872	0.091903	0.108253	0.460817	0.107818	0.124757	0.088928	0.229231	0.058948
MSTRG.227546.1	0.072132	0.34492	0	0.15115	0.079734	0	0.436868	0.195304	0.113389	0.249604	0.112671	0.199347
MSTRG.227953.1	0.058489	0	0.151984	0.074746	0.157484	0.175024	0.202207	0.124117	0.261275	0.644654	0.78209	0.128616
MSTRG.228119.1	0.456244	0.678009	0.145759	0.017064	0.013045	0.053531	0.131862	0.218389	0.083721	0.124467	0.045178	0
MSTRG.228415.1	0.116488	0.096162	0.115745	0.122217	0.093987	0.158227	0.250864	0.020238	0.013252	0.208353	0.159663	0.382279
MSTRG.228664.29	0	0	0.050064	0.025443	0.184089	0.081752	0.128658	0.193139	0.212921	0.100132	0.149088	0.10337
MSTRG.228664.31	0.567197	0	0.507446	0.305374	0.160021	0.150836	0	0	0	0	0	0
MSTRG.229094.1	0.279021	0.457776	0.056989	0.180754	0.105553	0.037745	0.323701	0.651501	0.546621	0.057528	0	0.361592
MSTRG.229094.2	0.157786	0.318812	0.11836	0.238271	0.125375	0.296725	0.319935	0.328705	0.482993	0.601321	0.365334	0.035513
MSTRG.229097.1	0.169524	0.572033	0.011482	0.129303	0.297418	0.158027	0.749218	0.295027	0.863717	0.416126	0.608191	0.15386
MSTRG.229164.3	0	0	0	0	0.008567	0	0	0.015063	0.404103	0.116054	0.370143	0.160721
MSTRG.229194.1	0.08185	0.128182	0	0	0	0	0.152569	0.147821	0.136082	0.026685	0	0
MSTRG.229248.1	0.211331	0.249896	0.145272	0	0.043355	0.11914	0.343539	0.403445	0.211678	0.340841	0.373837	0
MSTRG.229381.1	0.29985	0.685479	0.139608	0.00503	0.012266	0.140474	0.048332	0.133486	0.44777	0.298373	0.168895	0
MSTRG.229393.1	0.432708	0.463583	0.164256	0.13681	0.176058	0.304618	0.20087	0.975051	1.04527	0.475327	0.712619	0.285142
MSTRG.229426.1	0.084421	0.050203	0.041983	0.047037	0.010833	0.053477	0.115125	0.124941	0.131708	0.018514	0.13844	0.018235
MSTRG.229920.1	0.094857	0.115393	0.016349	0.16793	0.159014	0.229624	0.329515	0.505326	0.317868	0.313858	0.81223	0.247986
MSTRG.22996.1	0.294459	0.089877	0.13036	0.142784	0.139846	0.295035	0.034141	0.065882	0.274049	0.044574	0.05215	0
MSTRG.23018.6	0.223125	0.025189	0.196156	0.3279	0.188532	0.004156	0.585244	0.352387	0.355622	0.441788	0.151654	0.020514
MSTRG.23018.7	0.073846	0.000154	0	0.536906	0.407372	0.532218	0	0.119321	0	0.887444	0	0.482022
MSTRG.230313.2	0.77786	0.295524	0.613246	0.252502	0.503141	0.240368	0.16365	0.157553	0.222953	0	0.055386	0
MSTRG.230313.3	0	0	0	0.149432	0.001334	0	0.135219	0	0.073866	0.531538	0.264538	0.278308
MSTRG.23063.1	0.115758	0.528323	0.179038	0.176078	0.113851	0.240649	0.600263	0.847253	0.75878	0.444362	0.469837	0.244517
MSTRG.23068.1	0.01605	0.271534	0.077069	0.109807	0.116061	0.171234	0.292914	0.569849	0.527031	0.183091	0.255968	0.111127
MSTRG.230819.1	0.090512	0.470144	0.088971	0.058744	0.113691	0.163792	0.417073	0.549591	0.605115	0.14777	0.337014	0.077231
MSTRG.230828.1	0.049308	0.024875	0	0.066063	0.02516	0	0.330355	0.326571	0.305987	0	0.111137	0
MSTRG.230871.1	0.008455	0.036337	0	0.087053	0.038148	0	0.234766	0.111949	0.137378	0	0.33057	0
MSTRG.23111.1	0.080564	0.51612	0.154689	0.154855	0.105014	0.041563	0.635164	0.539069	0.961973	0.267714	0.576618	0.087787
MSTRG.23112.1	0.191689	0.256231	0	0	0.049235	0.076319	0.240054	0.157198	0.256541	0.191103	0.507327	0
MSTRG.231318.1	0.112247	0.157762	0.415008	0	0	0.108762	0.245999	0.416429	0.425407	0.217207	0.480842	0.062785
MSTRG.2315.1	0.337061	0.170044	0.232311	0.22893	0.345529	0.078305	0.459539	0.06867	0.219105	0	0	0
MSTRG.231736.15	0.42986	1.35622	0.150671	0.269579	1.0481	0.05843	1.50188	1.4283	0.348696	0	0.407344	0.190541
MSTRG.23177.1	0.520481	0.268225	0.294097	0.276143	0.275271	0.229815	0.842514	0.650927	0.840212	0.535707	0.575575	0.220705
MSTRG.2318.1	0.042264	0.455039	0.302751	0.529093	0.363438	0.135481	0.398902	0.167552	0.191133	0	0.072208	0
MSTRG.231829.1	0.209203	0.55145	0.634475	0.315033	0.294251	0.27503	0.790873	0.340522	0.660902	0.288098	1.21842	0
MSTRG.231832.1	0.100763	0.455148	0.060639	0.082682	0.11856	0.059484	0.311992	0.258054	0.647548	0.207324	0.594495	0.000982
MSTRG.231879.1	0.398282	0.109609	0.469197	0.375622	0.29554	0.163218	0.113154	0.060306	0.034253	0.081916	0.02461	0
MSTRG.232038.1	0.156582	0.157246	0.218062	0.10842	0.157782	0.052999	0.155975	0.137972	0.076184	0	0.045896	0
MSTRG.232043.5	0	0.005682	0	0.003534	0	0	0.058347	0.041476	0.161135	0.810488	0.820262	0.207083
MSTRG.232048.1	0.150849	0.47997	0.226144	0.112648	0.340598	0.305869	0.840072	0.660044	0.905283	0.533205	0.354852	0.529178
MSTRG.232430.5	0	1.22357	0	0.044675	0.02125	0.015505	0.44593	0.557095	0.329817	0.047912	0.107532	0.727724
MSTRG.23244.1	0.122269	0.052942	0	0.074608	0.036018	0	0.387768	0.285463	0.249925	0	0.141357	0
MSTRG.232541.5	0	0	0.578479	0.015822	0.036411	0	0.759528	0.600827	1.54124	0.106804	0.28788	0.189753
MSTRG.232690.1	0.035319	0.297041	0.029551	0.171447	0.117543	0.036259	0.129987	0.188295	0.169081	0	0.195953	0
MSTRG.232699.6	0.135002	0.511893	0.137181	0.157596	0.26503	0.172277	0.389118	0.205512	0.337904	0.262143	0.307564	0.072698
MSTRG.233020.1	0.055385	0.049944	0.060522	0.161319	0.295268	0.122055	0.094995	0.020602	0	0	0	0
MSTRG.233256.3	0	0.045525	0	0.108539	0.071051	0.086669	0.233	0.088102	0.220796	0.317515	0.334452	0.363832
MSTRG.233259.1	0	0.019195	0	0.108939	0.094224	0.04409	0.167323	0.035147	0.200607	0.166723	0.444612	0.283438
MSTRG.233287.1	0	0	0	0.165536	0.10863	0.110953	0.169447	0.045777	0.087437	0.189877	0.173348	0.330606
MSTRG.233502.1	0.090862	0.052973	0.099003	0.285061	0.292903	0.054325	0.707113	0.460813	0.802188	1.06473	0.510001	0.59359
MSTRG.233507.3	0.05146	0.189168	0.036842	0.077353	0.046688	0.073749	0.274583	0.09025	0.063841	0.210077	0.478453	0.100027
MSTRG.233507.5	0.044767	0.077817	0.028951	0.023584	0.03144	0.010715	0.19358	0.14448	0.475273	0.083626	0.059632	0.072574
MSTRG.233563.1	0.440686	0.250847	0.174707	0.353424	0.564351	0.437023	0.201718	0.105563	0.457572	0.363838	0.302474	0.481097
MSTRG.23376.1	0.164758	0.550273	0.162038	0.289095	0.441885	0.248829	0.934649	0.536865	0.997859	0.326455	0.427443	0.074746
MSTRG.233771.1	0.460962	1.44407	0.654559	0.521659	0.727449	0.501858	3.39742	1.73225	2.22374	1.32933	1.38487	0.975106
MSTRG.233775.1	0	0	0	0	0.05793	0.010727	0.225334	0.10818	0.51397	0.770142	0.860496	0.281758
MSTRG.233776.1	0.025864	0.030479	0	0.047987	0.120013	0.086209	0.32397	0.343135	0.524738	0.152501	0.462776	0.02158
MSTRG.233792.1	0.035262	0.113815	0.061403	0.122107	0.077522	0.067204	0.719726	0.319306	0.574892	0.366378	0.397552	0.06358
MSTRG.233864.1	0	0	0	0	0.004851	0.011021	0.044245	0.005146	0.178309	0.141	0.340786	0.11252
MSTRG.23389.2	0	0	0	0.13645	0.212582	0.241292	0	0.103929	0.235954	0	0	0.213066
MSTRG.233922.10	0.35066	0.240915	0.464588	0.198803	0.279532	0.270432	0.091268	0.284464	0.024226	0	0.107118	0
MSTRG.23408.1	0	0.059127	0	0.070699	0.022479	0.078748	0.522474	0.117831	0.214272	0.021762	0.03487	0.350814
MSTRG.234152.1	0	0	0	0.02221	0	0.04731	0.132136	0.051275	0.227577	0.344467	0.219651	0.314944
MSTRG.234163.3	0	0	0.008945	0	0.105758	0.040014	0.074324	0.12036	0.093102	0.388996	0.757022	0.213101
MSTRG.234892.1	0.18486	0.111918	0.240551	0.043802	0.04765	0.081608	0.104365	0.227555	0.089556	0.324051	0.043378	0.159774
MSTRG.234943.1	0	0	0	0	0	0.099642	0.183496	0.120745	0.208614	0.050462	0	0
MSTRG.234982.1	0.276112	0.480655	0.615251	0.040096	0.323999	0.160576	0.342931	0.599285	0.565493	0.721208	0.63559	0.01591
MSTRG.235272.1	0.041872	0.08528	0	0.011455	0	0	0.292827	0.323837	0.300477	0.454046	0.682204	0
MSTRG.235316.1	0.355637	0.323803	0.117554	0.258984	0.297984	0.141881	0.480724	0.917623	0.676359	1.11791	0.347139	0.45777
MSTRG.235572.3	0	0	0	0.104125	0.085591	0.010263	0.203294	0.194153	0.17501	0.039064	0.142352	0.091006
MSTRG.235604.8	0.019759	0.146049	0.192981	0.086501	0.168359	0.061189	0.214937	0.465305	0.283743	0.577003	0.157494	0
MSTRG.23597.1	0.041155	0.275796	0.079291	0.055381	0.092168	0	0.126146	0.14347	0.100627	0.007002	0.438823	0.139855
MSTRG.235996.2	0.138598	0.62225	0.229029	0.041932	0	0	0.079858	0	0.192544	0.444818	0.105165	0
MSTRG.236001.1	0.572231	1.60578	0.552622	0.347821	0.375899	0.492757	0.634629	0.300597	0.503533	0.26283	0.375706	0.472679
MSTRG.236002.1	0.062686	0.014841	0	0.098849	0.25445	0	0.088675	0.093191	0	0.17214	0.165469	0.186212
MSTRG.236188.3	0.690939	0.716563	0.210356	0.354297	0.325085	0.420404	0.621383	0.457046	0.538911	0.155861	0.156835	0.061371
MSTRG.236194.1	0	0	0.266222	0.15624	0.096403	0.080494	0.141965	0.401021	0.342268	0.235805	0.278533	0.481401
MSTRG.236215.1	0	0.190314	0.027314	0.115681	0.184735	0.07556	0.232391	0.209189	0.246568	0.413569	0.211843	0
MSTRG.236229.1	0.204072	0.381061	0.081716	0.0984	0.154882	0	0.130088	0.207273	0.106457	0.092764	0.4302	0
MSTRG.236235.1	0.053762	0.148302	0.06566	0.115613	0.079743	0.13412	0.116584	0.209503	0.220319	0.215656	0.055279	0.153344
MSTRG.236250.1	0.210329	0.411153	0.185914	0.008736	0.077422	0.056314	0.412285	0.159369	0.351467	0	0	0.088949
MSTRG.236250.3	0.001089	0	0.055413	0.153352	0.13674	0.139238	0.099714	0.279984	0.002746	0.126423	0.167587	0.018773
MSTRG.236256.1	0.24021	0.321372	0.06846	0.097683	0.081641	0.217614	0.110723	0.351513	0.174011	0.089516	0.17355	0
MSTRG.236614.1	0.164361	0.402764	0.006014	0.119052	0.161852	0.26629	0.460817	0.230062	0.569158	0.202447	0.284619	0.920645
MSTRG.236768.11	0	0.335094	0.257326	0.06772	0.017982	0.636262	0.159969	0.118807	0.101845	0	0.017411	0
MSTRG.236768.5	0.005087	0	0	0	0.257636	0.015963	0.140176	0.172075	0.215072	0	0	0
MSTRG.236964.1	0	0	0	0.018145	0.160928	0	0.186789	0.053243	0.232889	0.223015	0.266439	0.604897
MSTRG.236986.1	0	0.031011	0.072956	0	0	0	0.420887	0.233089	0.8208	0.570928	0.729838	0.244268
MSTRG.237040.1	0.106172	0.029154	0.02759	0.118649	0.125247	0.103991	0.065206	0.140506	0.093636	0	0.074535	0.314157
MSTRG.237261.1	0	0	0	0	0	0	0	0	0.544999	0.569662	0.75	0.409794
MSTRG.237397.1	23409.2	15034.9	21505.5	25583.8	25100.6	17131.7	11682.6	10686.5	11096.7	16708.8	19476.3	27329.5
MSTRG.237682.6	0	0	0	0.034798	0.012255	0	0.242896	0.144584	0.144031	0.270364	0.080146	0.050211
MSTRG.237712.31	0	0.434977	0.54009	0.911873	1.16966	0.154852	1.55457	0.955467	0.909792	0.91752	0	0.9238
MSTRG.238068.1	0.07886	0.082414	0.484309	0.136552	0.011056	0.126674	0.123375	0.342792	0.123509	0.005854	0.155998	0.049481
MSTRG.238070.1	0	0	0.288865	0.001814	0.0223	0.038207	0.159898	0.290697	0.130736	0.123787	0.164067	0
MSTRG.238626.1	1.40575	1.29382	1.59899	4.2778	3.53044	2.8687	3.31657	1.76586	2.07101	2.93947	2.71283	1.9884
MSTRG.238628.1	0.124862	0.120183	0.117446	0.20023	0.114397	0.307174	0.090981	0.076601	0.1307	0.242659	0.100978	0.09701
MSTRG.238761.1	0.316896	0.309558	0.166301	0.188689	0.158157	0.293626	0.197949	0.160633	0.156369	0.073993	0.175167	0.178872
MSTRG.23883.1	0	0.059518	0	0.053104	0.008118	0.024044	0.373788	0.230712	0.14987	0.082517	0.134646	0.304597
MSTRG.238893.1	0.072597	0.330009	0.050403	0.026722	0.08886	0.089697	0.474667	0.425431	0.15317	0.217457	0.046953	0.099422
MSTRG.238920.1	0.342603	0.724473	0.175587	0.453744	0.52674	0.293739	1.01029	0.832902	0.992157	0.46978	0.464968	0.347721
MSTRG.239120.1	0.168244	0.292941	0.472911	0.193691	0.104483	0.210069	0.151985	0.135068	0.326054	0	0	0.010863
MSTRG.239198.1	0.085479	0.108923	0.062978	0.068421	0.095358	0.096279	0.241529	0.227668	0.272412	0.426497	0.23981	0.109352
MSTRG.239535.5	0.181989	0.228562	0.131958	0.066588	0.1125	0.06003	0.130901	0.162042	0.161876	0.113366	0.235846	0
MSTRG.239542.1	0.223071	0.625399	0.139388	0.08336	0.080735	0.420777	0.206028	0.295128	0.406128	0.041037	0	0
MSTRG.239670.1	0.377867	0.316125	0.023615	0.09124	0.070759	0.096615	0.21314	0.131347	0.125006	0.306642	0.198433	0.019486
MSTRG.239677.1	0.16345	0	0.0379	0	0	0	0.199015	0.159025	0.172904	0.112614	0.104695	0
MSTRG.239678.1	0.150092	0.267379	0.161699	0.060777	0.098891	0.09016	0.184596	0.141964	0.172065	0.233415	0.110228	0.106172
MSTRG.239925.1	0	0.145137	0	0	0.031516	0	0.210927	0.113526	0.108991	0	0.148077	0
MSTRG.239976.1	0.191164	0.22852	0.142726	0.100607	0.105024	0.07442	0.358222	0.331644	0.433367	0.150981	0.214234	0.044093
MSTRG.240045.11	0.35396	0	0	0.295756	0.074323	0.060524	0.316928	0.18043	0.296609	0.096366	0.048135	0
MSTRG.240147.3	0.114384	0.354394	0.327155	0	0	0	0.243252	0.058515	0.203435	0.093396	0	0
MSTRG.240172.1	0.146606	0.588593	0	0.059658	0	0.041753	0.353797	0.2309	0.199871	0.125204	0.075815	0.145171
MSTRG.240243.13	0	0	0	0.193588	0.124874	0.369164	0	0	0.077214	0.246245	0	0
MSTRG.240380.2	0.12546	0.258691	0.055696	0.14142	0.047039	0	0.515961	0.172946	0.140355	0.335399	0.102329	0
MSTRG.240384.1	0.228337	0.284742	0.286643	0.197798	0.282118	0.279663	0.208648	0.259514	0.619078	0.232881	0.376646	1.17803
MSTRG.24096.1	0.158343	0.383133	0.043088	0.354369	0.247959	0.162292	0.488751	0.605466	0.760094	0.565408	1.20412	0.464817
MSTRG.24098.1	0.12296	0.225237	0.010236	0.16309	0.212957	0.206395	0.686114	0.424231	0.585346	0.699603	0.490833	0.062047
MSTRG.241172.1	0.387118	1.81442	0.346367	0.236574	0.112215	0.140547	0.654884	0.575129	0.406888	0.110216	0.145912	0.043058
MSTRG.241308.10	0.356201	0.499144	0.127125	0.253669	0.218271	0.144256	0.423711	0.271812	0.503377	0.314409	0.294106	0.068433
MSTRG.241328.1	0.31645	0.602055	0.381221	0.178894	0.1697	0.181897	0.901686	0.644881	0.614923	0.701986	0.541451	0.145604
MSTRG.241333.1	0.019456	0.136594	0.005327	0.170279	0.074143	0.104067	0.184922	0.144074	0.109322	0.35425	0.24608	0.08615
MSTRG.241361.1	0	0.125029	0.116816	0	0	0	0	0.064529	0.042394	0.354397	0.368416	0.141221
MSTRG.241363.1	0	0.026894	0.01393	0.075963	0.038345	0.037144	0	0.068905	0.2664	0.250126	0.487322	0.139642
MSTRG.241536.1	1.24446	0.762865	0.87485	0.561399	0.52035	0.667063	0.89282	0.765917	0.877512	0.554434	0.210412	0.655246
MSTRG.241762.1	0.217301	0.149366	0.256166	0.053385	0.133512	0.049719	0	0.059091	0.158971	0	0	0
MSTRG.241778.1	0.847451	0.343741	1.53866	0.224902	0.100927	0	0	0	0	0.002535	0	0
MSTRG.242160.1	0.00504	0.333374	0.08574	0.001449	0.079886	0.127188	0.182132	0.271605	0.358892	0.034776	0.183479	0.140566
MSTRG.242179.5	0.516309	0.20179	0.164706	0.210145	0.374193	0.21391	0.431531	0.640472	0.775057	0.355757	0.343969	0.027901
MSTRG.242229.1	0.039214	0.11221	0.079436	0.02349	0.099529	0.040836	0.221441	0.193361	0.150574	0.115295	0.161233	0.135619
MSTRG.24227.1	0.352413	0.560478	0.266696	0.32471	0.421731	0.280159	1.31741	1.10658	0.723154	0.50318	1.128	0.238205
MSTRG.242512.1	0.376587	0.687887	0.077013	0.216611	0.36835	0.299355	0.449959	0.188208	0.481987	0.360267	0.517362	0.142733
MSTRG.242812.1	0.127376	0.183492	0.04859	0.069292	0.007483	0.007879	0.310587	0.122391	0.119629	0.006753	0	0
MSTRG.242828.2	0.442064	0.24347	0.348291	0.001349	0.233947	0	0.378212	0.555588	0.378168	0.067896	0.068383	0.240591
MSTRG.242999.1	0.049208	0.098667	0	0.048046	0.161227	0	0.16202	0.112603	0.122247	0.470693	0.041287	0
MSTRG.243000.2	0.280096	0.218143	0.216243	0.279135	0.351593	0.357408	0.32031	0.133725	0.195752	0.260619	0	0
MSTRG.243072.20	0.525143	0.465828	0.381913	0.458993	0.312986	0.210936	0.19933	0.068742	0.070705	0.203492	0.021297	0.03871
MSTRG.243088.1	0.291375	0.656139	0.457671	0.300744	0.216372	0.347782	0.426372	0.327128	0.378565	0.478307	0.601608	0.630436
MSTRG.243094.1	0.01534	0.313159	0	0.006081	0.06439	0.150381	0.347623	0.125759	0.311676	0.025112	0.278375	1.16931
MSTRG.243095.1	0.026683	0.70776	0.402417	0.312272	0.247954	0.338473	0.773079	0.441591	0.483867	0.478296	0.577519	0.157328
MSTRG.243107.1	0.203713	0	0.049564	0.042127	0.19812	0.031031	0.161016	0.319588	0.053242	0.123174	0.122249	0.162301
MSTRG.243240.13	0.070177	0.276582	0.418047	0.043968	0.362885	0.438032	0.143936	0.193592	0.151462	0.07078	0.08494	0
MSTRG.243244.1	0.130867	0.394453	0.173952	0.144988	0.220696	0.220179	0.409045	0.233596	0.519142	0.183982	0.157729	0.167838
MSTRG.243306.1	0.095107	0.212483	0.24492	0.149301	0.053318	0.069916	0.446388	0.847578	0.53939	0.222909	0.485065	0.145469
MSTRG.243330.1	0.307626	0.530033	0.162226	0.285106	0.136926	0.087727	0.29715	0.338889	0.360067	0.10229	0.090039	0.389023
MSTRG.243421.1	0.188063	0.485242	0.21346	0.111973	0.29159	0.207295	0.34037	0.55851	0.182084	0.524704	0.026389	0.603404
MSTRG.243421.2	0.192024	0.707143	0.233399	0.310267	0.149018	0.178029	0.411829	0.617112	0.564347	0.162316	0.166807	0.10017
MSTRG.243421.5	0.249266	0.306046	0.339453	0.072889	0.18089	0.092587	0.268767	0.443113	0.472815	0.031892	0.132706	0.11914
MSTRG.243421.7	0.050821	0.145593	0.017792	0.07692	0.022123	0.027793	0.255027	0.253591	0.411563	0.263809	0.029084	0.017274
MSTRG.243440.1	0.064133	0.24501	0.076795	0.045358	0.079243	0.061918	0.206031	0.373682	0.250705	0.085455	0.15078	0.039702
MSTRG.243444.2	0.029109	0	0.101236	0.118747	0.140247	0.27289	0.206749	0.428557	0.340682	0.430393	0.472504	0.696416
MSTRG.243444.3	0	0	0	0.660269	0.490759	0.395578	0.198515	0.261344	0.163024	0.212716	0.499591	0.010437
MSTRG.243444.4	0.021479	0.034708	0.013599	0.300877	0.221721	0.172658	0.437999	0.27764	0.206653	0.146805	0.425554	0.138755
MSTRG.243449.1	0.188287	0.311342	0.101177	0.088464	0.02883	0.076376	0.414301	0.417515	0.31157	0.06227	0.030246	0.228971
MSTRG.243525.1	0.251046	0.358153	0.37969	0.104507	0.091489	0.029986	0.19827	0.782152	0.237106	0.167926	0.243596	0.051371
MSTRG.244002.1	0	0	0	0	0	0	0	0.144437	0.045565	0.412842	0.126486	0.116309
MSTRG.244077.1	0.533482	0.7839	0.296524	0.373369	0.380117	0.511439	0.966051	1.09956	0.981046	0.950435	0.8095	0.265048
MSTRG.244095.1	0.263193	0.321952	0.145946	0.325523	0.097855	0.01027	0.530087	0.930698	1.62203	0.039097	0.223858	0.170996
MSTRG.244096.1	0.170926	0.522182	0.126837	0.110569	0.140002	0.099883	0.429847	0.517289	0.580146	0.310684	0.38963	0.032578
MSTRG.244172.1	0.192309	0.433373	0.072638	0	0.116781	0.044319	0.249728	0.482785	0.62489	0.378287	0.187665	0.228291
MSTRG.244244.1	0.311497	0.268047	0	0.231918	0.239451	0	0.292024	0.132536	0.290329	0.292992	0.05812	0.011248
MSTRG.244376.20	0.629108	1.15364	0.19056	0.23247	0.23875	0.473368	0.362343	0.668175	0.620265	0.705641	0.446379	0.554953
MSTRG.244388.1	0.13458	0.400762	0.039652	0.012337	0.07711	0.03323	0.283398	0.139886	0.363565	0.123915	0.063932	0
MSTRG.244406.1	0.150175	0.112555	0.093754	0	0.00563	0.048971	0.572479	0.232344	0.135563	0	0.007507	0
MSTRG.244419.1	0.13399	0.697863	0.031993	0.084262	0.044489	0.090687	0.192362	0.19346	0.287076	0.057789	0.215858	0.031652
MSTRG.244779.1	0.617461	0.536974	0.244527	0.369432	0.290892	0.293091	0.783106	0.591437	0.864894	0.438154	0.362873	0.331398
MSTRG.24480.1	0.309109	0.171673	0.143799	0.092806	0.092058	0	0	0.360805	0.143819	0	0.317545	0.054197
MSTRG.24481.1	0.687025	1.56432	0.287414	0.169241	0.20549	0.231383	0.590664	0.307277	0.426028	0.598373	0.217429	0.036263
MSTRG.244830.1	0	0.137397	0	0	0	0	0	0.084197	0	0.12743	0.14721	0.309265
MSTRG.244871.1	0.186244	0.251572	0.054733	0.117516	0.22771	0.26281	0.389774	0.207025	0.23326	0.135519	0.351961	0.04383
MSTRG.244871.3	0.373617	0.355277	0.386832	0.412995	0.227896	0.675338	0.796256	0.192619	0.302907	0.13275	0.244905	0.262064
MSTRG.245372.12	0	0	0.659823	0	0	0	0.116699	0.145531	0.393382	0.07435	0	0
MSTRG.245475.2	0.176969	0.356586	0.113684	0.021117	0.034043	0.077905	0.3104	0.127147	0.08374	0.050922	0.029774	0
MSTRG.24549.1	1.00415	2.18224	0.439702	0.389454	0.305008	0.123267	0.87258	1.07471	1.10291	0.819347	0.850871	0.617417
MSTRG.245704.1	0.237146	0.561615	0.262364	0.1169	0.097902	0.207008	0.62721	0.657155	0.64539	0.534684	0.384591	0.64195
MSTRG.245772.1	0.397799	0.616593	0.446948	0.712301	0.404139	0.387421	0.956482	0.661636	1.17816	0.342639	0.638292	0.456838
MSTRG.245872.1	0.033278	0.18454	0.073563	0.332484	0.196492	0.193592	0.400031	0.128994	0.199347	0.549082	0.145769	0
MSTRG.245882.9	0.096993	0.195149	0	0.227828	0.052844	0.24232	0.41915	0.304854	0.426102	0.778791	0.575399	0.52741
MSTRG.245895.1	0.127905	0.143059	0	0.151796	0.319399	0.328748	0.436941	0.170256	0.167039	0.128465	0.886447	0.306097
MSTRG.245950.1	0.355137	1.3625	0.310737	0.480489	0.601426	0.587515	1.3555	0.956023	1.44556	1.08413	1.34689	0.57491
MSTRG.246327.1	0.045451	0.062637	0.029714	0.122444	0.373555	0.063818	0.692529	0.652214	0.800503	0.646206	0.437203	0.451354
MSTRG.246507.1	0.421315	0.561807	0.303253	0.287292	0.201165	0.121328	0.525726	0.481817	0.233373	0.41843	0.265136	0.204758
MSTRG.246588.1	0.487088	0.769096	0.182358	0.262534	0.320637	0.268073	0.615318	0.73532	0.461197	0.434003	0.458559	0.555457
MSTRG.246605.1	0.569976	0.749018	0.623442	0.357922	0.343977	0.336032	1.12487	0.872992	0.854918	0.408941	0.713123	0.407536
MSTRG.246685.1	0.079706	0.079843	0	0.060861	0.233023	0.055933	0.297972	0.321339	0.435413	0.171461	0.194971	0.056576
MSTRG.247158.11	0.404469	0.873889	0.288901	0.266055	0.220619	0.203838	0.7419	0.349882	0.941735	0.457186	0.595547	0.168358
MSTRG.247171.1	0.526007	0.534455	0.32076	0.407813	0.144003	0.201732	0.185671	0.289108	0.31252	0.203517	0.069233	0.359777
MSTRG.247172.1	0.159289	0.424301	0.081879	0.094798	0.276946	0.229084	0.444985	0.377897	0.518353	0.631186	0.424562	0.062364
MSTRG.247423.2	0	0	0	0.488546	1.06741	0.728528	0.464827	0.384816	0.838167	0.489052	0.79324	0
MSTRG.247423.3	0	0	0	0	0.140749	0.120721	0	0.101828	0	0.101923	0.508384	0.116309
MSTRG.247796.1	0.060499	0.054336	0	0.089271	0.041242	0	0.217299	0.177824	0.299672	0.303995	0.113604	0.101451
MSTRG.247796.4	0.076771	0.041222	0.052712	0	0	0	0	0.012215	0.036606	0.246315	0.153401	0.19518
MSTRG.247884.1	0.294889	0.355876	0.17504	0.351167	0.238457	0.304224	0.287757	0.506973	0.611785	0.459417	0.246698	0.569059
MSTRG.248019.1	0.392334	0.250866	0.427605	0.172468	0.063221	0.116014	0.675644	0.74	0.41694	0.207527	0.129287	0
MSTRG.248497.8	0.006007	0.06359	0.049456	0.030873	0.018746	0.068608	0.235671	0.164139	0.178815	0.009419	0.044588	0
MSTRG.248544.1	0.040359	0.020685	0	0.028595	0.05071	0.054668	0.08677	0.027618	0.0369	0.186363	0.162481	0.367101
MSTRG.248544.3	0	0	0.041592	0.077272	0.046548	0.029158	0.065119	0	0.076375	0.100716	0.284349	0.25446
MSTRG.248571.1	0.077986	0.416071	0.060846	0.007386	0.12217	0.035407	0.124559	0.125297	0.186136	0.034135	0.324038	0.022045
MSTRG.248577.1	0.13439	0.307079	0.18583	0.003424	0.056864	0.058573	0.308759	0.029168	0.087252	0.287578	0.205792	0.251182
MSTRG.248691.2	0.07991	0	0	0.10993	0.193922	0.055522	0	0.021216	0.194216	1.00012	0.318598	0.168476
MSTRG.248693.1	0.029214	0.03549	0	0.24102	0.244082	0.215373	0.667957	0.479119	0.428962	1.07007	1.07874	0.746438
MSTRG.248773.11	0.113178	0.095227	0.029747	0.12576	0.029568	0.059696	0.353486	0.193596	0.626477	0.268441	0.497705	0.069669
MSTRG.24881.1	0.2916	0.410604	0.184294	0.063019	0.168454	0.040871	0.294954	0.465673	0.41433	0.292729	0.230698	0.162345
MSTRG.248968.13	0.065958	0.433045	0.099055	0.118485	0.046244	0.084896	0.313311	0.352554	0.385332	0.108114	0.184666	0.026228
MSTRG.249056.1	0.101469	0.030772	0.080066	0	0	0	0.03334	0.062069	0.014799	0.143379	0.219293	0.225639
MSTRG.249113.1	0.101484	0.57624	0.160597	0	0.078366	0	0.058136	0.021105	0.084218	0	0	0
MSTRG.249190.10	0.124464	0.45158	0.189432	0.166781	0.18174	0.213866	0.469138	0.468295	0.450193	0.194844	0.172054	0.044078
MSTRG.249190.8	0.370689	1.29499	0.389468	0.342137	0.340897	0.349206	0.742657	0.57486	0.896232	0.380829	0.559264	0.207238
MSTRG.249229.1	0.194829	0.410565	0.245904	0.188616	0.142801	0.233205	0.300226	0.39463	0.503818	0.302368	0.347065	0.093571
MSTRG.249348.6	0.353307	0.488331	0.036418	0.147133	0.168443	0.227695	0.278179	0.142753	0.265757	0.086918	0.153967	0.322589
MSTRG.249373.4	0.11255	0.261281	0.083244	0.093657	0.134403	0.059544	0.124957	0.139205	0.189606	0.244093	0.191355	0.052772
MSTRG.249448.1	0	0.049277	0.005716	0.022019	0	0	0.14469	0.303236	0.213968	0.134428	0.101544	0.088218
MSTRG.24983.1	0	0	0	0	0	0	0.075716	0	0	0.411668	1.69788	0.317829
MSTRG.250176.41	0.804661	0	0	0	0	0.28426	0.362546	0.410201	0.312444	0.094344	0	0
MSTRG.250588.1	0.138112	0.4131	0	0.14197	0.367654	0.244218	0.099053	0.012824	0.034331	0.072043	0.36515	0
MSTRG.25065.4	0.054431	0	0.016267	0.013991	0	0	0.114247	0.079811	0.231903	0.137598	0.232977	0.291265
MSTRG.250714.1	0	0	0.298903	0.25145	1.05857	0.211868	0	0	0	0	0	0.286307
MSTRG.250947.1	0.348431	0.071842	0.147462	0	0.456043	0.128446	0.281376	0.111342	0.134853	0.026061	0.286703	0
MSTRG.251223.5	1.18727	2.0192	0.808818	0.681711	0.956518	1.09523	2.63065	2.34368	2.70818	2.01936	2.82746	0.815637
MSTRG.251227.4	0.101896	0.187049	0.090381	0.139325	0.013314	0.185463	0.251417	0.224723	0.334403	0.132204	0.147709	0
MSTRG.251227.7	0.151866	0.344777	0.326216	0.046681	0.21675	0.02301	0.194541	0.32368	0.130827	0.267963	0.29858	0.540572
MSTRG.251275.1	0.069017	0.258352	0.011056	0.037247	0.066885	0.157046	0.114718	0.131849	0.211748	0.120004	0.02963	0.123094
MSTRG.251306.1	0.104544	0.21556	0.003898	0.060105	0.152855	0.218195	0.125572	0.12109	0.141591	0.179297	0.249383	0.173095
MSTRG.251316.1	1.52858	3.132	0.418181	1.84361	2.55626	3.34052	4.03952	6.6354	5.36924	6.21926	3.78323	4.27611
MSTRG.251325.1	0.034584	0.458728	0	0.016177	0.153975	0	0.450542	0.298707	0.336924	0.348821	0.316241	0.049799
MSTRG.251330.1	0.009343	0.210941	0	0.146993	0.131517	0.025636	0.217196	0.311629	0.482828	0.210264	0.191267	0
MSTRG.25140.5	0.32005	0.499006	0.098865	0.478955	0.345674	0.335212	0.609218	0.150873	0.489223	0.056806	0.196802	0.087545
MSTRG.251603.1	11.2602	0	10.4712	8.61394	0	9.21197	10.1071	11.8672	12.8705	8.87638	0.050766	4.23628
MSTRG.25192.1	0.117463	0.091839	0	0.220522	0.330926	0.120161	0.231095	0	0.154043	0.023059	0.123471	0
MSTRG.25196.1	0.113443	0.149238	0.046279	0.104606	0.145257	0.203449	0.438978	0.156439	0.204611	0.049487	0.067965	0.046071
MSTRG.252070.1	0.099151	0.33112	0.104079	0.276647	0.423855	0.419509	0.00852	0.007846	0	0	0	0
MSTRG.252745.2	0.03425	0	0	0.041978	0.118056	0.06314	0.305728	0.124567	0.127605	0.153493	0	0
MSTRG.252960.6	0.366314	0.402059	0.120232	0.358123	0.392365	0.20297	0.565563	0.257345	0.533049	0.30008	0.141317	0.083828
MSTRG.253284.1	0.38608	0.665354	0.320109	0.223762	0.121399	0.255995	0.261997	0.346287	0.300051	0.424277	0.068979	0.171954
MSTRG.25346.8	0	0	0	0.280524	0.357434	0.213468	0	0	0	0.288015	0	0
MSTRG.253551.1	0	0	0.050853	0	0	0	0.571794	0.684149	0.441713	0.270429	0.622173	0.420718
MSTRG.25366.1	0.169279	0.527362	0.301338	0.012703	0.064683	0.103818	0.512148	0.191313	0.345007	0.151633	0.01367	0.099457
MSTRG.253946.1	0.445236	0.309308	0.203919	0.04947	0.161707	0.174364	0.074631	0.320308	0.19433	0.362827	0.181611	0.068216
MSTRG.253951.1	0.500818	0.205998	0.157569	0.042193	0.032062	0.056109	0.126577	0.384223	0.17099	0.082987	0.192805	0
MSTRG.25408.1	0.170473	1.54737	0.229888	0.394326	0.218594	0.396454	0.793848	1.44662	1.0579	0.362057	1.18371	0.500829
MSTRG.254180.1	0.061914	0.102018	0.019423	0.189714	0.030704	0.077918	0.061168	0.024403	0.126845	0.46528	0.217007	1.25179
MSTRG.255736.2	0.261264	0.154476	0.126504	0	0	0	0	0.072185	0	0	0.099056	0
MSTRG.255803.1	0.20856	0.723988	0.255072	0.210152	0.226318	0.135198	0.339185	0.238784	0.241448	0.04668	0.182414	0
MSTRG.255883.1	0.043215	0.038433	0.022364	0.058015	0.10523	0.106677	0.306875	0.262099	0.240863	0	0.113358	0.190762
MSTRG.255991.1	0.222056	0.687127	0.198734	0.219115	0.348805	0.285707	0.908333	0.607966	1.37264	0.693644	1.08528	0.160499
MSTRG.256126.1	0.063095	0.50252	0.224469	0.091263	0.126179	0.227752	0.376742	0.415276	0.332933	0.085475	0.161688	0
MSTRG.256275.1	0.505205	0.137972	0.213911	0.225348	0.099326	0.195082	0.101291	0.042841	0.081724	0	0	0
MSTRG.256277.1	0.34641	0.57359	0.155376	0.021204	0.255697	0.22399	0.907552	0.776298	0.560195	0.709797	0.463909	0.11933
MSTRG.256506.6	0	0.370452	0	0.184318	0.199708	0.242126	0.500646	0.377418	0.649262	0.433383	0.372191	0
MSTRG.256531.1	0.351125	0.144817	0.279644	0.294773	0.182223	0.186893	0.025308	0.267845	0.504607	0.201076	0.51258	0.356348
MSTRG.256584.1	0	0	0	0	0.015617	0	0	0.070462	0	0.363646	0.54938	0.403844
MSTRG.256665.1	0.582833	0.472113	0.281012	0.166047	0.204978	0.187581	0.505603	0.201871	0.435474	0.441874	0.558684	1.11385
MSTRG.256691.1	0.196886	0.449274	0.123909	0.259167	0.168458	0.236901	0.36751	0.493513	0.608776	0.190092	0.414715	0.106192
MSTRG.256705.1	0.142145	0.039147	0.09521	0.215621	0.153069	0.072945	0.096275	0.137817	0.087983	0.127266	0.156198	0.890857
MSTRG.256752.3	0.019005	0.022446	0	0.292297	0.189176	0.203787	0.092691	0.089645	0.026514	0	0	0.007239
MSTRG.256979.1	0.668953	1.79883	0.424496	0.9525	0.929455	0.923077	3.42726	1.9012	3.39204	1.50351	1.5612	0.971078
MSTRG.256981.10	0.209415	0.441217	0.119759	0.164174	0.115853	0.145144	0	0.252155	0.326965	0	0	0.004412
MSTRG.256981.2	0.159675	0.401862	0.505589	0.085502	0.083719	0.097984	0	0.398228	0.340683	0	0	0
MSTRG.256981.4	0	0	0	0	0	0	0.254087	0.425569	0.474466	0.400111	0.529009	0.150315
MSTRG.256981.6	0.509156	0.169506	0.272965	0.148301	0.305305	0.096991	0.794195	0.815538	0.226351	0.058585	0	9e-06
MSTRG.256981.7	0.619157	1.46908	0.497298	0.189237	0.203085	0.245495	0.579991	0	0.102533	0.032399	0.130172	0.181281
MSTRG.256998.1	0.025822	0.8502	0.155649	0.217799	0.249417	0.291258	0.653594	0.146315	0.272288	0.222398	0	0.156024
MSTRG.257046.1	0.057975	0.085354	0.041232	0.206493	0.293001	0.285077	0.409147	0.041579	0.229277	0.056703	0.327034	0.115753
MSTRG.257334.1	0	0	0	0	0	0	0.16356	0.21219	0.178464	0.000509	0	0
MSTRG.257653.1	0.050252	0.081524	0.187854	0.046802	0.08392	0.096661	0.054932	0.288901	0.068029	0.143075	0.279678	0.200913
MSTRG.257724.10	0.032277	0.085366	0.011476	0.016586	0.085087	0.010285	0.171101	0.106341	0.246766	0.112813	0	0
MSTRG.257724.20	0	0	0	0	0.49885	0	0.249118	0.636038	0.437929	0.248255	0.741903	0
MSTRG.257724.24	0.121762	0.604049	0.25306	0.112098	0.073931	0.136234	0.142458	0.367995	0.347321	0.158182	0.295999	0.13346
MSTRG.257724.28	0.248134	0.394686	0.082587	0.161164	0.152856	0.118221	0.684293	0	0.515269	0.594687	0.399958	0.20433
MSTRG.257740.1	0	0	0	0	0	0	0.6053	0.270727	0.14129	0	0	0
MSTRG.257779.1	0.530851	1.09915	0.225193	0.350794	0.178872	0.249747	0.743401	0.846961	0.854205	0.641223	0.626586	0.058391
MSTRG.257958.1	0	0.057092	0.148799	0	0.134839	0.086703	0.465246	0.517256	0.624241	0.488269	0.011116	1.03411
MSTRG.257961.1	0.213004	0.518259	0.198478	0.199511	0.086774	0.099751	0.733727	0.497324	0.349286	0.370159	0.35022	0.045131
MSTRG.257966.1	0.353387	0.562135	0.202835	0.255411	0.167239	0.217137	0.760548	0.691208	0.692668	0.256205	0.45982	0.027127
MSTRG.258211.1	0.338163	0.197102	0.126184	0.655785	0.434554	0.738714	1.94901	0.970674	1.2708	0.90617	1.04211	0.559367
MSTRG.258284.4	0.007728	0	0.035797	0.254797	0.105279	0.208852	0.027753	0.015936	0	0	0	0
MSTRG.258303.1	0	0.031614	0	0.024164	0.021213	0.005592	0.120926	0.137168	0.112864	0.255764	0	0
MSTRG.25839.1	0.52888	0.457664	0.479791	0.046594	0.116854	0	0	0.069387	0.245935	0	0	0
MSTRG.258400.1	0.158527	0.499582	0.048319	0.161508	0.124011	0.127075	0.565637	0.451483	0.619026	0.671803	0.517139	0.328079
MSTRG.258467.1	0	0	0	0	0	0	0.130805	0.030926	0.039176	3.01292	0.807406	0.791137
MSTRG.258666.1	0	0.14455	0.015073	0.04411	0.013118	0.093477	0.491386	0.312781	0.239209	0.091801	0.247188	0.134624
MSTRG.258667.1	0.049782	0.116426	0.25835	0.131985	0	0.173268	0.670181	0.480023	0.234123	0.472034	0	0
MSTRG.258890.1	0.137167	0.397445	0.202693	0.209764	0.309154	0.151916	0.809218	0.845388	0.973929	0.638294	0.427004	0.368574
MSTRG.258895.1	0.106399	0.46124	0.066255	0.126084	0.159719	0.127441	0.411237	0.489441	0.744678	0.185643	0.299259	0
MSTRG.258941.1	0.044062	0.247367	0.074828	0.02908	0.025377	0.043623	0.20825	0.348953	0.3132	0.196787	0.202502	0.041453
MSTRG.258953.12	0.047422	1.46758	0.481548	0.532052	0.350155	0.075884	0.479814	0.559915	0.91482	0.181136	0.223303	0.28246
MSTRG.258954.1	0.550907	1.00246	0.435133	0.567779	0.394221	0.382896	0.572258	0.371589	0.9596	0.114952	0.084394	0.017484
MSTRG.259029.1	0.27623	0.118368	0.180427	0.049381	0.037234	0.210057	0.071316	0.197096	0.52543	0.112824	0.051609	0
MSTRG.259101.1	0.089466	0.497944	0.123772	0.231342	0.221287	0.080235	0.488739	0.6779	0.735512	0.327973	0.766282	0.18904
MSTRG.259152.1	0.077907	0.206455	0.123845	0.137058	0.147467	0.121568	0.187763	0.143615	0.159391	0.168875	0.108641	0
MSTRG.259188.1	0.115381	0.438613	0.147806	0.068869	0.210098	0.324351	0.885893	1.18792	0.738791	0.505426	0.890162	0.142686
MSTRG.259242.1	0.183311	0.593533	0.180348	0.192683	0.223068	0.181592	0.416609	0.381005	0.489461	0.217251	0.273864	0.174809
MSTRG.259250.1	0.016837	0.3932	0.02325	0.138271	0	0	0.226811	0.140551	0.353214	0.273207	0.131849	0.417996
MSTRG.259257.1	0.19212	0.267614	0	0.06801	0.13951	0.297766	0.383402	0.126499	0.195222	0.122985	0.112285	0.21874
MSTRG.259258.1	0.22655	0.249749	0.076795	0.134623	0.054621	0.105852	0.108163	0.226916	0.42318	0.314336	0.471573	0.030878
MSTRG.259265.2	0.115602	0.059542	0.012356	0.010585	0.072052	0.119378	0.098011	0.115156	0.03922	0.151985	0.164545	0.684917
MSTRG.259273.13	0	0.377719	0.171442	0.024744	0	0.058636	0.337348	0.276788	0	0.404177	0.129366	0.211016
MSTRG.259326.1	0.160686	0.538245	0.184383	0.219341	0.185291	0.163113	0.478431	0.08631	0.307937	0.166128	0.020321	0.052667
MSTRG.259588.1	0	0	0.06937	0	0	0	0.237336	0.101942	0.126792	0	0.132091	0.109339
MSTRG.259645.1	0	0	0	1.18022	0.599252	1.14989	0	0	0	0	0	0
MSTRG.259948.1	0.791003	0.486272	0	0.670205	0.732034	1.08419	0.594863	0.380794	0	0.066067	0	0
MSTRG.259948.6	0.305179	0.350739	0.302989	0.155242	0.256949	0.398737	0.200742	0.408574	0.136874	0.149592	0.261187	0.069654
MSTRG.260223.1	0.303813	0.286226	0.172954	0.050459	0.098997	0.081048	0.181675	0.066773	0.13416	0.282836	0.206705	0.174557
MSTRG.260228.1	0	0.265074	0	0	0	0	0.335133	0	0.014248	0.355867	0.11937	0.522364
MSTRG.261284.1	0.193707	0.170452	0.246384	0.04022	0	0.04343	0	0.057225	0.434777	0	0.22573	0
MSTRG.261849.1	0.07474	0.07871	0.056704	0.025457	0.086905	0.028921	0.244961	0.274343	0.318475	0.229644	0.453184	0.026757
MSTRG.261986.1	0.168391	0.399119	0.107037	0.093246	0.14102	0.095593	0.448814	0.514816	0.358697	0.222471	0.294125	0.082608
MSTRG.262065.1	0.31706	0	0.252003	0.171135	0.182732	0.104627	0	0.026041	0	0	0	0
MSTRG.262065.3	0.392899	0.136428	0.200457	0.102771	0.088887	0.251893	0	0.080226	0.073969	0	0	0
MSTRG.262240.1	0	0	0	0.173735	0.103201	0.223886	0.231813	0.042367	0.021668	0.050207	0.029669	0.041576
MSTRG.262422.1	0.153905	0.384591	0.120171	0.087095	0.084116	0.086137	0.214874	0.159514	0.20611	0.112559	0.260738	0
MSTRG.262788.1	0	0	0	0.100911	0.190903	0.1464	0.041255	0	0.208571	0	0	0
MSTRG.262925.1	0	0.104078	0	0	0	0	0.129275	0.12095	0.212313	0.039927	0	0.030861
MSTRG.263321.1	0.071074	0.139591	0.224127	0.118258	0.514539	0.39051	0	0.128715	0.223241	0	0	0.030612
MSTRG.263346.1	0.111528	0.482817	0.058538	0.05197	0.010211	0	0.24732	0.066032	0.494239	0.254512	0.380593	0.338792
MSTRG.263353.1	0.13093	0.231016	0.078505	0.097553	0.159735	0.06664	0.275195	0.380075	0.50282	0.217846	0.335623	0.058734
MSTRG.263361.1	0.404792	0.870899	0.272009	0.276939	0.434033	0.122077	0.737691	0.658581	0.739514	0.651171	0.747097	0.567215
MSTRG.263371.1	0.183447	0.527595	0.076716	0.115309	0.286211	0.232654	0.466534	0.336602	0.618137	0.562217	0.38445	0.71269
MSTRG.263382.1	0.139214	0.356266	0.217254	0.127631	0.220251	0.021277	0.435086	0.55182	0.60103	0.135376	0.444869	0.7765
MSTRG.263394.1	0.149974	0.327637	0.210849	0.157781	0.103034	0.315022	0.421857	0.498036	0.54137	0.317755	0.58152	0.370378
MSTRG.263404.1	0.330595	0.75012	0	0.294951	0	0.21147	0.388051	0.825324	0.945988	0.744286	0.831199	0.184062
MSTRG.263496.1	0.07587	0.161031	0.107502	0.097859	0.073456	0.025499	0.284619	0.116065	0.131121	0.099026	0.26724	0.032657
MSTRG.263544.1	0.204659	0.007155	0.019472	0.032424	0.175619	0.241054	0.607668	0.281118	0.487218	0.873954	0.308816	0.581614
MSTRG.263552.1	0.190512	0.32636	0.148365	0.080737	0.070842	0.000115	0.056072	0.05462	0.044302	0.095689	0.08633	0.13251
MSTRG.263552.2	0.420871	0.323042	0.346204	0.264056	0.115039	0	0.110394	0	0	0	0	0.081414
MSTRG.263552.4	0.432003	0.740031	0.024879	0.373664	0.151493	0.311266	0.231605	0	0.423016	0	0.075662	0
MSTRG.263552.5	0.382841	0.301327	1.12214	0	0.014845	0.044115	0.111565	0.051332	0.085146	0	0	0
MSTRG.263633.1	0.220641	0.501042	0.151567	0.107512	0.15805	0.117819	0.228362	0.379029	0.38204	0.147554	0.250633	0.139097
MSTRG.263635.1	0.218499	0.407487	0.075501	0.097909	0.045838	0.003368	0.474554	0.371167	0.564924	0.146289	0.24963	0.109672
MSTRG.263695.2	0.684636	0.517636	0.660554	0.706958	0.278933	0.222106	0.175572	0.373937	0.410558	0.036414	0	0.035625
MSTRG.263695.3	0.343608	0.126448	0.142538	0.330489	0.425852	0.591568	0.297057	0.237575	0.083414	0.286304	0	0
MSTRG.263708.1	0.296072	0.746549	0.240207	0.59664	0.37584	0.416999	0.942638	0.768833	0.911569	1.32144	1.0391	0.201439
MSTRG.263824.1	0.18269	0.602938	0.226163	0.226566	0.214161	0.248485	0.354009	0.315667	0.571134	0.182951	0.078432	0.051318
MSTRG.263941.1	0.148379	0.308652	0.129527	0.047424	0.15227	0.04762	0.41596	0.418535	0.686195	0.27875	0.963869	0.292157
MSTRG.264074.13	0.466055	0.443103	0.406591	0.32095	0.206242	0.220349	0.38857	0.198019	0.217038	0.5286	0.890067	0.453748
MSTRG.264089.1	0.162401	0	0.13781	0.165145	0.240557	0.413633	0.091426	0.222296	0.085766	0	0.102353	0
MSTRG.264124.1	0.116207	0.396423	0.187762	0.150331	0.172794	0.099982	0.277663	0.277573	0.455225	0.093732	0.196106	0.150813
MSTRG.264312.1	0	0.112909	0.107973	0.207147	0.132878	0.054802	0.227724	0.135256	0.150988	0.012931	0.077522	0
MSTRG.264530.1	0.260877	0.183849	0.242069	0.080235	0.063194	0.394963	0.114716	0.103744	0.0675	0.050008	0.223837	0.248602
MSTRG.264681.6	0.082811	0.245379	0.175088	0.068339	0.104798	0.093215	0.615697	0.59719	0.512628	0.572978	0	0.460495
MSTRG.264681.9	0.018358	0.092573	0.063252	0.053155	0.014262	0	0.353596	0.389525	0.400734	0.399859	0.492375	0.419677
MSTRG.264766.1	0.209808	0.33184	0.306205	0.375754	0.35139	0.373842	0.374805	0.294114	0.468519	0.391519	0.636922	0.374857
MSTRG.264875.1	0	0	0	0.250677	0.093325	0.101256	0.265769	0.241645	0.553083	0.230645	0.105256	0.064668
MSTRG.265243.7	0.364148	0.497985	0.066495	0.216149	0.178681	0.207798	0.207851	0.132145	0.192317	0.296059	0.217735	0.01521
MSTRG.265264.1	0.044104	0.05735	0.179864	0	0.100734	0.138125	0.268563	0.308882	0.256928	0.070633	0.450226	0.013997
MSTRG.265402.1	0	0	0	0.117655	0.062184	0.287074	0.441608	0.131136	0.339802	0	0	0
MSTRG.265482.1	0.099955	0	0	0.193615	0.424134	0.19495	0.305783	1.11247	0.19791	1.02952	1.32029	0.795993
MSTRG.265597.1	0.522004	0.763501	0.692026	0.264463	0.409068	0.450959	0.382187	0.226674	0.358563	0.443697	0.347252	0.30639
MSTRG.265648.1	0	0	0	0	0.12039	0	0.116552	0.219784	0.25758	0	0.15129	0.386512
MSTRG.265713.1	0.227683	0.165583	0.04252	0.144644	0.055641	0.09788	0.152237	0.155079	0.164435	0.094967	0.120872	0.195582
MSTRG.265837.1	0.023489	0.027632	0.073371	0.226982	0.163133	0.138601	0.283846	0.111024	0.435395	0.357224	0.642106	0.393668
MSTRG.265866.1	50.0134	42.3453	56.8676	49.5118	49.6667	45.4365	21.1337	12.2993	15.3937	12.547	26.3568	13.4409
MSTRG.265927.8	0.792167	0.257728	0.440727	0.370835	0.088235	0.249211	0.097803	0.160021	0.303021	0.596892	0.308849	0.677395
MSTRG.26598.11	0.402709	0.186393	0.233562	0.258211	0.097093	0.050191	0.113828	0.075621	0.149717	0.129026	0.150684	0.197525
MSTRG.26609.2	0.213842	0.081002	0	0	0	0.02122	0.004398	0.436631	0	0.221535	0.255238	0.300463
MSTRG.266127.1	0.010723	0.588883	0.281302	0.167857	0.007609	0.10324	0.110401	0.34857	0.243701	0.08652	0.182891	0.343391
MSTRG.266155.6	0.741947	1.36181	0.221591	0	0.503619	0.116604	0.128318	0.205394	0.314026	0.256388	0.348739	0.247519
MSTRG.26625.1	0	0.031095	0.115418	0.804349	0.719908	0.387718	0.135467	0.568195	0	0.649698	0.872013	1.19133
MSTRG.266321.9	0.272214	0.277712	0.295154	0.654691	0.243156	0.317514	0.264171	0.257124	0.253245	0.442691	0.510138	0.909183
MSTRG.266526.1	0.168881	0.152606	0.315034	0.383184	0.044082	0	0	0	0	0	0	0.09673
MSTRG.266896.6	0.256324	0.343612	0.23242	0.142731	0.173985	0	0.171941	0.032585	0.125927	0	0.120338	0.149777
MSTRG.267124.1	0	0.273015	0.170583	0.010642	0.037371	0.053499	0.534942	0.101277	0.159198	0.142534	0.459194	0
MSTRG.26717.1	0.139567	0.074797	0	0.249321	0.264702	0.407065	0.103261	0.030029	0.039326	0.147647	0.126831	0.042939
MSTRG.267216.4	0.951285	0.410025	0.496216	0.903168	0.318929	0.224751	1.99506	0.44788	0.963593	0.724858	0.285406	0.052395
MSTRG.267250.1	0.178824	0	0	0.038663	0.369685	0.073827	0.16066	0.242194	0.569527	0	0	0.121721
MSTRG.267339.1	0.249698	0.345131	0.214965	0.162063	0.15842	0.147866	0.413368	0.457724	0.424509	0.833932	0.94605	0.105989
MSTRG.267619.1	0.256495	0.39571	0.22291	0.048973	0.054544	0	0.517709	0.09976	0	0	0	0
MSTRG.267633.1	0.154489	0.452763	0.211952	0.048575	0	0	0	0.313594	0	0	0	0
MSTRG.267636.1	0.202699	0.316828	0.279259	0.166886	0	0	0.187766	0.004874	0	0	0	0
MSTRG.267806.1	0.571952	0.67742	0.493412	0.357493	0.337418	0.33534	1.59954	0.572495	1.09388	0.404137	0.543049	0.449405
MSTRG.2684.13	0.202099	0.246725	0.124814	0.253098	0.279193	0.310493	0.710729	0.405883	0.617265	0.47022	0.518329	0.113834
MSTRG.2684.8	0.088523	0.0808	0	0.023301	0.03349	0.110881	0.425626	0.131368	0.188831	0.113677	0.154501	0.151909
MSTRG.268583.1	0.190976	0.051664	0	0.234115	0.173718	0.223236	0	0.227092	0.143417	0.114087	0.224287	0
MSTRG.268755.1	0.021871	0.516089	0.092128	0.035202	0.410235	0.04219	0.150302	0.144091	0.377838	0.059232	0.324507	0.004259
MSTRG.268779.1	0.076584	0.201179	0.006761	0.036087	0	0.01411	0.760321	0.663836	0.627657	0.160513	0.634599	0.038086
MSTRG.268837.1	0.063626	0.3046	0.009419	0.095704	0.085918	0.04304	0.51435	0.336306	0.171026	0.374759	0.468503	0.171424
MSTRG.268869.1	1.11331	0.690949	0.985174	1.25097	1.21044	0.917049	0.96626	0.868696	0.62196	0.595686	1.10726	0
MSTRG.268913.1	0.316706	0.787596	0.18417	0.132148	0.178643	0.182017	0.645274	0.705316	0.695189	0.286967	0.322391	0.219113
MSTRG.269200.1	0.216127	0.045709	0.186734	0.200544	0.250741	0.214449	0.028162	0.037002	0.055632	0.19492	0.110779	0.081511
MSTRG.269200.2	0.064636	0.162496	0.090724	0.032502	0	0.072014	0.164998	0.171765	0.161766	0	0	0
MSTRG.269313.1	0	0.469638	0.075336	0.057067	0.083926	0.078771	0.348474	0.163432	0.305233	0.09631	0.021279	0.012207
MSTRG.269325.1	0.057443	0.136796	0.14628	0.044569	0.06961	0.073687	0.157746	0.126003	0.180138	0.03073	0.008204	0.239119
MSTRG.269325.2	0	0.005211	0.28338	0.061155	0	0.073446	0.184323	0.179767	0.302342	0	0	0.000199
MSTRG.269330.1	0.021953	0.046304	0.220035	0.167879	0.080183	0.094826	0.177192	0.160817	0.455845	0.046044	0.041189	0
MSTRG.269335.1	0.148269	0.260711	0.189915	0.232761	0.167537	0.154459	0.278252	0.183925	0.32604	0.046799	0.073184	0.047348
MSTRG.269337.1	0.036183	0.082261	0.08522	0.047388	0.073058	0.072156	0.15965	0.143574	0.296796	0.019386	0	0
MSTRG.269417.1	0.178986	0.457576	0.198407	0	0	0.199608	0.099764	0.155815	0.243268	0.124005	0	0
MSTRG.269419.1	0.202616	0.251065	0.148406	0.068748	0.101077	0	0.277633	0.135607	0.098496	0.099872	0	0
MSTRG.26951.1	0.198654	0.135872	0.116326	0.182016	0.157894	0.102112	0.125051	0.558956	0.400176	0.101808	0.497579	0.65962
MSTRG.269566.1	0	0	0.142816	0	0	0	0.106571	1.64851	0.741584	0.361018	0	0
MSTRG.269583.1	0.028805	0	0.057033	0	0.066349	0.076136	0.130796	0.583758	0.454881	0.318018	0.081204	0.099671
MSTRG.269965.1	0	0	0	0	0	0	0.157036	0.061587	0.116914	0.234236	0.381655	0.182004
MSTRG.270052.1	0.506655	0.931005	0.441009	0.186432	0.208986	0.065968	0.459564	0.297607	0.559537	0.14272	0.102787	0.065909
MSTRG.270095.1	0.493613	1.30995	0.623722	0.07889	0.191618	0.105763	0.557569	0.337904	0.367461	0.364261	0.190895	0.087835
MSTRG.270102.1	0.536337	0.635882	0.466258	0.355531	0.126568	0.063707	0.287482	0.341401	0.367091	0.206933	0.088575	0
MSTRG.27016.1	0.323732	0.576986	0.324966	0.318468	0.258954	0.397679	1.24533	0	0.454422	1.92873	0	2.33795
MSTRG.27045.13	0.154932	0.101046	0.115613	0.042712	0.021198	0.023517	0.285354	0.328118	0.319545	0.092166	0.188837	0.083108
MSTRG.27045.42	0.362884	0.11532	0.174005	0.050593	0.054288	0.129942	0	0.136932	0.0245	0.031286	0.083187	0
MSTRG.270867.1	0	0.127943	0	0.161092	0.427393	0.619622	0	0.231309	0.210732	0	0	0
MSTRG.270905.1	0	0	0	0.116002	0.01662	0.013295	0.310475	0.169785	0.324948	0.240699	0.147544	0
MSTRG.270923.1	0.125733	0.072109	0.118549	0.383431	0.141884	0.14937	0.283781	0.248682	0.377062	0	0.024292	0
MSTRG.270926.1	0.111183	0.157628	0.053929	0.243887	0.261624	0.114782	0.03625	0.192789	0.179551	0	0	0
MSTRG.270927.1	0.044927	0.105519	0.119262	0.246897	0.362918	0.302109	0.080215	0.199107	0.284121	0.075352	0.033278	0.021425
MSTRG.271952.2	0.093837	0.143109	0.036202	0.045691	0	0.052441	0.272422	0.207546	0.218363	0	0.024097	0.459019
MSTRG.27249.1	0.051878	0	0	0.020024	0	0	0.124781	0.205582	0.335291	0.06882	0.239602	0.276322
MSTRG.272522.1	0.518489	0.633849	0.146613	0.580114	0.907612	0.634474	1.76067	1.33348	2.41448	1.4321	1.95198	0.578833
MSTRG.272930.1	0.199493	0.480622	0.199634	0.112869	0.109331	0.494112	0.237275	0.280406	0.405963	0.125595	0.283803	0.178276
MSTRG.272934.1	0.204452	0.456341	0.124387	0.279562	0.219506	0.140485	0.529266	0.342203	0.512315	0.221494	0.356428	0.028065
MSTRG.273184.20	0.436458	1.21678	0.369412	0.505462	0.303625	0.260494	0.46811	0.553136	0.55609	0.287218	0.286642	0.096415
MSTRG.273190.1	0.290308	1.28639	0.459737	0.484604	0.305374	0.161681	0.462514	0.52648	0.970111	0.339657	0.387603	0.270487
MSTRG.273192.1	0.62678	1.05874	0.579301	0.110408	0.486646	0.298467	0.231093	0.328677	0.287677	0.15776	0.263518	0.179781
MSTRG.273196.1	0.355972	0.967385	0.32473	0.32052	0.537871	0.573306	0.848155	0.853331	0.799534	0.586313	0.596437	0.245285
MSTRG.2732.1	0.186494	0.210661	0	0.184894	0.26772	0.215685	0.418662	0.270401	0.460226	0.309601	0.414977	0.319646
MSTRG.273206.1	0.183054	0.993552	0.661323	0.354844	0.346231	0.367715	1.30206	0.732622	1.09405	0.184028	0.231534	0.213112
MSTRG.273213.1	0.206253	0.389501	0.260171	0.27869	0.051849	0.406057	0.349465	0.29973	0.394103	0.287238	0.167421	0
MSTRG.273280.8	0	0	0	0	0.042269	0	0.266574	0.138591	0.28342	0.150066	0	0
MSTRG.273280.9	0	0	0	0	0.017554	0	0.163345	0.178552	0.280446	0.208313	0.148882	0
MSTRG.273498.1	0.210575	0.065355	0	0	0	0	0.289153	0.629427	0.284222	0.262122	0.662409	0.066302
MSTRG.273509.1	0.194664	0.054367	0.245608	0.201718	0.136039	0.160872	0.445313	0.348612	0.417745	0.15099	0.595153	0.095255
MSTRG.273657.2	0	2.24464	0	0.436653	0.656603	0	0.833487	0.755873	0.659663	0	0.394474	0
MSTRG.273685.1	0.133089	0.22094	0.043326	0.012715	0.260605	0.277601	0.267966	0.178768	0.217948	0.015737	0.13451	0.018311
MSTRG.273688.1	0.502523	0.824551	0.195453	0.407599	0.322164	0.418186	0.674748	0.16099	0.760894	0.220652	0	0.259816
MSTRG.273689.1	0.332086	0.781295	0.344935	0.307666	0.231687	0.316003	0.284891	0.274817	0.348666	0.197822	0.023028	0
MSTRG.273690.1	0.257559	0.64144	0.172966	0.161139	0.15158	0.205855	0.701984	0.3936	0.473454	0.042158	0.059431	0.153564
MSTRG.273691.2	0.233868	1.16408	0.322335	0.236348	0.297308	0.371202	0.442717	0.253259	0.593782	0.095177	0.140219	0.129464
MSTRG.273693.1	0.148911	0.684925	0.128838	0.153778	0.24991	0.235503	0.524569	0.266983	0.39087	0.103326	0.088534	0.059015
MSTRG.273696.1	0.315127	1.24466	0.41542	0.453566	0.322566	0.368514	0.92346	0.34078	0.67078	0.133217	0.200107	0.225866
MSTRG.273703.1	0.167012	0.535168	0.162248	0.249384	0.229874	0.140878	0.321015	0.257195	0.429837	0.113668	0.031049	0.129195
MSTRG.2743.1	0.10022	0.238844	0.063749	0.183153	0.221766	0.220726	0.860514	0.489353	0.651004	0.55545	0.675413	0.331435
MSTRG.274552.7	0	0	0	0.416992	0.973697	0	0.495114	0	0.638342	0.494463	0.430643	0.136676
MSTRG.27517.1	0.160693	0.052044	0.060152	0.404003	0.413664	0.528079	0.535438	0.58694	0.419128	0.885643	1.50225	0.231633
MSTRG.275330.1	0	0	0.03087	0	0	0	0	0	0	0.364102	0.490793	0.392781
MSTRG.275451.1	0.241063	0.267154	0.101821	0.090477	0.233062	0.131076	0.436096	0.372782	0.732129	0.218825	0.237266	0
MSTRG.275477.6	0	0.090069	0	0.846134	1.06143	1.41176	1.21562	1.1126	0.854801	0.087508	0	0.01962
MSTRG.275493.1	0	0	0	0.164785	0.82093	0.553941	0	0	0.231459	1.31933	0.47856	0
MSTRG.275493.5	0	0	0	0.013968	0.03331	0.038499	0.0638	0.021651	0.058328	0.144132	0.83994	0.298486
MSTRG.275551.8	0.070554	0.920777	0	0.135214	0.11907	0.269108	0.031525	0	0	0	0	0.609643
MSTRG.275567.1	0.309772	0.985863	0.419831	0.365885	0.391043	0.362182	0.682043	0.379024	0.735583	0.382109	0.531834	0.401232
MSTRG.275602.1	0.317377	0.281	0.819418	0.855325	0.635234	0.320876	0.694296	1.05794	1.65838	0.709482	0.763666	2.41597
MSTRG.275602.2	0.176556	0	0	0	0.225472	0.158188	1.20983	0.208287	0	0.196698	1.59022	0.771933
MSTRG.27569.1	0.239304	0.586532	0.110779	0.113142	0.21381	0.352596	0.961203	0.575491	0.936237	0.431013	0.377599	1.18388
MSTRG.275857.1	0.097131	0.291775	0.473653	0.703788	0.212255	0.51697	0.100994	0.245106	0.24567	0	0.367188	0.33718
MSTRG.27586.1	0.208433	0.339031	0.077127	0.145063	0.311955	0.18753	0.541894	0.508219	0.362391	0.366519	0.417251	0.209087
MSTRG.27605.1	0.15682	0.268249	0.147335	0.137209	0.079155	0.137552	0.255589	0.201232	0.265582	0.183861	0.291016	0.148955
MSTRG.276075.1	0.078828	0.045812	0.327822	0.105473	0.092103	0.141389	0.343827	0.160216	0.24397	0.075042	0	0
MSTRG.276128.1	0.127753	0.230098	0.204924	0.047039	0	0.023553	0.171149	0.010843	0	0.045845	0	0
MSTRG.276134.1	0.357552	0.477957	0.407794	0.21216	0.343896	0.200955	0.588766	0.942068	0.898655	0.555714	0.626456	0.058173
MSTRG.276145.1	0.202462	0.331305	0.135764	0.073397	0.134073	0.061523	0.374689	0.3736	0.624754	0.491142	0.434803	0.220161
MSTRG.276266.1	0.177386	0.155517	0.146718	0.534979	0.408909	0.496846	0.926377	0.15733	0.381429	0.198696	0.064112	0.067685
MSTRG.276568.1	0.625539	0.484812	0.215838	0.27982	0.337459	0.442792	0.576028	0.320648	0.419949	0.145234	0.135377	0.311129
MSTRG.276568.2	0.167856	0	0	0	0	0	0.251269	0.464388	0.411677	0.726379	0.359248	0.288961
MSTRG.276653.12	0.224753	0.136825	0.056868	0.177157	0.093123	0	0	0	0.661158	0.277563	0.264173	0.134003
MSTRG.276685.1	0	0	0	0	0.036604	0	0.272142	0.133976	0.12934	0.375945	0	0
MSTRG.276832.3	0.092787	0	0	0	0.336834	0.215408	0.188453	0.132747	0.382449	0.068105	0.334821	0.715227
MSTRG.276943.1	0.127702	0.369971	0.215471	0.082064	0.032209	0.07956	0.051157	0	0.19966	0	0	0
MSTRG.277166.21	0.272866	0.213154	0.17787	0.142833	0.032146	0.081525	0.411449	0.159272	0.557971	0.329665	0.356804	0.176346
MSTRG.277185.3	0.050609	0.138949	0.164251	0.124339	0.152161	0.154492	0.189055	0.094379	0.290273	0.087021	0.034909	0.133787
MSTRG.277196.1	0.124597	0.178673	0.157553	0.038237	0.120754	0.077041	0.532842	0.260553	0.650403	0.64236	0.517303	0.110557
MSTRG.277198.1	0.126222	0.181575	0.256306	0.0958	0.090689	0.044563	0.522648	0.203535	0.272397	0.38944	0.329841	0.048488
MSTRG.277222.1	0.089905	0.579165	0.18263	0.022248	0.078157	0.056348	0.242441	0.31321	0.395443	0.1474	0.224733	0
MSTRG.277236.1	0.237035	0.339914	0.252056	0.026847	0.06124	0	0.194994	0.299142	0.145875	0.078915	0.116132	0.077289
MSTRG.277253.2	0.170355	0.188281	0.002332	0.172327	0.184813	0.272441	0.500354	0.609761	0.173315	0.339203	0.882444	0
MSTRG.277253.4	0	0	0	0	0	0	0.504521	0.264248	0.14114	0.236169	0.484757	0.254046
MSTRG.277253.5	0.035763	0.034607	0.130358	0.003023	0	0.13927	0.162452	0.187845	0.134597	0.203489	0.208584	0
MSTRG.277301.1	0.340558	0.695313	0.392881	0.290514	0.058578	0.187435	0.466852	0.266237	0.927915	0.063498	0.345505	0.082021
MSTRG.277374.26	0.074712	0.182975	0.156267	0.049968	0.224009	0	0.647671	0.248763	0.456955	0.1829	0.487556	0.091814
MSTRG.277374.37	0.100599	0.240975	0.04725	0.012931	0.059304	0.032114	0.161807	0.156578	0.318491	0.104499	0.102073	0.078583
MSTRG.277374.38	0.130924	0	0	0.009867	0	0.038085	0.159545	0.284491	0.292787	0.315527	0.211351	0.134128
MSTRG.277374.42	0.048983	0.296949	0.035421	0.101145	0.097064	0.125255	0.353296	0.321611	0.517725	0.204924	0.233618	0.084491
MSTRG.277384.1	0.107113	0.552231	0.129329	0.095007	0.309474	0.191929	0.298421	0.320084	0.647178	0.397697	0.198673	0.655468
MSTRG.277582.3	0.085544	0.073843	0.192605	0.063683	0.103579	0.178314	0.152166	0.256378	0.118232	0.396364	0	0.029298
MSTRG.277654.1	0.539411	0.95961	0.304746	0.45328	0.338197	0.198737	0.55465	0.622804	0.814727	0.222783	0.291892	0.100091
MSTRG.277674.1	0.154172	0.156986	0.028845	0.085264	0.123145	0.061454	0.425297	0.272253	0.396517	0.085865	0.37265	0.035236
MSTRG.277680.1	0.14274	0.62038	0.256791	0.220011	0.275247	0.126762	0.829069	0.381227	0.446757	0	0.369073	0
MSTRG.277681.1	0.329882	0.828287	0.150281	0.087168	0.238527	0.298945	0.731242	0.441945	0.555194	0.225461	0.244926	0.044642
MSTRG.277726.9	1.40135	0.117123	0.432489	0.617012	0.404027	0.041984	0.060411	1.22841	0.060345	0.030673	0.026084	0.286019
MSTRG.277735.1	0.314231	1.11695	0.189831	0.182521	0.141205	0.110919	0.252612	0.213704	0.494753	0.079174	0.024189	0.045942
MSTRG.277903.1	0.083902	0.233516	0.386914	0	0.095254	0.230599	0.265223	0.286033	0.408871	0.412575	0.122296	0
MSTRG.278054.1	0.276377	0.101334	0.147798	0.341664	0.067187	0	0.063004	0.123877	0.323343	0.098825	0.494852	0
MSTRG.278062.2	0.076151	0.034158	0.038461	0.119878	0.142191	0.163425	0.152146	0.103738	0.275666	0.149578	0.04897	0.158919
MSTRG.27813.1	0.234499	0.702252	0.266511	0.11256	0.074864	0.125159	0.460213	0.904563	0.542932	0.517688	0.653714	0.406272
MSTRG.278243.1	0.134165	0.186483	0.380165	0.26225	0.036057	0.119973	0.542088	0.197313	0.180165	0.177575	0.360213	0.311322
MSTRG.27825.1	0	0.013545	0	0.022444	0.020475	0	0.130738	0.181163	0.143927	0.107862	0.184264	0.058867
MSTRG.27833.1	0.043959	0.09686	0.045681	0.038823	0.08257	0.032131	0.119433	0.725647	0.321452	0.387691	0.601738	0.136133
MSTRG.278464.10	0	0	0	0	0.072823	0	0.274211	0.253461	0.334784	0	0.338595	0
MSTRG.278464.6	0	0	0	0.020865	0.125855	0.113953	0.666207	0.088775	0.142534	0.183965	0.261204	0.175205
MSTRG.278587.1	0.05256	0.301833	0.069624	0.154735	0.120024	0.073107	0.641113	0.503824	0.923843	0.616558	0.433397	0.142948
MSTRG.278622.1	0.440703	0.810022	0.525876	0.19391	0.096001	0.091531	0.486002	0.495617	0.423706	0.164584	0.165158	0.256731
MSTRG.278632.7	0.040297	0	0	0.06886	0.139592	0.297734	0.117067	0.104664	0.196874	0.022353	0.284675	0
MSTRG.278751.1	0	0	0	0	0	0.178599	0.206002	0.117635	0.231971	0.044611	0	0
MSTRG.278766.1	0.207893	0.249682	0.052627	0.201371	0.131751	0.123905	0.902808	0.500309	0.532323	0.587771	0.349616	0.251901
MSTRG.278770.10	0.187069	0.399408	0.099167	0.19761	0.323354	0.207328	0.476338	0.74438	0.673284	0.54851	0.483741	0.354548
MSTRG.278782.1	0.065093	0.177692	0.025136	0.139141	0.15777	0.148242	0.22762	0.157233	0.443926	0.169574	0.20701	0.079907
MSTRG.278919.1	0	0.268969	0.28552	0.075875	0.171896	0.033657	0.441645	0.428324	0.581979	0.321126	0.534129	0
MSTRG.27896.1	0	0	0	0	0	0	0.117701	0.12528	0.199543	0.507399	0.59182	0.215436
MSTRG.279092.17	0.3173	0.294159	0.312355	0	0.080763	0.293334	0.595015	0.530849	0.559601	0.141261	0.448501	0
MSTRG.279199.4	0.780105	0.881897	0.693801	0.974425	0.329343	0.219705	0.709164	0.915995	0.465564	0.996386	1.26242	0.723633
MSTRG.279199.5	0.407832	0	0.193623	0.135603	0	0.121015	0.225449	2.28124	1.48035	1.43769	1.44221	0.097349
MSTRG.279199.8	0.653834	0.739402	0.856908	0.47448	0.526751	0.414506	1.69486	1.98486	1.2843	1.44977	1.93151	1.01449
MSTRG.279237.1	0.167136	0.11282	0.064688	0.039669	0	0	0.13708	0.239168	0.262013	0.116845	0.43187	0
MSTRG.279312.1	0.287817	0.592164	0.127151	0.133004	0.147088	0.038654	0.359441	0.311596	0.606965	0.315384	0.351488	0.164455
MSTRG.279327.1	0.133185	0.634676	0.202206	0.165953	0.172723	0.084311	0.398357	0.473817	0.525093	0.269682	0.024618	0
MSTRG.279387.1	0.452527	0.519197	0.345704	0.571954	0.715208	0.354457	0.810967	2.03295	2.4338	0.696501	1.49433	0.497999
MSTRG.279421.1	0.033955	0.247498	0	0	0	0	0	0.060598	0.188264	0.240682	0.417204	0.159774
MSTRG.279521.1	0.231606	0.086059	0.165494	0.07098	0.100048	0.097709	0.29274	0.138292	0.11272	0	0.0951	0.136264
MSTRG.279669.1	0	0	0	0	0	0	0.051438	0	0.063408	0.417031	0.290391	0.122462
MSTRG.279700.1	0	0	0	0.322388	0	0.010126	0.341593	0.155605	0.113593	0.087465	0.406747	0.256772
MSTRG.279820.1	0.295865	0.548748	0.261415	0.405944	0.350729	0.384163	0.083657	0.228977	0.148173	0.281763	0.168228	0.044951
MSTRG.279823.1	0.243799	0.468069	0.248152	0.194757	0.53466	0.185925	0.714299	0.75261	1.30023	0.66141	0.602856	0.331282
MSTRG.279835.1	0	0.126806	0	0.110722	0.038979	0.09391	0.511587	0.219016	0.624689	0.099499	0.205288	0.442689
MSTRG.279874.1	0.047428	0	0	0	0	0	0.118513	0.265961	0.19089	0	0	0
MSTRG.279942.2	0.31145	0.236728	0.092999	0.043231	0.107519	0.134988	0.148288	0.105556	0.138803	0.132688	0.064545	0.215648
MSTRG.280296.3	0.260504	0.21959	0.216238	0.126003	0.150396	0.176322	0.342155	0.237386	0.3298	0.086216	0.120736	0.027137
MSTRG.280312.1	0.28119	0.713516	0.276127	0.28885	0.354257	0.360312	0.826709	0.609682	1.01675	0.383988	0.404894	0.21031
MSTRG.280315.1	0.204241	1.38898	0.02303	0.378224	0.300712	0	0.589648	0.687375	1.00477	0.585615	0.546524	0.959452
MSTRG.280589.1	0.180945	0.132382	0.12484	0.255592	0	0.053897	0.048905	0.19023	0.11036	0.078153	0.157433	0
MSTRG.28071.1	0	0	0	0	0.029746	0.084723	0	0.096157	0	0.219756	0.140554	1.11864
MSTRG.280742.16	0	0.852229	0.242102	0.248181	0	0.509591	0.500676	0.574277	0	0.361747	0.589143	0.144636
MSTRG.280773.1	0.45023	0.523651	0.514324	0.298992	0.16637	0.034127	0.724308	0.365677	0.561154	0.164858	0.375522	0.880282
MSTRG.280830.1	0.159498	0.450445	0.110803	0.224943	0.217713	0.165382	0.772622	0.658495	0.85812	0.416384	0.543386	0.286797
MSTRG.280971.1	0.245334	0.706609	0.188168	0.321887	0.195838	0.177527	0.904743	0.588135	1.31261	0.726978	0.353139	0.209565
MSTRG.282236.8	0	0.976128	0.352637	0.112572	0.119107	0.164346	0.522688	0.280137	0.585292	0.338736	0.198558	0.064396
MSTRG.282248.1	0.36116	1.04528	0	0.102569	0.14504	0.164243	0.125258	0.25942	0.710034	0.745063	0.082244	0.142107
MSTRG.282280.1	0.079414	0.129034	0.062334	0	0.079708	0	0.14789	0.129529	0.115519	0.245543	0	0.318402
MSTRG.282361.1	1.93083	1.60571	0.1386	0.058772	0	0.776746	0.086099	1.42096	0	0.062262	1.04988	0.035229
MSTRG.282361.3	0	0	0.106663	0.302715	0.424	0.287591	0.224809	0	0	0.674553	0	0
MSTRG.282364.1	0.266798	0.438278	0.408512	0.211617	0.254162	0.330231	0.165532	0.227375	0.47907	0.200261	0.202207	0.636727
MSTRG.283054.1	0.024815	0.450688	0	0.078521	0.006333	0.153982	0.201009	0.212426	0.337629	0.016978	0.017811	0.210087
MSTRG.283057.1	0.206048	0.297471	0.107815	0.251795	0.186802	0.132984	0.591801	0.536984	0.852156	0.823855	0.429219	0.089257
MSTRG.283139.1	0.493302	0.128982	0.322971	0.045188	0.061809	0	0.077772	0	0	0	0	0.259516
MSTRG.283279.1	0.240015	0.444327	0.560935	0	0.146329	0.199701	0.061397	0.073963	0.03958	0.071625	0	0.012901
MSTRG.283359.1	0.076457	0.04272	0.068304	0	0.056935	0.088844	0.380617	0.477566	0.539302	0.48763	0.291252	0.869732
MSTRG.28339.8	0.908288	0.365443	0.663208	0.161434	0.42698	0.325961	0.298697	0.45499	0.36222	0	0.386282	0
MSTRG.28363.2	0.009285	0.144315	0.175202	0.171064	0.223869	0.178801	1.04035	0.335194	0.608428	0.749664	0.771623	0.123715
MSTRG.283743.11	0	0.077499	0.094967	0.255551	0.223264	0.298895	0.18732	0.142143	0.244119	0	0.044616	0
MSTRG.284188.1	0	0.235935	0	0.13079	0	0.034032	0.604047	0.28078	0.301728	0.103323	0.041544	0
MSTRG.284301.1	0	0.385794	0	0.481166	0.128866	0.15649	0.086173	0.058005	0	0.070039	0.111662	0
MSTRG.284325.1	0.17782	0.365886	0.208558	0.029895	0.128387	0.127677	0.270504	0.260517	0.218197	0.036724	0.078549	0.224204
MSTRG.284353.1	0	0.190655	0	0.1525	0.07883	0	0.356212	0.113441	0.166708	0.07113	0.179391	0.010409
MSTRG.284360.1	0	0.43516	0	0.105904	0	0.101542	0.289637	0.186415	0.180735	0.076256	0.141392	0
MSTRG.284383.1	0.138108	0.541513	0.356233	0.01122	0.115497	0.135461	0.113036	0.218302	0.261035	0.003841	0.021344	0
MSTRG.284582.1	0.153705	0.121215	0.031881	0.054625	0.049075	0.053855	0.296416	0.228726	0.3196	0.260663	0.211708	0.296658
MSTRG.284601.1	0.091693	0.04472	0.016955	0.029916	0.040496	0.054667	0.432982	0.371801	0.1681	0.397348	0.47281	1.03373
MSTRG.284601.2	0.129512	0.447735	0.148499	0.138388	0.150057	0.091388	0	0	0.444699	0.039878	0.044107	0.225872
MSTRG.284620.1	0.158822	0.238849	0.368689	0.30394	0.087544	0.210769	0.175388	0.267158	0.07908	0.236394	0.03754	0.029093
MSTRG.284744.1	0.246005	0.358004	0.151486	0.185881	0	0.071435	0.352374	0.152266	0.211467	0.062137	0.146561	0
MSTRG.284791.1	0	0	0	0	0	0	0	0.100423	0.069052	0.360232	0.265283	0.154898
MSTRG.284920.1	0.027316	0.061671	0.057226	0	0	0.024351	0.26339	0.569924	0.311781	0.094146	0.095856	0
MSTRG.285021.1	0.025979	0.03929	0.273326	0.26259	0.031749	0.243191	0.503155	0.126883	0.295603	0	0.059241	0
MSTRG.285028.1	0.089289	0.330063	0.075629	0	0.093508	0.118652	0.12229	0.107227	0.113966	0.004833	0	0.186888
MSTRG.285091.6	0.172176	0.348848	0.10359	0.029752	0.051448	0.054721	0.366238	0.295908	0.421418	0.231821	0.274218	0.104818
MSTRG.285611.1	0.079025	0.352075	0.084714	0.133739	0.082094	0.113779	0.560944	0.542343	1.28912	0.565049	1.12744	0.107194
MSTRG.285614.1	0.022767	0.577121	0.163725	0.097525	0.194231	0.082089	0.550367	0.502637	1.17355	0.538946	0.96389	0.023557
MSTRG.285616.1	0.116343	0.27589	0.029246	0.152295	0.124427	0.183664	0.540252	0.315182	0.998021	0.254931	0.53436	0
MSTRG.285617.2	0	0.608384	0.002813	0.080476	0.056883	0.080136	0.457708	0.145503	0.661663	0.213627	0.338207	0.077976
MSTRG.285620.1	0.198554	0.713867	0.076569	0.240037	0.252832	0.188017	0.408294	0.417029	1.01798	0.469945	0.739854	0.167432
MSTRG.285624.1	0.50556	0.689563	0.163055	0.387189	0.282159	0.207701	0.896105	1.49229	1.56735	0.847542	1.03479	0.581641
MSTRG.285660.2	0	0.009857	0.022811	0.189471	0.073114	0.077497	0.291893	0.101285	0.220648	0.054598	0.122539	0.184956
MSTRG.285674.1	0.096757	0.14092	0.01917	0.104741	0.158299	0.084045	0.149537	0.189314	0.167604	0.188725	0.272147	0.05784
MSTRG.285694.1	0.115715	0.458065	0.057803	0.083591	0.166008	0.229524	0.705518	0.835419	0.786798	0.326972	0.296604	0.636516
MSTRG.285742.15	0.179401	0	0.122557	0.013746	0	0	0.108724	0	0	0.135044	0.307201	0.25076
MSTRG.285876.1	0.054949	0.098683	0.083396	0.029253	0.002049	0.019712	0.209086	0.279121	0.259994	0.252575	0.438361	0.090744
MSTRG.286119.11	0.084144	0.079479	0.034867	0.168104	0.193757	0.149469	0.217041	0.287973	0.184781	0.027299	0.086847	0.024376
MSTRG.286119.3	0.041725	0.086701	0.012068	0.209745	0.119704	0.211663	0.092824	0.085422	0.347962	0	0	0
MSTRG.286119.4	0.041179	0.001379	0	0.2534	0.434067	0.746364	0.2473	0.00706	0.019662	0.011482	0.256314	0.012506
MSTRG.286119.9	0	0.226974	0	0.133727	0.130339	0.199799	0.289142	0	0.023234	0.26465	0.168309	0
MSTRG.286139.1	0.530068	1.52244	0.396989	0.51781	0.633087	0.508457	1.50997	0.844048	1.28921	0.681503	0.974268	0.488911
MSTRG.286140.1	0.342205	0.67112	0.274263	0.164993	0.379995	0.349876	0.797969	0.348477	0.549633	0.45897	0.391644	0.07389
MSTRG.286142.1	0.396358	1.43338	0.375299	0.406819	0.394893	0.392607	1.30943	0.670288	1.50803	0.915588	1.31042	0.462312
MSTRG.286149.1	0.22074	0.604425	0.169457	0.29593	0.328473	0.352359	0.827953	0.468137	0.748668	0.481693	0.662922	0.123241
MSTRG.286161.1	0.158083	0.126568	0	0	0.058324	0.030189	0.309312	0.230826	0.144506	0.046676	0.44073	0.692311
MSTRG.286161.3	0	0	0	0	0.61604	0.181966	0.577424	0.571342	0.374209	0.502772	0.790625	0.387927
MSTRG.286161.4	0	0	0	0	0.323361	0	0.421613	0.629695	0	0.148858	0.410991	0.96803
MSTRG.286370.1	0	0.54263	0.956246	0.798206	0.965596	0.593879	0.492857	0.171591	0.05595	0	0.101968	0
MSTRG.286545.1	0.073045	0.043831	0	0.132415	0.070347	0.066301	0.513398	0.682411	0.401434	0.351784	0.518499	0.521843
MSTRG.286547.1	0.125866	0.916557	0.086437	0.066437	0.314498	0.15577	0.360613	0.280742	0.310283	0.099267	0.27306	0.001684
MSTRG.286804.7	0.250532	0.231352	0.222699	0.034671	0.009609	0.079584	0	0.001225	0.169621	0	0	0
MSTRG.286808.1	0.15456	0.294165	0.135506	0.024297	0.093137	0.009238	0.295606	0.181966	0.150519	0.0506	0.012149	0.044428
MSTRG.287320.36	0.060165	0.471337	0.166888	0.060742	0.118594	0	0.62516	0.192809	0.234411	0.019446	0.319001	0.15242
MSTRG.287320.45	0.235465	0.696241	0.220795	0.187959	0.194818	0.15666	0.16624	0.45162	0.982263	0.710389	0.639689	0.290446
MSTRG.287320.52	0	0	0.168011	0.174076	0.12484	0.164131	1.06667	0	0.360612	0.04652	0	0.247892
MSTRG.287430.2	0.300733	0.101292	0.233513	0.089356	0.091102	0.073598	0.107217	0.022067	0.092401	0.046376	0.131059	0.085393
MSTRG.287440.1	0.008471	0.045311	0	0.248764	0.185554	0.116027	0.176129	0.094925	0.280653	0.123654	0.37995	0
MSTRG.287451.1	0.064084	0.105336	0.125204	0.031155	0	0.087403	0.383773	0.368623	0.346977	0.220278	0.184439	0.212172
MSTRG.287455.1	0.235481	0.44265	0.218274	0.012995	0.213207	0.475751	0.47605	0.550893	0.835894	0.523896	0.252427	0.459012
MSTRG.287539.6	0.285303	0.313212	0.538443	0.260742	0.134547	0.257981	0.333774	0.28106	0.415742	0.298869	0.420082	0.302365
MSTRG.287540.1	0.365919	0.324091	0.129168	0.021811	0.095781	0.185157	0.258777	0.168832	0.261092	0	0	0
MSTRG.287989.1	0.106219	0.354098	0.228864	0.198984	0.125929	0	0	0	0	0.059099	0	0
MSTRG.287990.1	0.209346	0.13173	0.212695	0.176661	0.212629	0.205105	0.105335	0.075538	0.153747	0	0	0
MSTRG.288040.5	0.133592	0.063766	0.196223	0.039808	0.0836	0.01716	0.207044	0.199514	0.136752	0.091751	0.005414	0
MSTRG.288040.7	0.060437	0.104561	0.11415	0.159926	0.081002	0.125166	0.388976	0.304718	0.264698	0.30389	0.212931	0.230771
MSTRG.288040.9	0.011585	0.390605	0.157405	0.039895	0.022308	0.009974	0.263507	0.172227	0.128151	0.298893	0.216267	0
MSTRG.288331.1	0.204549	0.239719	0.041238	0.076022	0.082927	0.093584	0.322401	0.186854	0.222381	0.352773	0.356747	0.06305
MSTRG.288711.1	0.255928	0.703255	0.151408	0.050642	0.14636	0.124527	0.197233	0.509415	0.3145	0.302029	0.205355	0.585318
MSTRG.288901.1	0.128358	0.257145	0.087776	0.136745	0.124219	0.088284	0.424518	0.500245	0.378617	0.163103	0.276049	0.073313
MSTRG.288919.1	0.132572	0.598866	0.192943	0.250531	0.246468	0.29832	0.689894	0.350825	0.596658	0.402998	0.38763	0.15587
MSTRG.288920.1	0.136929	0.661335	0.077888	0.432992	0.245606	0.3159	0.693102	0.403572	0.940212	0.78097	0.34615	0.080495
MSTRG.288927.33	0.368991	0.230726	0.063988	0.002464	0.099656	0.051816	0.190467	0.105984	0.293627	0.194159	0.103046	0.092198
MSTRG.289075.2	0.040043	0.400786	0.152125	0.042081	0.067536	0.254773	0.564559	0.205523	0.148099	0.195601	0	0.146564
MSTRG.289075.3	0.028646	0.064649	0	0.024855	0	0	0.283278	0.272783	0.215479	0	0.040489	0
MSTRG.289184.1	0.233426	0.79039	0.083983	0.169644	0.062292	0.168981	0.508075	0.615699	1.19119	0.355858	0.392394	0.191682
MSTRG.289284.1	0.262924	0.783859	0.419737	0.26455	0.054556	0.322485	1.85452	0.549034	1.23945	0.790455	0.970577	0.275499
MSTRG.28979.1	0.158409	0.584184	0.203251	0	0.103441	0	0.085995	0.124251	0.019708	0	0	0
MSTRG.289993.6	0	0	0	0	0	0.067241	0	0	0.084864	0.183068	0.482826	0.103455
MSTRG.290011.55	0.442168	0.437554	1.07664	0.395654	0.608176	0.484597	0.658388	0.732556	0.555713	0.152602	0.233941	1.31933
MSTRG.290049.2	0	0	0.02794	0.327156	0.038195	0.074253	0.109114	0.119985	0.178692	0	0	0
MSTRG.290064.1	0	0	0	0	0.060992	0	0.654176	0.277084	0.159273	0	0	0
MSTRG.290128.1	0.275219	0.218679	0.246356	0.119587	0.027309	0.091563	0.571795	0.156502	0.640374	0.348006	0.222196	0.020962
MSTRG.290140.1	0	0	0	0	0	0	0.141691	0.03326	0.111006	0.324411	0.136813	1.86922
MSTRG.290176.2	0.128199	0.133887	0.144206	0.017749	0.152586	0.10707	0.147528	0.060605	0.286036	0.058463	0.15856	0
MSTRG.290350.12	0.134459	0.182014	0.017959	0.148045	0.056174	0.084067	0.374998	0.301698	0.187422	0.357318	0.154827	0.00872
MSTRG.290350.13	0.193728	0.61278	0.131157	0.30472	0.236018	0.211794	0.644933	0.438818	0.805254	0.530456	0.567657	0.254462
MSTRG.290350.15	0.136452	0.323533	0.182541	0.229539	0.19134	0.137848	0.45316	0.451956	0.388205	0.363003	0.434202	0.030305
MSTRG.290380.1	0.004574	0.458908	0.194309	0.37862	0.094122	0.110074	0.379873	0.597249	0.601245	0.894676	0.530631	0.78232
MSTRG.290504.1	0	0.226725	0	0.03962	0.039506	0.02138	0.083135	0.491043	0.297637	0.50417	0.766921	0.990082
MSTRG.290506.1	0.090511	0.153231	0.041878	0.027985	0.090311	0.13401	0.192775	0.329694	0.104613	0.506914	0.506494	0.286758
MSTRG.29081.1	0.24644	0.688125	0.200919	0.038299	0.045634	0.154177	0.560718	0.673529	0.382702	0.613486	0.2203	0.503605
MSTRG.291209.1	0.238451	0.092411	0	0.047226	0.253665	0.327324	0.216539	0.295801	0.41938	0.677154	1.1147	0.556281
MSTRG.291341.1	0.179618	0.537058	0.234106	0.177404	0.094624	0.012602	1.08209	0.495551	0.452531	0.269963	0.246798	0.028478
MSTRG.291528.1	0.056057	0	0	0	0	0.072748	0	0.094063	0	0.291434	0.690696	0.411461
MSTRG.291703.1	0	0	0	0.008393	0.029538	0	0.015378	0.015425	0	2.26368	0.100131	0.149911
MSTRG.291725.1	0	0	0.104619	0.333347	0.126875	0.307867	0.163156	0.090513	0.103057	0.401136	0.326048	0.0432
MSTRG.291769.2	0.053992	0.103942	0.101161	0.028038	0.085681	0.040874	0.129832	0.277923	0.191448	0.037505	0.064195	0.090062
MSTRG.29204.1	0.14576	0.438806	0.088007	0.179561	0.200704	0.15947	0.367059	0.37363	0.564503	0.272192	0.383402	0.142351
MSTRG.292049.1	0.694133	2.11517	0.470274	0.65963	0.620398	0.591434	1.36209	0.887172	1.50009	1.00538	0.917387	0.417333
MSTRG.29205.1	0.190731	0.290873	0.051642	0.264241	0.128062	0.057039	0.400506	0.160925	0.49182	0.205314	0.247402	0.151286
MSTRG.292051.1	0.525101	1.66517	0.436594	0.575815	0.56249	0.510408	1.27039	0.73518	1.85367	0.751324	0.91445	0.471107
MSTRG.29206.1	0.133877	0.333089	0.147022	1.09889	0.109021	0.053124	0.254948	0.406159	0.365359	0.167899	0.604509	0.226109
MSTRG.292061.1	0.236017	0.800353	0.170234	0.200156	0.120758	0.236393	0.394459	0.312014	0.507321	0.565617	0.320025	0.230857
MSTRG.292236.1	0.345339	0.732776	0.088046	0.071015	0.287582	0.206015	0.528124	0.696548	0.752342	0.316408	0.666764	0.247076
MSTRG.292240.1	0.169946	0.293386	0.115368	0.264091	0.263095	0.170021	0.30051	0.086598	0.5614	0.081567	0.209453	0.032243
MSTRG.292468.1	0.305739	0.231019	0.234255	0.177215	0.086053	0.315895	0.229456	0.094576	0.227163	0.148222	0.142494	0.082954
MSTRG.292784.1	0.050995	0.01523	0.046188	0.086352	0.086612	0.047198	0.917317	1.28145	0.506606	0.691016	1.78225	0.505717
MSTRG.293197.1	0.197152	0.391449	0.170373	0.098083	0.116874	0.076542	0.260556	0.29145	0.415962	0.106691	0.193768	0.126685
MSTRG.293247.1	0.043771	0.165288	0.007485	0.041766	0.082447	0	0.147321	0.320902	0.213276	0.128892	0.061793	0.172462
MSTRG.29334.2	0	0	0.101896	0.054265	0	0.134155	0.180718	0	0.008875	0.957361	0.282879	0.355052
MSTRG.293367.1	0.036406	0.311128	0.071459	0.131606	0.242017	0.09007	0.827846	0.634577	0.366657	0.302055	0.201666	0.012925
MSTRG.293575.7	0	0	0	1.88128	0	2.28749	4.77733	3.2405	3.4255	0	6.55384	6.24345
MSTRG.29378.1	0.07057	0.117805	0.015175	0.041122	0.040489	0	0.433178	0.173169	0.25425	0.289709	0.12403	0
MSTRG.29381.1	0.052317	0.177494	0.001953	0	0.123396	0	0.191918	0.151368	0.348028	0.042188	0	0.406151
MSTRG.294381.1	0.241368	0.4453	0.288838	0.217592	0.105302	0.254952	0.301809	0.147934	0.155	0.39948	0.211422	0.188422
MSTRG.294382.1	0.29523	0.59584	0.245876	0.463352	0.148335	0.020453	0.303157	0.16966	0.141954	0.314127	0.313496	0.121461
MSTRG.294467.1	0	0.063538	0	0	0.059133	0.126808	0	0	0.041486	0.356006	0.300746	0.369757
MSTRG.294781.1	0	0	0	0	0	0	0.103893	0.150866	0.197569	0	0	0
MSTRG.294891.1	0.412584	0.400838	0.303973	0.068056	0.051714	0.073216	0.153453	0.168735	0.216043	0.105659	0.111559	0.050815
MSTRG.29513.1	0.336973	0.141106	0.280748	0.104875	0.084224	0.015399	0.048905	0.208076	0.082305	0	0	0.00327
MSTRG.295234.1	0	0	0.072065	0.030992	0.054306	0	0.219256	0.123099	0.174469	0.135421	0.07208	0.387655
MSTRG.295633.1	0.023996	0.198313	0	0.207201	0.02846	0.039539	0.134287	0.156473	0.214507	0.034642	0.013586	0
MSTRG.295783.2	0	0	0.094341	0	0.070951	0.10807	0.180222	0.125597	0.168001	0.387022	0.235343	0
MSTRG.296095.26	0.299533	0.735364	0.151303	0.421962	0.174944	0.095865	0.719403	0.3721	0.753291	0.737524	0.598964	0.48281
MSTRG.29610.1	0.183903	0.561345	0.128116	0.153958	0.133893	0.229466	0.995987	0.831812	0.787116	0.293806	0.395483	0.198867
MSTRG.296104.1	0.382704	0.591859	0.308296	0.341026	0.193254	0.198643	0.382227	0.187809	0.374119	0.574202	0.701991	0.177963
MSTRG.296393.1	0	0.293106	0.168088	0.250222	0.14935	0	0.474117	0.376325	0.330451	0.669167	0.089695	0
MSTRG.296427.6	0.208333	0.596114	0.214456	0.177621	0.28196	0.283268	0.309637	0.279375	0.581075	0.312328	0.281601	0.150107
MSTRG.296436.1	0.254157	0.984229	0.188774	0.263669	0.153314	0.164986	0.571652	0.420643	0.674518	0.27139	0.458092	0.521345
MSTRG.296465.10	0.386289	0.311384	0.283546	0.326861	0.169845	0.211921	0.309546	0.360001	0.505078	0.428932	0.40653	0.208391
MSTRG.296756.2	0	0	0.615725	0.252133	0.540567	0.133862	0.776974	0.279659	0	0.422941	0	0.866782
MSTRG.296758.1	0.162358	0.297758	0.154853	0.167313	0.132667	0.227906	0.022977	0.032884	0.051123	0.147287	0	0
MSTRG.296823.1	0.241462	0.152462	0.262163	0.149391	0.047267	0	0.144104	0.290262	0	0.097676	0.355293	0
MSTRG.296897.1	0	0.130601	0.036666	0.381281	0.173643	0	0.385955	0.218358	0.192853	0	0	0
MSTRG.296961.1	0.143276	0.181163	0.205753	0	0.256024	0	0	0	0	0	0	0
MSTRG.297078.1	0.231908	0.60803	0.194611	0.110813	0.126736	0.065062	0.777462	0.656459	0.374543	0.141968	0.226698	0.220515
MSTRG.297115.1	0.079674	0.16778	0.106536	0.058337	0	0	0.22339	0.17163	0.174369	0.070977	0.054466	0.070236
MSTRG.297146.1	0.321976	0.181758	0.185773	0	0.03617	0	0.152435	0.036443	0.048046	0	0	0
MSTRG.297216.1	0.179613	0.614506	0.159929	0.112617	0.168885	0.147365	0.481576	0.390222	0.613907	0.18237	0.140911	0.131818
MSTRG.297222.1	0.229821	0.274839	0.152904	0.320259	0	0.067251	0.132797	0.076046	0.083285	0.272043	0.167349	0.081773
MSTRG.297331.1	0	0	0.110548	0.223098	1.31264	0.17254	1.05753	3.17802	1.41149	2.18196	5.62295	7.52625
MSTRG.297331.2	0.219419	0	0	0	1.87375	0.151311	0.400247	1.59199	0.403518	0.728787	2.8756	1.93488
MSTRG.297417.1	2.00612	2.20723	2.46535	1.81837	2.84407	1.51728	1.80469	1.36546	1.55584	3.52474	4.69205	7.36339
MSTRG.29754.6	0	0	0.0454	0.088278	0.180073	0.089284	0.370574	0.206464	0.411013	0.019259	0	0
MSTRG.29754.8	0.20333	0.137923	0.112704	0.17316	0.171203	0.058199	0.888998	0.548559	0.472924	0.075498	0	0
MSTRG.29760.1	0.025	0.074603	0	0.038537	0.067185	0.030133	0.372693	0.32275	0.242506	0	0	0
MSTRG.297730.1	0.021106	0.002275	0.01646	0.053696	0.056108	0.08219	0.033578	0.022458	0.002876	0.180767	0.177897	0.329737
MSTRG.297730.11	0.029765	0	0	0.013493	0.012036	0.110277	0.233413	0.101376	0.198502	0.018379	0.534096	0.052558
MSTRG.297730.12	0	0	0	0.000887	0.006642	0	0	0.01408	0	0.225595	0.188773	0.868602
MSTRG.297730.14	0	0	0	0.042886	0.076922	0	0.554025	0.159442	0.195012	0.303681	0.163015	0.113688
MSTRG.297730.8	0.040185	0.034117	0	0.139923	0.175872	0.163909	0.86866	0.479167	0.541108	0.429372	0.627715	0.283052
MSTRG.297730.9	0	0.058524	0	0.187518	0.132465	0.213507	0.569672	0.115546	0.171657	0.044511	0.106455	0.253874
MSTRG.297843.3	0.150131	0	0.052022	0.206962	0.122909	0.125307	0.272148	0.089156	0.193978	0.183537	0.309238	0.039582
MSTRG.297959.1	0.083281	0.23395	0.128126	0.128953	0	0.105063	0.527156	0.401186	0.615392	0.414002	0.172541	0.279306
MSTRG.297964.1	0.130172	0.172214	0.096866	0.156746	0.109781	0.091195	0.345452	0.256864	0.855731	0.277407	0.198283	0.019392
MSTRG.297976.1	0	0	0.092589	0.114344	0.093203	0.157251	0.262806	0.310924	0.172404	0.155169	0.107265	0.047726
MSTRG.298019.1	0.150156	0.441376	0.231879	0.238449	0.155245	0.19954	0.35167	0.192201	0.538315	0.256108	0.28122	0.024162
MSTRG.29810.1	0.097766	0.14246	0.137155	0.076231	0.12188	0.144453	0.235323	0.954285	0.331405	0.089144	0.179472	0.025354
MSTRG.298699.1	0.283829	0.352237	0.117138	0.242354	0.181559	0.164142	0.588502	0.295891	0.390305	0.306768	0.360854	0.26304
MSTRG.299515.1	0.290503	0.697252	0.07092	0.408523	0.318773	0.449406	1.35881	0.796131	0.709719	0.33557	0.489456	0.414953
MSTRG.299530.1	0.122613	0	0	0.12282	0.127241	0.29333	0	0.020234	0.06312	0.247988	0.068793	0.279764
MSTRG.299806.1	1.66799	0.704025	2.98094	1.19914	0.992127	1.41523	0	0	0.07535	0	0	0.06884
MSTRG.299974.14	0.096149	0	0	0	0	0	0.333674	0.307894	0.233058	0.208851	0.377171	0.105005
MSTRG.300482.12	0	0.035311	0.046571	0.023335	0.023412	0	0.108447	0.34816	0.164478	0.083889	0.101035	0.079783
MSTRG.300514.1	0	0.102615	0	0	0	0	0.343404	0.620508	0.26589	0.143008	0.328638	0.038145
MSTRG.300589.3	0.169783	0.276573	0.10878	0.116695	0.154472	0.123673	0.213327	0.193703	0.285771	0.179337	0.359473	0.102661
MSTRG.300793.12	0.355866	0.147747	0.091049	0	0.072039	0	0.202778	0.182676	0.140586	0	0.45113	0
MSTRG.300793.13	0.539055	1.9418	0.164101	0.186557	0.367869	0.172777	0.7345	0.624527	1.25788	0.272858	0.217184	0.080707
MSTRG.300856.1	0.244789	1.03095	0.232056	0.154399	0.346547	0.101652	0.858938	0.642875	1.12497	0.704328	0.47774	0.636328
MSTRG.301008.1	0	0	0	0	0.080963	0	0.157003	0.245085	0.647981	0	0	0.296926
MSTRG.301014.1	0.09003	0.098952	0.04632	0.145084	0.154221	0.403052	0.122803	0.027135	0.177676	0.20211	0.085345	0.136619
MSTRG.301154.2	0	0	0	0	0	0.031446	0.104287	0	0	0.379571	0.330886	0.269549
MSTRG.301290.1	0.518892	0.639389	0.258896	0.051763	0.094463	0.16073	0.303183	0.369092	0.316537	0.0495	0.168395	0.297174
MSTRG.301302.1	0.08632	0.264065	0	0	0.071314	0.04116	0.173566	0.157789	0.379068	0.079173	0.252434	0
MSTRG.30156.1	0.330365	0.537668	0.466467	0.287238	0.169683	0.28969	0.481416	0.61067	0.56151	0.452672	0.607021	0.006431
MSTRG.301840.1	0.106525	0.190806	0.02718	0.057767	0.059446	0.083635	0.414169	0.142422	0.508685	0.276164	0	0
MSTRG.301859.1	0.247574	0.804388	0.340935	0.357293	0.454578	0.49362	0.730356	0.352865	1.08907	0.272236	0.485798	0.206222
MSTRG.301862.1	0.070323	0	0	0.445354	0.336508	0	0.830825	0.390038	0.202806	0	0.489823	0.013959
MSTRG.301886.1	0.395375	0.723184	0.732317	0.072783	0.282939	0.152362	0.487394	0.201439	0.482168	0.57438	0	0.007965
MSTRG.301919.6	0	0.030467	2.18263	0.658418	0.926031	0.110514	0	0	0	0	0	0.173155
MSTRG.301928.1	0.052932	0.025066	0.00815	0.092527	0.026668	0.038105	0.393189	0.174669	0.117168	0.254225	0.14497	0
MSTRG.301975.2	0.29656	0.355789	0.226585	0.090352	0.104816	0.096254	0.199216	0.262322	0.384831	0.199144	0.178038	0
MSTRG.302077.1	0.320323	0.143829	0.201526	0.278569	0.133655	0.226504	0.014814	0.114667	0.05354	0.585095	0	0
MSTRG.302480.1	0	0.305648	0.050792	0.043513	0	0.184725	0.652735	0.373337	0.592204	0.039764	0	0
MSTRG.302488.1	0.140955	0.258293	0.102637	0.168716	0.020224	0.066636	0.581437	0.205181	0.395914	0.056963	0	0
MSTRG.302488.2	0.141987	0.249927	0.013668	0.104946	0.092143	0.103981	0.50072	0.200983	0.459544	0.047081	0	0
MSTRG.302490.1	0.176897	0.360023	0.055987	0.090422	0	0.081349	0.390056	0.235691	0.474458	0.078382	0	0
MSTRG.302506.1	0.144184	0.362574	0.044989	0.008917	0.056677	0.043273	0.471142	0.141785	0.438307	0.104872	0	0.062183
MSTRG.302728.3	0	0	0	0	0	0	0	0	0	0.333344	0.302872	0.523247
MSTRG.302803.1	0.070029	0.141264	0.062839	0.02902	0	0.068183	0.373864	0.239694	0.251807	0.060721	0	0
MSTRG.30293.9	0.08034	0	0.057579	0.141959	0.066553	0.041999	0.22452	0.4503	0.178344	0.456398	0.207314	0.500496
MSTRG.302994.1	0.0696	0.310647	0.171296	0.198987	0.100721	0.16512	0.513441	0.321527	0.372146	0.186209	0.457893	0.262242
MSTRG.303019.1	0	0	0	0.131483	0.317422	0.209583	0	0	0	0	0	0
MSTRG.303389.1	0.343393	1.12448	0.230307	0.447683	0.441826	0.499738	1.29613	1.05324	1.37583	0.407296	0.5182	0.263288
MSTRG.30347.1	0.15975	0.304158	0.173107	0.061408	0.060279	0.132518	0.278056	0.220475	0.210195	0.152438	0.106751	0.121392
MSTRG.30357.1	0.4273	1.41994	0.539623	0.315765	0.408507	0.387498	0.989126	0.826152	1.04156	0.349473	0.46709	0.215447
MSTRG.3036.18	0.233846	0.294115	0.152579	0.077706	0.278684	0	0.183419	0.157734	0.013876	0.134133	0.105327	0
MSTRG.3036.34	0.328481	0.87677	0.435598	0.261954	0.202348	0.234389	0.839535	0.477136	1.21408	0.279984	0.407413	0
MSTRG.3036.36	0.090696	0.097419	0.071302	0.17835	0.116801	0.157622	0.210246	0.151592	0.577299	0.298275	0.042486	0
MSTRG.3036.38	2.79968	4.75831	1.98001	1.35457	2.03941	2.53022	2.50382	1.66744	2.29342	0	0.842721	0
MSTRG.3036.45	0.213598	1.02221	0.225826	0.173065	0.258095	0.003188	0.327462	0.381749	0.074798	0.277618	0	0.282926
MSTRG.3036.54	0.017802	0.162174	0.024898	0.453691	0.158394	0.111225	0.077336	0.013401	0	0.129337	0	0
MSTRG.3036.56	0.265853	1.18492	0.25237	0.186308	0.227498	0.157127	0.491942	0.443062	0	0	0	0
MSTRG.3036.60	0.150461	0.51576	0.090804	0.118982	0.095105	0.163173	0.325927	0.190322	0.333122	0.089825	0.128913	0.120046
MSTRG.3036.61	0.174802	0.145406	0.094859	0.307073	0.289394	0.257032	0.194879	0.470245	0.127092	0.200653	0	0.010969
MSTRG.3036.64	0.321079	0.913055	0.354806	0.489011	0.435114	0.529265	0.592015	0.534527	0.898326	0.199177	0.378379	0.069597
MSTRG.30400.1	0.191076	0	0	0.134655	0	0.164075	0.110348	0.187617	0.005991	0.16995	0.185274	0.123604
MSTRG.304057.1	0.054989	0.146716	0.026896	0.030224	0.066715	0	0.511838	0.132184	0.281007	0.021858	0.104288	0
MSTRG.30415.6	0.196643	0.430128	0.226254	0.44035	0.314766	0.178015	0.035205	0.13594	0.209941	0.105033	0.276041	0.036621
MSTRG.304217.3	0.266243	0.226669	0	0.24976	0	0	0.213455	0.280093	0.224199	0.262616	0.542301	0
MSTRG.30431.1	5.21938	4.25883	4.28105	3.84703	3.53542	4.26242	3.98838	3.61113	4.20714	5.78501	4.39744	3.63422
MSTRG.304488.3	0.344581	0.225055	0.27519	0.229181	0.083425	0.200988	0.17949	0.285731	0.293105	0	0.089306	0
MSTRG.304535.10	0.066098	0.204885	0.226839	0.118482	0.205289	0.283872	0.02949	0.155535	0.168881	0.337146	0.043947	0
MSTRG.304535.3	0.340857	0.556735	0	0.31369	0.176696	0.227757	0.15782	0.184144	0.379177	0	0.055728	0
MSTRG.304569.1	0.167055	0.971219	0.359428	0.508873	0.054395	0.114104	0.397119	0.386782	0.36604	0.512088	0.486688	0.034883
MSTRG.304577.4	0	0.020555	0	0	0	0.007757	0.089401	0.005158	0.078653	0.143397	1.06964	0.213488
MSTRG.304973.2	0	0	0	0	0.356734	0.206847	0.241108	0.165711	0.269363	0.13507	0	0
MSTRG.305037.1	0.179322	0.592683	0.149373	0.118572	0.056169	0.081942	0	0.062158	0.090408	0	0	0
MSTRG.305046.1	0	0.048881	0.083641	0.259033	0.183006	0.125376	0.08001	0.601426	0.172351	0	0	0.188413
MSTRG.305147.1	0.277898	0.294874	0.260966	0.494421	0.923382	0.481304	0.511985	0.643911	0.687751	0.580247	0.347295	0.892788
MSTRG.305192.10	0.234796	0.292524	0.164326	0.379437	0.346461	0.145104	1.55341	1.01378	1.27941	0.845273	1.23306	0.475505
MSTRG.30532.1	0.198959	0.166003	0.146436	0	0	0	0	0	0.215032	0.0654	0	0
MSTRG.305339.32	0.203362	0.720045	0.262748	0.306874	0.36518	0.339965	0.951275	0.983627	0.745396	1.12676	0.859758	0.413596
MSTRG.305339.34	0.137034	0.452671	0.2357	0.208101	0.200461	0.249987	1.05359	0.378553	0.729808	0.26741	0.67958	0.224433
MSTRG.305348.1	0.161876	0.87112	0.079961	0.225756	0.242927	0.207117	0.894889	0.712025	0.941451	0.870007	0.856018	0.830154
MSTRG.305349.1	0.143151	0.737695	0.16597	0.478382	0.162094	0.364124	0.19832	0.371403	0.360194	0.12375	0.186217	0.367412
MSTRG.305425.1	0	0	0	0.061362	0.039465	0.034693	0.161014	0.175509	0.119872	0	0	0
MSTRG.305470.1	0.106244	0.255212	0.13316	0.173187	0.10185	0.11219	0.281754	0.388182	0.201606	0.079079	0.115586	0.075346
MSTRG.30554.1	0	0	0.055102	0.034725	0.030102	0.140765	0.224879	0.262217	0.130077	0.027213	0.182664	0
MSTRG.305832.7	0.137769	0.210272	0.1682	0.312471	0.315528	0.256154	0.775809	0.197109	0.588469	0.294321	0.555461	0.13067
MSTRG.305972.39	0.1831	0.614998	0.195332	0.336434	0.209182	0.262466	0.553391	0.391631	0.501492	0.474533	0.307723	0.192947
MSTRG.306027.2	0.163891	0.231979	0.630983	0.097573	0.143563	0	0.170631	0.151763	0.241249	0.340191	0.157316	0.031577
MSTRG.306059.1	0	0	0	0.099728	0.043196	0.123209	0.449943	0.140367	0.293645	0.184567	0.206038	0.192443
MSTRG.306075.1	0	0	0	0	0	0	0.043955	0	0.07481	0.394769	0.137889	0.377983
MSTRG.30608.1	0.079059	0.211225	0	0.267147	0.055908	0.128312	0.170081	0.4264	0.208582	0.321535	0.210273	0.061461
MSTRG.306138.3	0.056375	0	0.247692	0	0	0.063388	0.529917	0.102479	0.042491	0.278899	0.236042	0.276881
MSTRG.306384.1	0.392103	0.699228	0.247837	0.278234	0.332838	0.252527	0.433724	0.626177	0.971333	0.24056	0.262465	0
MSTRG.30646.1	0.205231	0.183581	0.140223	0.161392	0.133974	0.207377	0.47623	1.03524	0.617731	0.296254	0.147825	0.265356
MSTRG.306516.1	0.820188	4.31467	0.562551	0.483647	0.477383	0.505362	1.44538	0.867047	1.56807	0.552541	0.547771	0.084469
MSTRG.306526.1	0.099937	0.485428	0.049867	0.07641	0.033539	0.119044	0.243626	0.105103	0.303071	0.014646	0.172225	0
MSTRG.306532.1	0.383186	1.72066	0.200726	0.359986	0.327544	0.368417	0.642029	0.424112	0.79309	0.207605	0.083074	0.140285
MSTRG.306661.1	0.068594	0.452958	0.129305	0.115249	0.012789	0.110404	0.141659	0.040528	0	0.23814	0.492607	0.271911
MSTRG.306990.1	0	0.130037	0.158011	0.239837	0.313594	0.504451	0.070193	0.148706	0.059045	0.158626	0.174444	0.060105
MSTRG.306990.9	0.611089	0.299586	0.305399	0.112321	0.024941	0.268577	0	0	0.388258	0	0	0
MSTRG.307294.1	0.122194	0.252883	0.031681	0.101728	0.07168	0.034692	0.107054	0.409902	0.23728	0.142699	0.135443	0.079281
MSTRG.30856.3	0.021623	0	0	0.092283	0.098539	0.230563	0.461607	0.125417	0.158498	0.620988	0.020158	0.510455
MSTRG.308618.1	0.016098	0.103186	0.01616	0.132686	0.174215	0.273333	0.374828	0.370034	0.275505	0.657059	0.308153	0.013885
MSTRG.308646.1	0.041292	0.051547	0.016147	0.152466	0.136755	0.09956	0.454911	0.560761	0.414266	0.415048	0.460976	0.278116
MSTRG.308651.1	0.061624	0	0.013959	0.239423	0.214916	0.19874	0.256047	0.338808	0.246173	0.316358	0.3677	0.032961
MSTRG.308656.9	0.145091	0.126923	0.179346	0.238035	0.113829	0.144083	0.400601	0.24744	0.330652	0.057161	0.217372	0.033411
MSTRG.309038.1	0.289809	0.547503	0.159043	0.201614	0.194678	0	0.657536	0.431384	0.54228	0.503024	0.447827	0.776338
MSTRG.309802.1	0.39364	0.756933	0.223139	0.081906	0.066722	0.066553	0.073155	0.12699	0.112465	0.028663	0.029574	0
MSTRG.309808.3	0.338536	0.56267	0.259794	0.02411	0.008033	0.337784	0	0	0	0	0	0
MSTRG.310153.1	0.427511	0.207053	0.408515	0.081096	0.104422	0.085012	0.076484	0.019323	0.112832	0.050964	0.03542	0
MSTRG.310274.1	0.425406	1.06268	0.611255	0.462414	0.179546	0.222411	0.756882	0.634817	0.610161	0.126914	0.513783	0.119367
MSTRG.310341.1	0.487418	0.913881	0.284713	0.06838	0.105049	0.089102	0.547463	0.38128	0.435034	0.175637	0.270056	0.245292
MSTRG.31052.2	0.18968	0.147093	0.273725	0.162347	0.38522	0	0.208607	0.275029	0.08813	0.340994	0.488306	0
MSTRG.310566.1	0.04347	0.290328	0.043416	0.225822	0.095663	0.080629	0.104637	0.119645	0.10591	0	0.170486	0
MSTRG.31077.1	0.258609	0.646282	0.300665	0.353195	0.151629	0.170205	0.697037	0.564655	0.738339	0.414946	0.478855	0.243404
MSTRG.31084.1	0	0	0.11408	0.245112	0	0.00167	0.523225	0.155553	0.301367	0.190213	0.130362	0.165595
MSTRG.31084.2	0.168383	0.154196	0.097992	0.10911	0.22956	0.183253	0.497683	0.266445	0.378362	0.078638	0.024376	0.123459
MSTRG.310941.1	0.248116	0.973625	0.14752	0.080498	0.216218	0.233439	1.01556	1.05178	0.775615	0.587909	0.578959	0.421028
MSTRG.310954.1	0.413004	1.2637	0.420384	0.437719	0.646999	0.456877	1.54276	2.06297	1.72449	1.16485	1.34429	0.531879
MSTRG.310963.1	0.332746	0.3913	0.489296	0.08244	0.023749	0.234098	0.493966	0.503493	0.434061	0.521212	0.659047	0.226231
MSTRG.311072.1	0.669096	2.26103	0.12515	0.142447	0.306412	0.183763	0.386308	0.149117	0.145977	0	0.274517	0
MSTRG.311341.1	0.695698	0.542423	0.090036	0.027311	0.202131	0.298611	0.961087	0.294513	1.08122	0.329965	0.532375	0.127602
MSTRG.311515.1	0.093167	0.437885	0.053191	0.036063	0.127072	0	0.200883	0.229623	0.181505	0.526753	0.260559	0.45803
MSTRG.31156.1	0	0.210288	0.045442	0.040759	0.115788	0.019828	0.250765	0.110203	0.121538	0.506149	0.091563	0.078022
MSTRG.311563.1	0.191201	0.381078	0.14921	0.161705	0.231734	0.15445	0.742982	1.43845	1.50343	0.675484	0.781139	0.396864
MSTRG.311610.8	0.059353	0.00028	0.071165	0.016307	0.058333	0.064223	0.495507	0.283124	0.48159	0.092525	0.268555	0
MSTRG.311620.1	0.114709	0.135839	0	0	0.055354	0	0.187187	0.039584	0.029664	0.166819	0.171907	0.1628
MSTRG.311739.1	4.65493	1.44871	5.88554	10.2236	3.77932	5.50961	0	0.334558	2.3819	1.37197	0.079868	0
MSTRG.311739.3	0.525499	1.33822	0.986962	1.96173	0.038798	0.780974	0	0.093741	0.514344	0.148022	0.130251	0
MSTRG.311879.2	0	0.201084	0.261474	0.126241	0.446081	0.245675	0.246756	0.024749	0.220672	0	0.100978	0
MSTRG.311884.1	0.128759	0.64352	0.080785	0.049372	0.109158	0.04169	0.514345	0.216372	0.166195	0.171247	0.116838	0
MSTRG.311932.1	0	0	0	0	0	0	0.044343	0	0.091226	0.257575	0.162782	0.237155
MSTRG.312340.1	0.114722	0.062928	0	0.068494	0.254358	0.120511	0.156214	0.269336	0.148532	0.42991	1.16599	0
MSTRG.312423.1	0.165155	0.214574	0.262531	0.183112	0.10294	0.281472	0.708866	0.397816	0.47359	0.229823	0.144478	0.13243
MSTRG.312425.1	0.072869	0.137972	0.079427	0	0.137589	0.005765	0.723593	0.512314	0.418722	0.401234	0.333631	0.405794
MSTRG.312665.1	0.406059	0.492573	0.695214	0.431518	0.604171	0.48704	0.935542	0.938923	1.40476	0.654701	1.05753	0.205415
MSTRG.312680.1	0.389166	0.245567	0.214021	0.426289	0.335454	0.091601	1.02666	1.01502	1.23292	0.498792	0.829291	0.39949
MSTRG.312818.4	0.362166	0.527054	0.117493	0.137381	0.172132	0.113277	0.090416	0.107346	0.209911	0.225945	0	0.016906
MSTRG.312859.1	0.213309	0.31447	0.317787	0.064774	0.06961	0.064215	0.497557	0.222163	0.144775	0	0	0
MSTRG.31316.1	0	0	0	0	0	0	0	0	0	0.18905	0.299377	0.331995
MSTRG.313295.1	0	0.029666	0.092951	0.080196	0.0662	0.111521	0.298605	0.109462	0.188803	0.317856	0.171855	0.052646
MSTRG.313813.1	0.494779	0.168227	0.443573	0.562176	1.16707	0.800738	0.713276	0.499126	0.473753	0.564752	0.773668	0
MSTRG.313813.6	0	0	0	0.089256	0.341886	0.008748	0	0.263119	0.004456	0.434557	0.40771	0.176412
MSTRG.313834.2	0.276041	0.296008	0.144757	0.099263	0.031282	0.387407	0.012896	0	0	0	0	0.005768
MSTRG.313977.1	0.782066	0.943934	0.804132	0.393628	0.453155	0.285779	0.641255	0.331949	0.80476	0.285859	0.318454	0.20142
MSTRG.314354.1	0.190406	0.565869	0.156168	0.241083	0.243088	0.262161	1.1136	0.776396	1.2145	0.684613	0.731451	0.273585
MSTRG.314356.1	0.290351	0.559671	0.124899	0.363384	0.399688	0.172278	0.372164	0.178161	0.506247	0.597621	0.348631	0.117798
MSTRG.314368.1	0.132779	0.374561	0.078323	0.169477	0.062435	0.180835	0.86617	0.374035	0.572642	0.34314	0.353743	0.018267
MSTRG.314381.1	0	0.036342	0.015924	0	0.045864	0	0.030396	0.031976	0.191664	0.629686	0.299159	0.274273
MSTRG.314389.1	0.231299	0.181586	0.109431	0.107098	0.096663	0.24494	0.324807	0.207282	0.555922	0.322622	0.446185	0.226221
MSTRG.314533.1	0.047922	0.191027	0.026562	0.044649	0	0.145425	0.112443	0.141817	0.283767	0.151325	0.199983	0
MSTRG.314564.1	0.680102	0.216324	4.41817	0.875808	1.52902	1.72288	0	0	0	0	0	0
MSTRG.314600.1	0	0	0	0.10189	0.114672	0.055614	0.206789	0.113805	0.111701	0.359655	0.41745	0.200235
MSTRG.314600.7	0	0	0.142143	0	0	0.391997	0.038624	0.092293	0.023276	0.237975	0.109157	0.714878
MSTRG.314907.1	0.471014	1.49201	0.437248	0.320487	0.513861	0.473554	1.19696	1.34285	1.29208	1.08089	1.06994	0.32309
MSTRG.31494.2	1.07793	0.984512	0.946952	0.675742	0.732295	1.15602	0.620972	0.70137	0.854807	0.358397	0.59433	0.188336
MSTRG.315413.1	0.1909	0.107805	0.13797	0.038947	0.116169	0.082023	0.219218	0.185436	0.073366	0.346527	0.131021	0.262857
MSTRG.315434.17	0.204775	0.10867	0.069897	0.061217	0.139236	0.081176	0.37497	0.298221	0.323383	0.205491	0.363604	0.22741
MSTRG.315434.18	0.036733	0.380867	0.117067	0.162239	0.224019	0.023173	0.591798	0.439177	0.508137	0.689316	0.756733	0.242905
MSTRG.315434.19	1.20575	0	0	0	0.482586	0	0	0.683147	0	0.257561	0.253364	0.770959
MSTRG.315434.3	0.633842	0.383286	0.128215	0.391003	0.319969	0.297882	0.124958	0.081146	0.571811	0.037375	0	0.12516
MSTRG.315434.6	0.098759	0.242845	0.881792	0.019496	0.393748	0.419491	0.160384	0.223833	0.48735	0.08608	0.357267	0.144274
MSTRG.315452.1	0.007012	0.047329	0	0.030424	0.004839	0	0.206964	0.281691	0.072777	0.103535	0.160703	0.140997
MSTRG.315453.1	0.209822	0.241656	0.07218	0.087912	0.136984	0.119535	0.120536	0.110077	0.241021	0.111685	0.073241	0.019972
MSTRG.315469.1	0.078278	0.06645	0.079808	0	0.110802	0	0.225415	0.281316	0.267349	0.330166	0.369381	0.059543
MSTRG.315479.1	0	0.0492	0	0	0	0.025502	0	0	0	0.15841	0.286584	0.369405
MSTRG.315859.1	0	0	0	0.227737	0.227882	0.225771	0.060029	0	0.034641	0.140877	0.125212	0.019232
MSTRG.3162.1	0	0	0	0	0	0	0.112704	0	0.189656	0.151966	1.52908	0.207279
MSTRG.31627.1	0.323101	0.182529	0.14496	0.152988	0.094983	0.056604	0.15323	0.068838	0.083068	0.109868	0.050435	0.070655
MSTRG.31628.1	0.112837	0.521518	0.666988	0.567498	0.129513	0.270183	0	0	0.147471	0	0.270896	0.245624
MSTRG.316362.10	0.236411	0.772345	0.309666	0.195199	0.067552	0.322462	0.596438	0.206667	0.43167	0.230683	0.423231	0.238867
MSTRG.316362.9	0.16688	0.404048	0.214214	0.230499	0.086291	0.2877	0.438884	0.079308	0.426186	0.289882	0	0.168261
MSTRG.316375.1	1.26744	1.84502	0.276575	2.04266	1.53254	1.6127	1.81036	2.12011	1.20553	3.91547	2.6073	2.13387
MSTRG.316770.6	0.355962	0.153726	0.355365	0.059247	0.015646	0.037734	0.426403	0.190364	0.138973	0.604588	0.097162	0.189105
MSTRG.316772.1	0.15265	0.129202	0.100302	0.050534	0.004753	0	0.137997	0.246133	0.121605	0.044272	0	0
MSTRG.31714.1	0.097574	0.323045	0.162953	0.146595	0.10835	0.115296	0.32343	0.093375	0.32035	0.455166	1.09014	0.294408
MSTRG.317338.2	0	0.086468	0.015222	0	0.053978	0	0.11255	0.068325	0.034069	0.313253	0.463759	0.125511
MSTRG.317352.1	0.054904	0.247448	0.171048	0.097561	0.021497	0	0.277378	0.152681	0.130565	0.179736	0.270594	0.19616
MSTRG.317369.3	0	0	0.031311	0	0	0	0.14968	0	0	0.210964	0.690958	0.300013
MSTRG.317410.1	0.231885	0.206432	0.107344	0.054049	0.145709	0	0.433536	0.177922	0.259124	0.211322	0.254723	0.143374
MSTRG.317417.1	0.143586	0.155505	0.145149	0.037079	0.016739	0.052956	0.158594	0.07584	0.165862	0.009354	0.087365	0
MSTRG.317491.1	0.133454	0.175942	0.241029	0	0.089044	0	0.260858	0.042142	0.219204	0	0	0.054619
MSTRG.3175.1	0	0	0	0	0	0.009074	0.030813	0.014783	0.372529	0.330524	1.3603	0.492817
MSTRG.317506.1	0.100005	0.126889	0.168346	0.015153	0.127822	0.076226	0.211473	0.178188	0.238171	0.082495	0.188451	0.061297
MSTRG.317507.1	0.041586	0.012291	0.031476	0.233747	0.14656	0.199884	0.411051	0.128922	0.428423	0.070927	0.127029	0.192865
MSTRG.317803.18	0.10153	0.092007	0.098663	0.123844	0.211186	0.122527	0.262436	0.174086	0.144092	0.352818	0.306134	0
MSTRG.317838.1	0	0	0	0	0.057514	0	0.120354	0.095612	0.404173	0.406978	0.482914	0.61725
MSTRG.318034.1	0.112169	0.223683	0.353853	0.126126	0.094027	0.052536	0.53748	0.372073	0.173368	0.251309	0.567597	0.139665
MSTRG.318096.1	1.28363	1.25298	1.17324	2.2493	1.75914	2.57814	1.05559	0.273513	0.216432	0.16784	0.078961	0.447601
MSTRG.318096.2	0.12586	0.191889	0.016812	0.409044	0.722867	0.252662	0.34062	0.27789	0.027555	0.012785	0.030959	0.191389
MSTRG.318191.6	0.181695	0.212189	0.342984	0.236408	0	0	0	0	0	0	0	0
MSTRG.318314.1	0.230347	0.121502	0.078508	0.443672	0.265843	0.36589	0	0.038852	0.090553	0.019162	0.109103	0
MSTRG.31835.1	0.324591	0.410944	0.203992	0.119127	0.146521	0.128885	0.592827	0.296417	0.225469	0.137644	0.011248	0.117344
[truncated: 3,009 more rows]

## Sheet: DELs
Supplementary Table 3-1 The expression levels of the DELs identified in goat rumens
DELs ID	F60-1	F60-2	F60-3	F135-1	F135-2	F135-3	BW30-1	BW30-2	BW30-3	AW150-1	AW150-2	AW150-3
MSTRG.101968.9	0.349981	0.626947	0.356631	0.310807	0	0	0.605286	0.350643	0.333971	0	0	0
MSTRG.10298.46	0	0.54654	0.164137	0.522515	0.560086	0.507984	0	0	0	0.414792	0.332641	0.12645
MSTRG.104682.1	0	0.004548	0	0	0	0	0.199979	0.044612	0.119406	0.073686	0.020575	0.100499
MSTRG.109240.1	0	0	0	0.3078	0.154795	0.188472	0.157893	0.084083	0.128431	0	0	0
MSTRG.112694.1	0.223005	0.401413	0.451727	0.019788	0.035094	0.020297	0.024037	0.038668	0.035023	0	0	0.019185
MSTRG.114629.1	0.156148	0.180671	0.19787	0	0.013446	0	0.166162	0.115298	0.279344	0.221549	0.265261	0
MSTRG.115526.5	0.026915	0	0.007483	0	0.155514	0	0.910147	0.622481	1.22042	1.07332	0.577448	0
MSTRG.12342.4	0.35521	0.722463	0.31342	0	0	0	0	0	0	0.051934	0	0
MSTRG.130864.2	0	0	0	0.174901	0.325648	0.062644	0	0.041271	0	0.052811	0.097353	0
MSTRG.13155.2	0	0	0	0	0	0	0.29487	0.239189	0.147502	0.445486	0.084134	0.025571
MSTRG.133136.2	0	0.233164	0	0.240102	0.208841	0.113447	0.866439	0.398446	0.220045	0	0	0
MSTRG.133752.9	0.347398	0.398616	0.243073	0.131825	0	0.028436	0.040653	0.28604	0.392385	0	0	0
MSTRG.134716.4	9.64579	5.54686	6.48166	2.88406	3.1227	3.02918	0.560996	0.310245	0.138032	0.281316	0.343442	0.462616
MSTRG.134717.1	0.324412	0.211207	0.397924	0.283715	0.199794	0.224725	0	0	0	0.066596	0.007001	0
MSTRG.138847.1	0.034515	0.17523	0.086043	0.018391	0.112976	0.104973	0.559316	0.204172	0.459112	0.023546	0	0
MSTRG.141414.11	0	0.011596	0.002917	0.430662	0.224691	0.227865	0.7006	0.330885	0.802006	0.17936	0.295558	0
MSTRG.143284.4	0	0	0.914683	0.392136	0.036047	0.223215	0	0	0	0.049618	0	0
MSTRG.143870.2	0.648436	0.546147	0.796124	0.124231	0.046595	0.149384	0.003293	0.040698	0.012	0.034119	0	0.009657
MSTRG.143870.3	0.78778	0.384721	0.28596	0	0	0	0	0	0	0	0	0
MSTRG.147999.1	0	0.013419	0	0.018936	0	0	0.170008	0.478236	0.59002	0.825657	0.383536	0
MSTRG.151039.23	0	0	0	0	0	0	0.171417	0.475763	0.24354	0	0.388857	0
MSTRG.15311.1	0	0	0	0.253151	0.594951	0.312626	0.088992	0.014949	0.101103	0.020858	0.311103	0.434699
MSTRG.153439.1	0.02412	0.086355	0.021591	0.479908	0.069826	0.375577	0	0	0	0	0	0
MSTRG.154887.6	0	0	0.363916	0	0	0	0	0	0	0.812382	0.624634	1.54033
MSTRG.155742.1	0	0.184717	0	0.284861	0.256197	0.445993	0.053683	0	0	0	0	0
MSTRG.156546.1	0.036793	0.055565	0.002651	0.212944	0.199471	0.13447	1.27768	0.265021	0.608371	0.123767	0.427167	0.008993
MSTRG.15667.3	15.68	6.62649	9.394	12.9011	14.7576	12.5558	0.327063	0.144635	0.368479	0.777734	1.62715	0.304884
MSTRG.15667.6	1.84277	0.842857	0	0	0.370088	0	0	0	0	1.00704	0.648932	1.46977
MSTRG.157639.1	0	0	0	0.230298	0.143753	0.099571	0	0.224492	0.093923	0	0	0.249175
MSTRG.15952.1	0.057388	0.043914	0	1.3939	1.70607	2.7823	0.164833	0	0.157603	0	0	0
MSTRG.16074.1	0.476932	0.702599	0.317103	0	0.030108	0	0	0	0.028658	0	0.022546	0.132022
MSTRG.16093.1	0.104708	0.230527	0.31208	0	0	0.006485	0.054284	0.019378	0	0	0	0
MSTRG.166522.1	0.511405	0.078556	0.428676	0	0	0	0	0.036363	0	0.060659	0	0.054078
MSTRG.166955.3	0	0	0	0.033409	0.093499	0.122327	0.96356	0.355118	0.577919	0.607681	0.284615	0.164557
MSTRG.167127.17	0	0	0	0.124869	0.201666	0.259142	0.486539	0.165306	0.54048	0.553886	0.444899	0
MSTRG.167723.1	0	0.036967	0	0.267256	0.285129	0.261808	0.059102	0.052659	0	0.237906	0.119014	0.031383
MSTRG.168920.1	0	0.088571	0.064467	0.625851	0.409934	0.453726	0.255486	0.057474	0	0.114282	0.194284	0.440214
MSTRG.173973.1	0	0	0	0	0	0	0	0	0	0.274451	0.196018	0.429077
MSTRG.174266.7	0	0	0	0.012439	1.7e-05	0	0.029315	0	0	0.304849	0.122457	0.313962
MSTRG.175066.1	0.025956	0	0.027027	0	0	0.022724	1.38013	0.137718	1.61791	0.090264	0.096792	0
MSTRG.176148.2	0.037118	0.237956	0.02438	0.321644	0.115208	0.145457	0	0	0	0	0	0.084946
MSTRG.176399.2	0.813157	0.758001	0.921099	0.533124	0.902043	0.633568	0.16154	0.055614	0	0	0.033949	0
MSTRG.176399.4	0.1298	0.305478	0.846738	0.592186	1.14843	0.693264	0.230132	0	0	0	0	0
MSTRG.178757.1	0.044219	0	0	0.403569	0.417484	0.134376	0.311116	0.343033	0.203703	0.424396	1.03621	0.937144
MSTRG.179051.1	0.523142	0.15858	0.262752	0.54932	0.811535	0.718275	0.482749	0.079307	0.009682	0.073652	0.573889	0.098604
MSTRG.182979.1	0.095908	0.139341	0.355597	0.188606	0.189232	0.248206	0	0	0.026531	0.270936	0	0
MSTRG.188585.1	2.2e-05	0.126038	0.121446	0	9e-06	0.04623	0.120709	0.176314	0.188614	0	0	0
MSTRG.188878.1	0	0	0	0.65668	0.919198	0.633429	0.981447	0.136811	0.377966	0.502182	0.640511	0.230184
MSTRG.19017.8	0	0.046205	0	0.113059	0.203977	0.207514	0.294341	0.201124	0.223443	0.046569	0.131105	0.087416
MSTRG.19035.1	0	0.016784	0.014623	0.313478	0.297514	0.321517	0.375	0.050803	0.332255	0.102843	0.106899	0.241476
MSTRG.190830.1	0	0	0.270724	0	0	0	0.591625	0.77244	0.783599	0.430353	0.431885	0.132261
MSTRG.191537.1	0.124563	0.233626	0.032119	1.22983	0.856645	0.694147	0.982329	1.11273	0.492344	0	0.008508	0.026503
MSTRG.191736.5	0	0.015719	0	0.475664	0.260651	0.320198	0.010143	0.016781	0.075346	0.032808	0	0
MSTRG.193447.1	0	0.031098	0	0	0.029201	0.121248	0.220826	0.201526	0.4383	0	0	0
MSTRG.194218.2	0.227905	0.138214	0.101583	0	0	0	0	0.510746	0.363596	0.644546	0	0
MSTRG.194218.3	0.132929	0.112416	0.169899	0	0.010804	0	0.153293	0.165305	0.062402	0.154452	0.141827	0
MSTRG.196452.23	0	0	0	0.082479	0.286507	0.075331	0	0	0.339953	0	0	0
MSTRG.199235.4	0.461288	0.400503	0.245873	0.334515	0.285251	0.506347	0.164929	0.005668	0.055985	0.005554	0.011951	0
MSTRG.201940.1	0	0.054904	0	0.41233	0.605481	0.268752	0.292858	0.141244	0.080869	0	0	0
MSTRG.202687.2	0	0	0	0.284394	0.324924	0.168892	0	0	0	0	0	0
MSTRG.215413.1	0	0	0	0	0	0	1.15806	0.313967	0.669874	0.457097	1.23812	0
MSTRG.217678.1	0	0	0	0.202875	0.331554	0.706735	0.171681	0.308731	0	0.660405	0	0
MSTRG.217708.8	0.099642	0.104415	0	1.04644	0.453578	0.482355	0.784444	0.677891	0.397793	0.374443	0.329151	0.226165
MSTRG.217714.1	0.115514	0.367199	0.189475	1.04911	1.6624	1.70033	0	1.57865	2.03866	1.41554	1.51246	0.568308
MSTRG.217714.2	0	0	0	0.156561	0.047443	0.080578	0.125112	0.213102	0.086595	0.091941	0	0
MSTRG.217719.2	0	0.020332	0	0.275919	0.269053	0.24961	1.16292	0.530564	0.143118	0.865638	0.192457	0.045456
MSTRG.219168.15	0	0	0	0.279919	0.235472	0.190258	0	0	0.570086	0	0	0
MSTRG.220383.2	0	0	0	0.3612	0.226516	0.446206	1.05834	0.050863	0.117477	3.37453	0.434344	0
MSTRG.221297.1	0	0	0	0	0	0	0	0	0	0.264462	0.459944	0.570968
MSTRG.226769.1	0	0	0.165103	0.552247	0.171383	0.501777	0	0.024373	0	0	0.557742	0
MSTRG.228664.31	0.567197	0	0.507446	0.305374	0.160021	0.150836	0	0	0	0	0	0
MSTRG.23018.7	0.073846	0.000154	0	0.536906	0.407372	0.532218	0	0.119321	0	0.887444	0	0.482022
MSTRG.232043.5	0	0.005682	0	0.003534	0	0	0.058347	0.041476	0.161135	0.810488	0.820262	0.207083
MSTRG.233287.1	0	0	0	0.165536	0.10863	0.110953	0.169447	0.045777	0.087437	0.189877	0.173348	0.330606
MSTRG.23389.2	0	0	0	0.13645	0.212582	0.241292	0	0.103929	0.235954	0	0	0.213066
MSTRG.236768.5	0.005087	0	0	0	0.257636	0.015963	0.140176	0.172075	0.215072	0	0	0
MSTRG.240243.13	0	0	0	0.193588	0.124874	0.369164	0	0	0.077214	0.246245	0	0
MSTRG.243444.3	0	0	0	0.660269	0.490759	0.395578	0.198515	0.261344	0.163024	0.212716	0.499591	0.010437
MSTRG.243444.4	0.021479	0.034708	0.013599	0.300877	0.221721	0.172658	0.437999	0.27764	0.206653	0.146805	0.425554	0.138755
MSTRG.247423.2	0	0	0	0.488546	1.06741	0.728528	0.464827	0.384816	0.838167	0.489052	0.79324	0
MSTRG.249946.1	0	0	0	0.017496	0.084263	0.088268	0	0.285779	0.533532	1.23904	0	0.25584
MSTRG.250588.3	0.031263	0.175324	0.016276	0.041665	0.331756	0.308777	0.005682	0.009205	0.02419	0.163077	0.145241	0
MSTRG.250714.1	0	0	0.298903	0.25145	1.05857	0.211868	0	0	0	0	0	0.286307
MSTRG.252070.1	0.099151	0.33112	0.104079	0.276647	0.423855	0.419509	0.00852	0.007846	0	0	0	0
MSTRG.25346.8	0	0	0	0.280524	0.357434	0.213468	0	0	0	0.288015	0	0
MSTRG.255736.2	0.261264	0.154476	0.126504	0	0	0	0	0.072185	0	0	0.099056	0
MSTRG.256752.3	0.019005	0.022446	0	0.292297	0.189176	0.203787	0.092691	0.089645	0.026514	0	0	0.007239
MSTRG.256981.4	0	0	0	0	0	0	0.254087	0.425569	0.474466	0.400111	0.529009	0.150315
MSTRG.256981.6	0.509156	0.169506	0.272965	0.148301	0.305305	0.096991	0.794195	0.815538	0.226351	0.058585	0	9e-06
MSTRG.258284.4	0.007728	0	0.035797	0.254797	0.105279	0.208852	0.027753	0.015936	0	0	0	0
MSTRG.259645.1	0	0	0	1.18022	0.599252	1.14989	0	0	0	0	0	0
MSTRG.262788.1	0	0	0	0.100911	0.190903	0.1464	0.041255	0	0.208571	0	0	0
MSTRG.264875.1	0	0	0	0.250677	0.093325	0.101256	0.265769	0.241645	0.553083	0.230645	0.105256	0.064668
MSTRG.26625.1	0	0.031095	0.115418	0.804349	0.719908	0.387718	0.135467	0.568195	0	0.649698	0.872013	1.19133
MSTRG.270867.1	0	0.127943	0	0.161092	0.427393	0.619622	0	0.231309	0.210732	0	0	0
MSTRG.27517.1	0.160693	0.052044	0.060152	0.404003	0.413664	0.528079	0.535438	0.58694	0.419128	0.885643	1.50225	0.231633
MSTRG.275330.1	0	0	0.03087	0	0	0	0	0	0	0.364102	0.490793	0.392781
MSTRG.275477.6	0	0.090069	0	0.846134	1.06143	1.41176	1.21562	1.1126	0.854801	0.087508	0	0.01962
MSTRG.275493.1	0	0	0	0.164785	0.82093	0.553941	0	0	0.231459	1.31933	0.47856	0
MSTRG.276568.2	0.167856	0	0	0	0	0	0.251269	0.464388	0.411677	0.726379	0.359248	0.288961
MSTRG.277253.3	0	0	0	0.210118	0.068078	0.231959	0.164287	0.284434	0.048121	0	0.108381	0
MSTRG.278464.6	0	0	0	0.020865	0.125855	0.113953	0.666207	0.088775	0.142534	0.183965	0.261204	0.175205
MSTRG.279199.21	0.04036	0	0.012817	0	0	0	0.072619	0.181513	0.131811	0.196327	0.175903	0.015545
MSTRG.280264.1	0.217723	0.59505	0.03603	0.123095	0.152635	0.086728	0	0	0	0	0.172687	0
MSTRG.282361.3	0	0	0.106663	0.302715	0.424	0.287591	0.224809	0	0	0.674553	0	0
MSTRG.284920.1	0.027316	0.061671	0.057226	0	0	0.024351	0.26339	0.569924	0.311781	0.094146	0.095856	0
MSTRG.286119.4	0.041179	0.001379	0	0.2534	0.434067	0.746364	0.2473	0.00706	0.019662	0.011482	0.256314	0.012506
MSTRG.291725.1	0	0	0.104619	0.333347	0.126875	0.307867	0.163156	0.090513	0.103057	0.401136	0.326048	0.0432
MSTRG.29754.6	0	0	0.0454	0.088278	0.180073	0.089284	0.370574	0.206464	0.411013	0.019259	0	0
MSTRG.29754.8	0.20333	0.137923	0.112704	0.17316	0.171203	0.058199	0.888998	0.548559	0.472924	0.075498	0	0
MSTRG.297730.9	0	0.058524	0	0.187518	0.132465	0.213507	0.569672	0.115546	0.171657	0.044511	0.106455	0.253874
MSTRG.299806.1	1.66799	0.704025	2.98094	1.19914	0.992127	1.41523	0	0	0.07535	0	0	0.06884
MSTRG.299974.14	0.096149	0	0	0	0	0	0.333674	0.307894	0.233058	0.208851	0.377171	0.105005
MSTRG.301919.6	0	0.030467	2.18263	0.658418	0.926031	0.110514	0	0	0	0	0	0.173155
MSTRG.30856.3	0.021623	0	0	0.092283	0.098539	0.230563	0.461607	0.125417	0.158498	0.620988	0.020158	0.510455
MSTRG.311739.1	4.65493	1.44871	5.88554	10.2236	3.77932	5.50961	0	0.334558	2.3819	1.37197	0.079868	0
MSTRG.31316.1	0	0	0	0	0	0	0	0	0	0.18905	0.299377	0.331995
MSTRG.314564.1	0.680102	0.216324	4.41817	0.875808	1.52902	1.72288	0	0	0	0	0	0
MSTRG.314600.1	0	0	0	0.10189	0.114672	0.055614	0.206789	0.113805	0.111701	0.359655	0.41745	0.200235
MSTRG.315859.1	0	0	0	0.227737	0.227882	0.225771	0.060029	0	0.034641	0.140877	0.125212	0.019232
MSTRG.316664.5	0	0	0	0	0	0	0.214452	0.182515	0.068108	0.101077	0.376889	0
MSTRG.317507.1	0.041586	0.012291	0.031476	0.233747	0.14656	0.199884	0.411051	0.128922	0.428423	0.070927	0.127029	0.192865
MSTRG.318096.1	1.28363	1.25298	1.17324	2.2493	1.75914	2.57814	1.05559	0.273513	0.216432	0.16784	0.078961	0.447601
MSTRG.323726.1	0.125598	0.201158	1.01717	0.312735	0.401924	0.222526	0	0	0.05491	0.197017	0.1055	0.024307
MSTRG.324173.1	0	0	0	0.088194	0.140603	0.112852	0.208978	0.199438	0.243806	0.166026	0.19291	0.079626
MSTRG.327021.17	0.03824	0.099237	0.03761	0.009946	0.011044	0.014658	0.793822	0.337399	0.285843	0.20695	0.151227	0.069261
MSTRG.327891.46	0	0	0	0.014621	0	0	0.508433	0.391519	1.20273	1.08463	0	0
MSTRG.327891.55	0	0	0	0.038837	0.156092	0.161576	0.154301	0.995893	0	0.006032	1.02164	0
MSTRG.327910.1	0.016009	0.120485	0.019538	0	0.014694	0	0.931053	0.94312	0.680117	0.894577	0.02624	0.180938
MSTRG.328490.1	0	0	0	1.59204	2.48475	1.62455	0.012388	0	0	0.039792	0	0
MSTRG.329174.3	0	0	0	0.165851	0.438463	0.296793	0	0.484194	0	0	0	0
MSTRG.330618.14	0	0	0	0	0.057942	0	0	0	0	0.072129	0.094515	0.137169
MSTRG.332911.1	0.096579	0.402049	0.164134	0.105643	0	0.086125	0.041137	0.236953	0.614277	0	0	0
MSTRG.333239.1	0.039692	0	0	0.181627	0.244302	0.290363	0	0.411072	0.436835	0	0	0
MSTRG.333239.3	0	0.032312	0.028702	0.342944	0.167564	0.255637	0.037647	0.259491	0.178128	0	0	0
MSTRG.334923.3	0	0.005276	0.179729	0.0323	0.020864	0	0.187549	0.435231	0.586664	0.257705	0.225002	0
MSTRG.335180.1	0	0.176019	0.113091	0	0	0	0.177981	0.133779	0.060332	0.152237	0	0
MSTRG.33631.1	0.242501	0.074562	1.00461	0.448121	0.342261	0.741263	0	0	0	0.182216	0	0
MSTRG.337362.1	0	0	0	0	0	0	0	0	0	1.71979	2.15349	0.068215
MSTRG.338497.1	0	0.118128	0	0.590144	0.327552	0.23752	0.053341	0.036926	0	0.057563	0.36624	0.196825
MSTRG.34031.1	0	0	0	0	0	0	0.032468	0	0	0.543025	1.06599	0.150939
MSTRG.341401.3	0.404323	0.653697	0.095019	0	0	0	0.151871	0.270682	0.530528	0.119954	0	0
MSTRG.342875.1	0.141686	0.006754	0.050762	0	0.066888	0.00718	0.500242	0.324635	0.467757	0	0.008266	0
MSTRG.343459.1	0.053239	0.297562	0.15744	0.299207	0.430139	0.232894	1.11734	0.269876	0.681561	0.037028	0	0
MSTRG.344984.1	0.562938	0.965607	0.411616	0.101075	0.020145	0.034097	1.17104	1.70472	0.050697	0.189754	0.351411	0.481635
MSTRG.344984.4	1.9634	1.9991	2.03244	0.325598	0	6e-06	2.1832	2.14178	0	0.176633	0	0
MSTRG.346281.4	0.119271	0.056804	0	0.485981	0.314492	0.753555	0.017664	0.112689	0.118525	0.085554	0.419948	0.039888
MSTRG.346999.1	0.080644	0.043975	0.22763	0.178789	0.12769	0.158152	0	0.015925	0	0.065532	0	0
MSTRG.348308.5	0.42166	0.005057	0.359526	0.268552	0.402129	0.140676	0	0	0	0	0	0
MSTRG.349245.1	0.727801	0.277162	0.725595	0.551786	0.391375	0.598384	0	0.04836	0	0.07104	0	0
MSTRG.353191.32	0	0	0	0.237128	0.070144	0.29921	0.048728	0	0	0.375633	0.629973	0.3629
MSTRG.353191.5	0.030284	0.054108	0.006978	0.1753	0.213329	0.209499	1.57984	0.341702	1.16576	0.571006	0.776006	0.326752
MSTRG.353483.2	0	0	0	0	0.185309	0	0	0	0.005942	0.238124	0.307372	0.347013
MSTRG.354070.2	0	0.086301	0	0	0	0.031318	0.155462	0.142684	0.111092	0	0	0
MSTRG.354575.1	1.52625	1.75082	0.862483	4.89679	4.91487	6.60947	0.315746	0	0.055694	0.17309	0	0.25965
MSTRG.354980.4	0	0	0	3.79483	4.05594	3.39185	0	0	0	0	0	0
MSTRG.355340.7	0	0.144127	0	0.090887	0	0	0.277339	0.352451	0.73389	0	0.119207	0
MSTRG.355845.20	0.340881	0.646133	0.146182	1.01803	0.668753	0.615512	0	0	0	0.350009	0	0
MSTRG.356091.1	0.115829	0.339121	0.241657	0.413629	0.505593	0.581224	0.100336	0.02016	0	0	0	0
MSTRG.356091.4	0.114276	0.20557	0.162118	0.618606	0.551036	0.249557	0.005103	0.007043	0	0	0	0
MSTRG.357209.1	30.1593	12.177	11.6857	17.7406	23.9036	26.5834	0	0	0.204742	0.19913	0	0
MSTRG.357209.2	235.354	55.1718	0	166.439	234.626	181.642	0	0	0	0	0	0
MSTRG.357209.3	31.1993	9.31023	30.927	13.0952	9.00939	22.9409	0.036802	0.016275	0	0	0.091071	0.153511
MSTRG.357210.11	258.687	0	26.6371	7.91711	29.0186	38.2662	0	0	0	0	0	0
MSTRG.357210.3	0	7.14513	2.96362	4.71333	0.002632	5.20961	0	0.050806	0	0	0.003823	0.129897
MSTRG.357210.4	117.778	94.9914	56.1638	75.9195	100.734	81.0562	0.899531	0.218769	0.709862	1.0508	0.107133	0.083491
MSTRG.357542.23	0.001336	0	0.013121	0.003753	0.014625	0.009177	3.54328	1.28436	2.01224	0.892074	0.687591	0.20052
MSTRG.360017.2	0.32564	0	0	0.179639	0.114299	0.217039	0	0	0	0	0	0
MSTRG.362202.6	0	0	0	0	0	0	0.165601	0.352845	0.238164	0	0	0.368507
MSTRG.36316.36	0.438458	0.41358	0	0	0	0	1.56558	2.44829	1.88	0.510702	1.02849	0.246763
MSTRG.366410.4	0	0	0	0.328007	0.16823	0.051033	0.000211	0.560828	0	0	0	0
MSTRG.367880.2	0	0	0	0.26448	0.319449	0.379552	0.043132	0.026128	0.180785	0	0.185502	0.112
MSTRG.368784.3	0.1468	0.408195	0.041481	0.199454	0.22549	0.37685	0	0	0	0	0	0
MSTRG.371559.1	0	0	0.117932	0.307829	0.439221	0.567183	0.308518	0.145064	0.104721	0	0.063122	0.018374
MSTRG.371976.1	0.187084	0.231933	0.245178	0.808368	0.425764	0.206283	0	0.065575	0	0.462287	0.414816	0.128792
MSTRG.377596.2	0.220829	0.067047	0.113312	0	0	0	0.351234	0.297894	0.197239	0.333246	0	0
MSTRG.377808.2	0	0	0.022273	0	0	0	0.320559	0.346036	0.091182	0.135116	0.242289	0.052378
MSTRG.380584.1	0.300901	0.181006	0.122872	0.128835	0.349124	0.114044	0	0	0	0.022028	0	0
MSTRG.380860.1	0.135514	0.011875	0	0.141153	0.080231	0.147268	0.001731	0	0	0	0.337354	0.082662
MSTRG.381617.2	0	0	0	0.522548	0.353536	0.242549	0.128822	0.295051	0.145295	0.394501	0.538786	0.318359
MSTRG.381617.49	0	7.8e-05	0	0.000566	0	0	0.325072	0.120248	0.51473	0.545004	0.440029	0.393294
MSTRG.381617.55	0.253641	0	0	0	0	0	0.605382	0.927232	1.71631	0	0.748079	0
MSTRG.381628.9	0.173515	0.173655	0.396612	0.253052	0.003647	0.135374	0.001665	0.006526	0	0.600043	0.263074	0.73335
MSTRG.381648.2	0	0	0	0.353868	0.277191	0.279352	0	0	0.906818	0.737819	0	0
MSTRG.381654.1	0	0	0	0.158794	0.294905	0.225694	0.762788	0.434292	0.210435	0.215115	0	0
MSTRG.382423.2	0.047529	0.014995	0	0.418039	0.217284	0.349238	0.009816	0.002087	1.32801	0.020488	1.02576	1.98687
MSTRG.385647.1	0.628428	2.05781	0.093444	0	0	0	0	0	0.015585	0	0.047354	0.014952
MSTRG.386226.2	0	0.271995	0	0.37065	0.274517	0.0623	0	0	0	0	0	0
MSTRG.387939.23	221.289	169.423	63.5312	142.605	110.294	37.7037	0	0	0	0	0	0
MSTRG.387939.8	0.000716	0	0.092771	713.65	176.924	0	0.139566	0	0	0.079259	0	0
MSTRG.387952.3	16.7633	6.43734	9.94407	8.47941	9.2401	6.71225	0	0	0	0	0	0
MSTRG.388524.1	0.056436	0.066338	0	0.153806	0.333476	0.296371	0.893255	0.285077	0.521123	0.210324	0.277493	0.095107
MSTRG.389111.1	0.084317	0.064475	0.057949	0.034667	0.028762	0.010849	0.784936	1.50395	0.705856	0.675629	0.497398	0.418695
MSTRG.389111.2	0	0.023586	0.011703	0	0	0	0.329561	0.339631	0.842929	0.245616	0.24146	0.047515
MSTRG.389111.3	0	0	0.063237	0	0	0	0.125524	0.185935	0.42628	0	0	0
MSTRG.390087.1	0	0	0	0.111599	0.098686	0.142728	0.091345	0.29114	0.190723	0.886371	1.36657	0.380282
MSTRG.390122.13	0	0	0	0.000152	0	0	0.059149	0.07928	0.046237	0.073888	0.157704	0
MSTRG.390128.1	0.048421	0	0.057167	0.122437	0.179761	0.171262	0	0	0	0.011933	0.051184	0.070677
MSTRG.390307.2	0	0	0.017248	0	0	0	0.094935	0.063011	0.184892	0.569583	0.620846	0.228341
MSTRG.391298.2	0	0	0	0.222018	0.439036	0.319746	0.014737	0	0	0	0	0
MSTRG.395138.2	0.734349	0	0	0	0	0.293575	0.565064	0.156363	0.401192	0	0	0
MSTRG.395600.6	0	0	0	0.028248	0.268128	0.140276	0	0	0	0	0	0
MSTRG.395644.19	0	0	0	0	0	0	0.615236	0.219828	0.20627	0	0	0.034939
MSTRG.396735.21	0.392758	0	0.179843	1.06811	1.29689	1.37858	0.076982	0	0.091464	0	0	0.082481
MSTRG.396833.18	663.243	353.379	450.379	494.916	191.54	422.93	0	0	0.020136	0	0	0
MSTRG.396833.23	50.0339	5.25059	3.10001	46.6024	67.4628	9.5307	0	0	0	0	0	0
MSTRG.396833.5	380.638	111.293	0.134961	153.312	68.4683	65.8977	0	0	0.074002	0	0	0.41644
MSTRG.396833.8	256.997	261.843	148.014	183.73	169.403	96.3461	0.659042	0.077578	1.38209	1.69522	0.061853	0
MSTRG.396834.1	27.4506	11.9177	28.9904	28.7629	20.5346	40.1144	0	0	0	0	0	0
MSTRG.396834.10	3.74197	0.807363	7.83807	2.24683	1.57806	1.71852	0	0	0	0	0	0
MSTRG.396834.14	1.22175	0.271743	0	6.83052	0.111076	8.62849	0	0	0	0	0	0
MSTRG.396834.15	2.09078	1.18566	2.23873	1.02646	1.64382	1.80414	0	0	0	0	0	0.006867
MSTRG.396834.2	24.5009	9.57414	20.1212	22.1931	16.8484	30.9331	0	0	0	0	0	0
MSTRG.396834.25	10.3623	1.01135	9.82765	7.75159	6.85062	6.97329	0	0	0	0	0	0
MSTRG.396834.28	3.6063	3.30217	15.7499	33.5661	3.27257	23.8305	0.631305	0.004729	1.67565	0.574692	0	0.163622
MSTRG.396834.3	12.0707	3.66864	10.6019	5.42674	8.6031	5.0278	0	0	0	0	0	0
MSTRG.396834.30	0	0.390311	17.8325	7.52165	15.224	19.0852	0	0	0	0	0	0
MSTRG.396834.7	2.21318	0.276432	12.1979	6.8585	9.38326	10.705	0	0	0	0.111459	0	0.083207
MSTRG.399176.1	0	0	0	0.095723	0.399276	0.147737	0.553143	0.444465	0.599528	1.16896	1.03345	0.995031
MSTRG.402174.38	0.328763	0.478255	0.477031	0.032291	0.069808	0	0.52124	1.36831	0.565278	1.00953	1.3341	1.01723
MSTRG.402239.1	0.272768	0.184425	0.346434	0	0	0	0	0.161697	0	0	0	0
MSTRG.402557.8	0	0	0	0.162889	0.12143	0.067935	0.11877	0.044757	0.100628	0.19432	0.186787	0.028044
MSTRG.41220.1	0.235615	0.534148	0.568608	2.88636	3.54655	2.91458	1.4425	0.61535	1.06846	0.412093	0.535935	0.277542
MSTRG.416665.1	0.281878	0.234619	0.400849	0.227183	0.282371	0.576349	0.007585	0.005535	0.032447	0.079484	0.013085	0.007994
MSTRG.416667.1	0.301721	0.399148	0.436688	0.465857	0.297709	0.668965	0.050036	0.012137	0.125508	0.11715	0	0
MSTRG.416668.51	0.027159	0	0.313135	0.27058	0.199612	0.123125	0	0	0	0.225783	0	0.150592
MSTRG.41809.10	0	1.27063	0	0	0.350123	0	1.05196	0.487179	1.64993	0	0	0
MSTRG.419046.1	0.534917	0.325647	0.441236	0.868475	0.510929	1.47483	0.045521	0.032375	0.044797	0.172403	0.003564	0
MSTRG.419289.1	0.039474	0.169305	0.082109	0.496117	0.249391	0.69338	0	0	0	0	0	0
MSTRG.424461.1	0	0	0	0.646627	0.9197	1.27514	2.29162	2.22788	2.33379	0.782768	1.76501	0.33853
MSTRG.425784.1	0	0	0	0	0	0	0.018388	0	0.043656	0.235144	1.34259	0.676012
MSTRG.425937.1	2.37562	0.792373	0.864549	0.952235	0.588197	1.05128	0.124687	0.071987	0.25165	0.150187	0.164483	0
MSTRG.429175.1	0	0	0.599514	0	0	0	0	0	0	0.897923	1.59605	0.239082
MSTRG.430143.11	0	0.179934	0	0.398429	0.063332	0.24139	0	0	0	0.024344	0.008543	0
MSTRG.430280.58	0.589524	0.658453	0.526237	0.210659	0.422217	0.565747	0.123613	0.075377	0	0	0	0.558786
MSTRG.430305.1	0.262727	0.409395	0.63927	0.473432	0.274352	0.503518	0	0.011177	0.075458	0.016447	0	0
MSTRG.431274.1	0.038609	0.019341	0	0.070475	0.038623	0.073722	0.483669	0.144703	0.147053	0	0	0
MSTRG.434146.11	0	0	0.097555	0	0	0	0.446975	0.555878	0.103492	0.185472	0.059243	0.327992
MSTRG.434779.1	0.038178	0.108284	0.015579	0.165946	0.228883	0.382646	0.006203	0.03389	0.050462	0.033751	0	0.056551
MSTRG.435414.1	0.294342	0.183572	0.072682	0.187169	0.530537	0.313632	0	0.039259	0	0	0	0
MSTRG.437354.1	0	0	0	0	0	0	0.221376	0.182638	0	1.54118	1.40831	1.08004
MSTRG.443512.10	0.174469	0.297993	0.10589	0.008648	3.8e-05	0.014858	0.379067	0.000883	0.089807	0.313825	0.098296	0.003709
MSTRG.443934.10	0	0	0	0.508793	0.220939	0.114092	0	0.121	0.074091	0.385996	0.08346	0
MSTRG.444257.1	0	0	0	0	0.010317	0.037426	0.127838	0.006398	0.027499	0.848075	0.823227	0.308085
MSTRG.445019.1	0	0	0	0	0.064582	0	0	0	0	0.469423	0.891707	0.031756
MSTRG.445493.1	0.260978	0.97742	0	0	0.054624	0.063433	0.516172	0.872361	0.506147	0	0	0.168354
MSTRG.447087.11	0.045563	0.105233	0.020347	0.072305	0.085677	0.026904	0	0	0	0	0.039498	0
MSTRG.447927.7	0.009321	0	0	0.107474	0.217954	0.273086	0.341073	0.097732	0.224404	0.070125	0	0.176891
MSTRG.448574.23	0.035109	0.068186	0.034961	0	0	0	0.776742	3.24973	1.22921	0.222799	0.511693	0.210849
MSTRG.449007.1	0.444225	0.122528	0.906548	0.378245	0.4915	0.799286	0	0	0	0.053376	0	0
MSTRG.449826.1	0.097533	0	0.235652	0.153092	0.144735	0.23124	0	0	0	0.204235	0	0
MSTRG.450813.1	0.073666	0.036385	0.048522	0.417914	0.214143	0.368523	0.22644	0.116225	0.115529	0.28307	0.324115	1.2273
MSTRG.451305.9	0	0	0	0	0	0	0.064114	0.21353	0.282174	0	0.612628	0
MSTRG.453427.1	0.021265	0.030027	0	0.113239	0.210231	0.099219	0.119731	0.092636	0.203713	0.096114	0.087154	0.00732
MSTRG.455526.6	0.291028	0	0	0.276998	0.420707	0.165224	0.398827	0.17434	0.4156	0.001379	0	0
MSTRG.45911.1	0.037745	0.014879	0.052471	0	0	0	0.196941	0.963777	0.323624	0.269673	0.531378	0.145653
MSTRG.460647.2	0.612605	0.457403	0	1.0756	0.788995	0.958621	0.395745	0	0	0	0	0.014301
MSTRG.467770.3	0.428133	0.543936	0	0.736984	0	0	0.162932	0.275079	1.13678	0	0	0
MSTRG.469975.2	0	0	0	0	0	0	0.108224	0.247091	0.100973	0	0	0
MSTRG.470781.3	0.773769	0.323151	0.078997	0.489259	0.530694	0.186927	0.087123	0.160919	0.078434	0	0.441723	0.091395
MSTRG.473333.2	0.54423	0	0.244501	0.50646	0.129594	0.349875	0.077045	0.033134	0.008172	0.14005	0	0.092591
MSTRG.473333.3	0	0.00785	0	0.210759	0.612297	0.164594	0.24344	0.180254	0.171604	0	0	0.02916
MSTRG.474925.1	0.345497	0.462493	0.739871	0.587982	0.315226	0.398544	0.042331	0.07088	0	0.026817	0.09139	0.087654
MSTRG.475062.2	0	0	0	0.374367	0.235208	0.560834	0.10359	0.139154	0	0	0	0
MSTRG.476161.18	0	0	0	0.530968	0.261201	0.397523	1.5154	1.15882	1.14307	0.45011	0	0.632643
MSTRG.476499.1	0	0	0	0	0	0	0.018715	0	0	0.180914	0.540099	0.151623
MSTRG.477386.2	0	0.272074	0.374837	0	0	0	0.096351	0.243414	0.132457	0.094201	0.081198	0.127263
MSTRG.479645.1	0.056563	0.003951	0	0.299617	0.547409	0.952297	0.453985	0.639837	0.546048	0.033145	0.038056	0.642252
MSTRG.480458.1	0	0	0	0.278976	0.300945	0.213426	0.750854	0.557935	0.046392	0	0	0
MSTRG.480849.2	0	0.024815	0.051999	0.286201	0.392703	0.19389	0	0	0	0	0	0
MSTRG.482235.1	0.086217	0.079542	0.020104	0.128896	0.284132	0.329064	0	0.072704	0	0.016786	0.017776	0.082007
MSTRG.482552.1	0.037805	0.179672	0	0.498052	0.296047	0.236254	0	0	0	0	0	0
MSTRG.484848.1	0	0.279569	0	0.373675	0.343055	0.323188	0	0.187936	0	0.752029	0.017991	0.23631
MSTRG.485022.1	0	0	0	0.39043	0.557571	0.33741	0.113673	0.155286	0.195193	0.142531	0.07901	0.006661
MSTRG.486113.3	0	0	0	0	0.012291	0.02064	0.050963	0.02303	0.299567	0.548173	1.49109	0.722126
MSTRG.489146.1	0.181518	0.106307	0.173084	0.324877	0.162001	0.396072	0.021896	0.056457	0.029697	0	0	0
MSTRG.489530.1	0	0	0.010009	0.206724	0.521958	0.284818	0.222573	0.072312	0.268949	0.013885	0.049028	0
MSTRG.493280.2	0	0	0	0.392032	0.114877	0.201717	0.321723	0	0	0	0	0
MSTRG.495727.1	0.119995	0.316131	0.188271	0	0	0	0.033112	0.064192	0.041011	0.018891	0	0
MSTRG.498986.1	0.030865	0	0	0	0	0	0.180113	0.53991	0.747845	0.800211	0.153102	0.149461
MSTRG.504243.1	0	0	0	0	0	0	0.064601	0.047061	0	1.28336	4.07943	0.745595
MSTRG.506242.1	0	0.087667	0	0.199061	0.259025	0.165495	0.346729	0.424254	0.396918	0.530408	0.34163	0.296144
MSTRG.510151.8	0.368757	0.013666	0.051813	0.014974	0.613849	0.309993	0.331411	0.50119	0.087531	0.007504	0	0
MSTRG.512492.4	0	0	0	0	0	0	0.181526	0.239372	0.385683	0	0	0
MSTRG.514018.3	0	0	0	0.193224	0.119969	0.074204	0	0.023783	0.115185	0	0	0
MSTRG.514989.3	0.102095	0	0	0	0	0	0.323851	0.13577	0.161104	0.183195	0	0
MSTRG.516460.2	0.011807	0	0.264091	0.189663	0.188738	0.132852	0	0	0	0	0	0.778096
MSTRG.517023.1	1.25588	2.85492	5.33284	3.17985	2.99413	5.80692	0.057664	0.105118	0.490921	0.84721	0.127937	0.024911
MSTRG.517077.1	0	0	0.059493	0.381748	0.455865	0.166436	0.307417	0.601867	0.365689	0.198613	0.168677	0.09818
MSTRG.517534.1	0.537839	0.568752	0.688763	0.165763	0.345158	0.168772	0	0.04627	0.066131	0.093349	0.055033	0.110625
MSTRG.527223.1	0	0.057867	0	0	0	0	0.522497	0.282689	0.113434	0.312316	0.094225	0
MSTRG.527763.1	0	0	0	0.174927	0.053486	0.059409	0.216778	0.217512	0.102376	0.106352	0.232991	0.56914
MSTRG.530310.64	0.016039	0.210269	0	0.004182	0	0	0.375062	0.627978	0.417077	0.283835	0.448978	0.235719
MSTRG.536990.7	0	0	0	0	0	0	0.413149	0.187489	0.204879	0	0	0
MSTRG.540685.20	0	0	0.308063	1.21054	2.52465	1.70101	0	0.155374	0	0	0	0
MSTRG.540867.1	3.94539	13.7288	4.15941	4.58226	2.68385	3.55502	0.255696	0.136302	0.232869	0.29726	0.053158	0
MSTRG.544033.1	0.101903	0.559012	0.235593	0.346955	0.198805	0.122025	0	0	0	0.115216	0	0
MSTRG.544049.15	0	0.325069	0.774485	0.182484	0.045645	0.079657	0	0	0	0.000334	0.000597	0
MSTRG.544049.20	0.119335	28.8282	0.461264	1.66482	0.060695	2.27683	0	0	0	0	0	0
MSTRG.544049.21	2.22934	98.5485	157.904	2.50468	0.746471	8.29159	0	0	0	0	0	0
MSTRG.544049.6	0.598234	4.88774	10.1201	0.258211	0.103913	0.088992	0	0	0	0	0	54.0514
MSTRG.546755.1	0.48992	0.320644	0.238753	0.218298	0.201153	0.190945	0	0	0	0	0	0
MSTRG.546755.6	0.10736	1.14808	1.30268	1.01091	0.374697	0.530788	0	0	0	0	0	0
MSTRG.547304.1	0.19194	0.087942	0.185104	0.265663	0.172767	0.238196	0	0	0	0	0	0
MSTRG.547844.1	0	0.157376	0	0.386999	0.27756	0.220815	0	0	0	0	0	0
MSTRG.549190.1	0.024932	0	0	0.289546	0.110339	0.448183	0.12047	0	0	0.246584	0.215872	0.010288
MSTRG.549278.1	0	0	3.29993	1.50936	1.90843	0.857322	0	0.172902	0.083844	0	0	0
MSTRG.549989.1	0	0	0	0.137332	0.113513	0.248132	0.140932	0.233802	0	0.427369	0.3882	0
MSTRG.550104.3	0	0.052741	0	0	0	0	0.325524	0.203561	0.451163	0.439588	0.477307	0
MSTRG.552009.1	0	0	0	1.45588	0	1.86267	1.11033	1.76986	1.54612	0	0	0
MSTRG.552011.3	1.67487	0.122808	1.03755	1.88774	2.19214	3.3763	1.2941	0.337324	0.265641	0	0.044388	0.205328
MSTRG.55472.1	0.176296	0.174025	0.171999	0.587966	0.446928	0.213079	0.012281	0.051838	0.15412	0	0	0.017937
MSTRG.55472.3	0.061656	0.13509	0.079063	0.539338	0.529203	0.559053	0	0	0.279183	0.012221	0.045085	0
MSTRG.556422.1	0.232443	0	0	1.96744	1.80763	1.619	0.72562	0.480936	0.378703	1.3039	0.186009	0
MSTRG.556428.1	0	0	0	0.054867	0.237365	0.173855	0.063195	0.099532	0	0.220785	0.138475	0.057899
MSTRG.557571.12	4.89043	7.51805	11.7392	18.3558	18.321	3.01669	0.128147	0.016624	0.03994	0.076484	0.064745	0.105182
MSTRG.557572.13	2.31077	12.3943	8.21298	1.61242	9.50624	1.86241	0	0	0	0	0	0
MSTRG.557572.5	11.5177	1.35557	5.40662	3.3e-05	0	0.007776	0.688962	0.779948	0.698	0	0.193692	0.004523
MSTRG.558021.2	0	0.296828	0.200815	0.088548	0.358249	0.377323	0	0	0	0.068351	0	0
MSTRG.558102.1	0	0	0.309332	0.517808	1.36715	0.688195	2.65171	1.19265	1.46395	0	1.2145	0.880745
MSTRG.558246.3	0	0	0	0.105378	0.309571	0.17275	0	0	0	0	0	0
MSTRG.559168.6	0	0	0	0	0	0	0.075999	0	0.834928	2.22959	3.46087	2.11464
MSTRG.559371.1	0	0	0	0.103203	0.216016	0.392309	0.041779	0.060871	0.199286	0.450297	0.233825	0.535948
MSTRG.559984.3	0	1.7493	0.552391	1.69991	0.948354	1.10293	0.27931	0.054435	0	0	0	0
MSTRG.560114.1	0	4.43018	1.93501	0.425141	0.780766	0.070813	0	0	0.005049	0.009332	0	0.006589
MSTRG.560121.18	0	0	0	0	0	0	4.52683	4.23447	2.56361	2.99371	2.35192	0
MSTRG.560121.2	0	0.24886	0	0	0	0	3.67479	2.79693	2.69674	3.43508	4.18956	4.57529
MSTRG.563179.16	0.330685	1.89656	0.230664	0	0	0	0.001666	0.048621	0.466802	0	0.040909	0.274329
MSTRG.563179.17	0.352433	1.88888	0.582206	0.487487	1.08032	0.356465	0.002212	0.180282	0	0.02419	0.019525	0.030495
MSTRG.56419.2	0	0	0.027005	0.373983	0.720287	0.23459	0	0	0	0	0.474976	0
MSTRG.565955.1	29.0745	27.6649	25.7594	21.4551	28.6102	19.2197	5.69418	0	0	5.31568	7.03259	5.63871
MSTRG.56614.17	0	0	0	0.099606	0.212483	0.132229	0	0.409374	0.334379	0.230148	0	0
MSTRG.566220.8	0.728444	0.077816	0.586242	0.184863	0.194472	0.100446	0	0	0	0	0.066202	0.007865
MSTRG.566415.1	0	0.025796	0	0.087369	0.321259	0.21218	0	0	0.214849	0	0.11128	0.226014
MSTRG.56937.1	0.221483	0	0	0.399794	0.313615	0.488206	0	0.028526	0.024905	0.290764	2.03135	0.236624
MSTRG.570197.4	0	0.132271	0.412367	0.320379	0.570927	0.625685	0	0	0	0.358798	0.023313	0.028617
MSTRG.57800.1	0.013992	0.023314	0.043592	0	0	0.011851	0.246858	0.164382	0.340367	0.331105	0.703653	0.570691
MSTRG.58120.1	0	0	0	0	0	0	0.168812	0.026276	0.175332	1.47717	6.62611	1.98261
MSTRG.58231.2	0.447259	0	0.195186	0.124866	0.215379	0.186169	0	0	0	0	0	0
MSTRG.59452.2	0	0.017684	0	0.163216	0.29038	0.103618	0.938988	0.059557	0.276398	0.02516	0.079916	0
MSTRG.61793.1	0	0.025555	0	0	0	0	0.008661	0	0	0.215592	0.4509	0.349816
MSTRG.71583.7	0.357303	0.658353	0.381342	0	0	0	0.51749	0	0	0	0	0
MSTRG.72154.1	0.191787	0	0.066469	0.137158	0.099115	0.100276	0	0	0	0.015202	0.024081	0.045069
MSTRG.73124.2	0.241034	0.483787	0.180801	0	0	0	0	0	0.097956	0	0	0
MSTRG.73822.1	0.361525	0.092767	0.212113	0	0	0	0.053575	0.036354	0.031409	0	0	0
MSTRG.74042.1	0	0	0	0.182228	0.093871	0.29095	0.24281	0.405721	0.126857	0.17817	0.534957	0.387365
MSTRG.76775.14	0.237635	0	0	0	0	0	0.226306	0.147977	0.537616	0	0.131561	0.490161
MSTRG.77577.1	0.130185	0.052599	0.003225	0	0.009999	0	0.434489	0.324839	0.194435	0.013304	0.129552	0.035973
MSTRG.78606.1	0	0	0	0.022556	0.069999	0	0.154265	0.015116	0.13698	0.814183	1.27637	1.06829
MSTRG.78712.1	1.72522	1.40199	0.900525	0.066926	0.162385	0.009669	0.35991	0.227207	0.655253	0.440882	0.17672	0.162898
MSTRG.79584.1	0	0	0	0.199783	0.206032	0.581768	0.724369	0.039926	0.150248	0.055613	0	0.183338
MSTRG.86219.17	0	0	0	0	0	0	0.571139	0.739665	0.370018	0	0	0
MSTRG.86925.10	0	0.32517	0.044272	0.098097	0	0.185129	0.113693	0.449959	0.327402	0	0	0
MSTRG.88686.5	0	0.2049	0	0.16562	0.193955	0.359027	0.000894	0	0.031105	0.082252	0	0
MSTRG.89480.23	0	0	0	0.000383	0	0	0.253331	0.172208	0.596742	0.631059	0.32239	0.671483
MSTRG.89585.4	0.117302	0.344675	0.009835	0.000525	0	0	0	0	0	0	0	0
MSTRG.89618.1	0.028019	0.023785	0	1.30533	1.74357	1.48733	0.135254	0.102017	0.152762	0.417944	0.011925	0.007706
MSTRG.89618.4	0.665343	1.14892	0.05194	0	0	0	4.17685	2.99479	3.62568	0	1.37851	0
MSTRG.89974.1	0	0	0	0	0	0	0.233021	0.034598	0	0.61285	2.16463	0.906492
MSTRG.89974.2	0	0	0	0	0	0	0	0	0	0.579218	0.834248	0.6496
MSTRG.92931.1	0.092627	0	0.160615	0.307828	0.248174	0.248054	0	0	0	0.141069	0	0.07695
MSTRG.97429.3	1.07075	0	6.25807	3.49592	9.32782	4.5101	0	0	0	0	0	0
MSTRG.97431.1	0.420214	0.132638	0.503945	0.294137	0.252846	0.364311	0	0.030338	0.013243	0.029363	0.015956	0.000735
MSTRG.99647.1	0.177188	0.734567	0.118135	0.163644	0.33492	0.158282	0.237964	0.179758	0.446313	0	0	0
MSTRG.99657.2	0.044771	0.430561	0.131539	0	0	0	0.142106	0	0.43179	0	0	0

## Sheet: GTF 
Supplementary Table 3-2 The information of all the lncRNAs identified in goat rumens
Seq_ID	Source	Type	Start	End	Length	Strand	Description
NC_030808.1	StringTie	transcript	1269491	1269732	241	+	transcript_id "MSTRG.325.1"; gene_id "MSTRG.325"; gene_name "gene18"; xloc "XLOC_000184"; cmp_ref "rna38"; class_code "i"; tss_id "TSS212";
NC_030808.1	StringTie	exon	1269491	1269621	130	+	transcript_id "MSTRG.325.1"; gene_id "MSTRG.325"; exon_number "1";
NC_030808.1	StringTie	exon	1269660	1269732	72	+	transcript_id "MSTRG.325.1"; gene_id "MSTRG.325"; exon_number "2";
NC_030808.1	StringTie	transcript	1609623	1610175	552	+	transcript_id "MSTRG.410.1"; gene_id "MSTRG.410"; gene_name "gene23"; xloc "XLOC_000228"; cmp_ref "rna55"; class_code "i"; tss_id "TSS267";
NC_030808.1	StringTie	exon	1609623	1609680	57	+	transcript_id "MSTRG.410.1"; gene_id "MSTRG.410"; exon_number "1";
NC_030808.1	StringTie	exon	1609935	1610175	240	+	transcript_id "MSTRG.410.1"; gene_id "MSTRG.410"; exon_number "2";
NC_030808.1	StringTie	transcript	2244226	2245527	1301	+	transcript_id "MSTRG.552.8"; gene_id "MSTRG.552"; gene_name "gene28"; xloc "XLOC_000304"; cmp_ref "rna62"; class_code "i"; tss_id "TSS346";
NC_030808.1	StringTie	exon	2244226	2244794	568	+	transcript_id "MSTRG.552.8"; gene_id "MSTRG.552"; exon_number "1";
NC_030808.1	StringTie	exon	2245072	2245527	455	+	transcript_id "MSTRG.552.8"; gene_id "MSTRG.552"; exon_number "2";
NC_030808.1	StringTie	transcript	2263619	2264219	600	+	transcript_id "MSTRG.552.15"; gene_id "MSTRG.552"; gene_name "gene28"; xloc "XLOC_000304"; cmp_ref "rna62"; class_code "i"; tss_id "TSS352";
NC_030808.1	StringTie	exon	2263619	2263682	63	+	transcript_id "MSTRG.552.15"; gene_id "MSTRG.552"; exon_number "1";
NC_030808.1	StringTie	exon	2263895	2264219	324	+	transcript_id "MSTRG.552.15"; gene_id "MSTRG.552"; exon_number "2";
NC_030808.1	StringTie	transcript	2458973	2461288	2315	+	transcript_id "MSTRG.603.18"; gene_id "MSTRG.603"; gene_name "gene30"; xloc "XLOC_000327"; cmp_ref "rna65"; class_code "i"; tss_id "TSS382";
NC_030808.1	StringTie	exon	2458973	2459187	214	+	transcript_id "MSTRG.603.18"; gene_id "MSTRG.603"; exon_number "1";
NC_030808.1	StringTie	exon	2460904	2461288	384	+	transcript_id "MSTRG.603.18"; gene_id "MSTRG.603"; exon_number "2";
NC_030808.1	StringTie	transcript	2511616	2528688	17072	+	transcript_id "MSTRG.603.23"; gene_id "MSTRG.603"; gene_name "gene30"; xloc "XLOC_000327"; cmp_ref "rna65"; class_code "i"; tss_id "TSS387";
NC_030808.1	StringTie	exon	2511616	2512508	892	+	transcript_id "MSTRG.603.23"; gene_id "MSTRG.603"; exon_number "1";
NC_030808.1	StringTie	exon	2527768	2528688	920	+	transcript_id "MSTRG.603.23"; gene_id "MSTRG.603"; exon_number "2";
NC_030808.1	StringTie	transcript	2594282	2609832	15550	+	transcript_id "MSTRG.603.31"; gene_id "MSTRG.603"; gene_name "gene30"; xloc "XLOC_000327"; cmp_ref "rna65"; class_code "i"; tss_id "TSS392";
NC_030808.1	StringTie	exon	2594282	2594549	267	+	transcript_id "MSTRG.603.31"; gene_id "MSTRG.603"; exon_number "1";
NC_030808.1	StringTie	exon	2609722	2609832	110	+	transcript_id "MSTRG.603.31"; gene_id "MSTRG.603"; exon_number "2";
NC_030808.1	StringTie	transcript	2446253	2448028	1775	+	transcript_id "MSTRG.608.1"; gene_id "MSTRG.608"; gene_name "gene30"; xloc "XLOC_000329"; cmp_ref "rna65"; class_code "i"; tss_id "TSS414";
NC_030808.1	StringTie	exon	2446253	2447519	1266	+	transcript_id "MSTRG.608.1"; gene_id "MSTRG.608"; exon_number "1";
NC_030808.1	StringTie	exon	2447801	2447884	83	+	transcript_id "MSTRG.608.1"; gene_id "MSTRG.608"; exon_number "2";
NC_030808.1	StringTie	exon	2448011	2448028	17	+	transcript_id "MSTRG.608.1"; gene_id "MSTRG.608"; exon_number "3";
NC_030808.1	StringTie	transcript	2447613	2448591	978	+	transcript_id "MSTRG.610.1"; gene_id "MSTRG.610"; gene_name "gene30"; xloc "XLOC_000330"; cmp_ref "rna65"; class_code "i"; tss_id "TSS415";
NC_030808.1	StringTie	exon	2447613	2447645	32	+	transcript_id "MSTRG.610.1"; gene_id "MSTRG.610"; exon_number "1";
NC_030808.1	StringTie	exon	2448158	2448591	433	+	transcript_id "MSTRG.610.1"; gene_id "MSTRG.610"; exon_number "2";
NC_030808.1	StringTie	transcript	2545239	2545490	251	+	transcript_id "MSTRG.623.1"; gene_id "MSTRG.623"; gene_name "gene30"; xloc "XLOC_000331"; cmp_ref "rna65"; class_code "i"; tss_id "TSS416";
NC_030808.1	StringTie	exon	2545239	2545298	59	+	transcript_id "MSTRG.623.1"; gene_id "MSTRG.623"; exon_number "1";
NC_030808.1	StringTie	exon	2545328	2545490	162	+	transcript_id "MSTRG.623.1"; gene_id "MSTRG.623"; exon_number "2";
NC_030808.1	StringTie	transcript	2582483	2583936	1453	+	transcript_id "MSTRG.628.1"; gene_id "MSTRG.628"; gene_name "gene30"; xloc "XLOC_000332"; cmp_ref "rna65"; class_code "i"; tss_id "TSS417";
NC_030808.1	StringTie	exon	2582483	2582933	450	+	transcript_id "MSTRG.628.1"; gene_id "MSTRG.628"; exon_number "1";
NC_030808.1	StringTie	exon	2583782	2583936	154	+	transcript_id "MSTRG.628.1"; gene_id "MSTRG.628"; exon_number "2";
NC_030808.1	StringTie	transcript	2621874	2622485	611	+	transcript_id "MSTRG.631.1"; gene_id "MSTRG.631"; gene_name "gene30"; xloc "XLOC_000333"; cmp_ref "rna65"; class_code "i"; tss_id "TSS418";
NC_030808.1	StringTie	exon	2621874	2622178	304	+	transcript_id "MSTRG.631.1"; gene_id "MSTRG.631"; exon_number "1";
NC_030808.1	StringTie	exon	2622314	2622485	171	+	transcript_id "MSTRG.631.1"; gene_id "MSTRG.631"; exon_number "2";
NC_030808.1	StringTie	transcript	2624729	2628517	3788	+	transcript_id "MSTRG.632.1"; gene_id "MSTRG.632"; gene_name "gene30"; xloc "XLOC_000334"; cmp_ref "rna65"; class_code "i"; tss_id "TSS419";
NC_030808.1	StringTie	exon	2624729	2624913	184	+	transcript_id "MSTRG.632.1"; gene_id "MSTRG.632"; exon_number "1";
NC_030808.1	StringTie	exon	2626569	2626688	119	+	transcript_id "MSTRG.632.1"; gene_id "MSTRG.632"; exon_number "2";
NC_030808.1	StringTie	exon	2628222	2628517	295	+	transcript_id "MSTRG.632.1"; gene_id "MSTRG.632"; exon_number "3";
NC_030808.1	StringTie	transcript	2638145	2638518	373	+	transcript_id "MSTRG.635.1"; gene_id "MSTRG.635"; gene_name "gene30"; xloc "XLOC_000335"; cmp_ref "rna65"; class_code "i"; tss_id "TSS420";
NC_030808.1	StringTie	exon	2638145	2638205	60	+	transcript_id "MSTRG.635.1"; gene_id "MSTRG.635"; exon_number "1";
NC_030808.1	StringTie	exon	2638229	2638518	289	+	transcript_id "MSTRG.635.1"; gene_id "MSTRG.635"; exon_number "2";
NC_030808.1	StringTie	transcript	2734699	2735557	858	+	transcript_id "MSTRG.647.1"; gene_id "MSTRG.647"; gene_name "gene30"; xloc "XLOC_000337"; cmp_ref "rna65"; class_code "i"; tss_id "TSS422";
NC_030808.1	StringTie	exon	2734699	2734734	35	+	transcript_id "MSTRG.647.1"; gene_id "MSTRG.647"; exon_number "1";
NC_030808.1	StringTie	exon	2734784	2735557	773	+	transcript_id "MSTRG.647.1"; gene_id "MSTRG.647"; exon_number "2";
NC_030808.1	StringTie	transcript	3580233	3580489	256	+	transcript_id "MSTRG.767.1"; gene_id "MSTRG.767"; gene_name "gene41"; xloc "XLOC_000406"; cmp_ref "rna79"; class_code "x"; tss_id "TSS491";
NC_030808.1	StringTie	exon	3580233	3580350	117	+	transcript_id "MSTRG.767.1"; gene_id "MSTRG.767"; exon_number "1";
NC_030808.1	StringTie	exon	3580396	3580489	93	+	transcript_id "MSTRG.767.1"; gene_id "MSTRG.767"; exon_number "2";
NC_030808.1	StringTie	transcript	5214444	5216824	2380	+	transcript_id "MSTRG.1015.1"; gene_id "MSTRG.1015"; gene_name "gene55"; xloc "XLOC_000516"; cmp_ref "rna100"; class_code "x"; tss_id "TSS603";
NC_030808.1	StringTie	exon	5214444	5214982	538	+	transcript_id "MSTRG.1015.1"; gene_id "MSTRG.1015"; exon_number "1";
NC_030808.1	StringTie	exon	5215437	5216824	1387	+	transcript_id "MSTRG.1015.1"; gene_id "MSTRG.1015"; exon_number "2";
NC_030808.1	StringTie	transcript	8421395	8423374	1979	+	transcript_id "MSTRG.1606.1"; gene_id "MSTRG.1606"; xloc "XLOC_000800"; class_code "u"; tss_id "TSS895";
NC_030808.1	StringTie	exon	8421395	8421483	88	+	transcript_id "MSTRG.1606.1"; gene_id "MSTRG.1606"; exon_number "1";
NC_030808.1	StringTie	exon	8423031	8423374	343	+	transcript_id "MSTRG.1606.1"; gene_id "MSTRG.1606"; exon_number "2";
NC_030808.1	StringTie	transcript	8421934	8423687	1753	+	transcript_id "MSTRG.1606.2"; gene_id "MSTRG.1606"; xloc "XLOC_000800"; class_code "u"; tss_id "TSS896";
NC_030808.1	StringTie	exon	8421934	8422092	158	+	transcript_id "MSTRG.1606.2"; gene_id "MSTRG.1606"; exon_number "1";
NC_030808.1	StringTie	exon	8423031	8423687	656	+	transcript_id "MSTRG.1606.2"; gene_id "MSTRG.1606"; exon_number "2";
NC_030808.1	StringTie	transcript	8641695	8642099	404	+	transcript_id "MSTRG.1679.1"; gene_id "MSTRG.1679"; xloc "XLOC_000843"; class_code "u"; tss_id "TSS939";
NC_030808.1	StringTie	exon	8641695	8641757	62	+	transcript_id "MSTRG.1679.1"; gene_id "MSTRG.1679"; exon_number "1";
NC_030808.1	StringTie	exon	8641872	8642099	227	+	transcript_id "MSTRG.1679.1"; gene_id "MSTRG.1679"; exon_number "2";
NC_030808.1	StringTie	transcript	9203459	9205800	2341	+	transcript_id "MSTRG.1730.1"; gene_id "MSTRG.1730"; xloc "XLOC_000875"; class_code "u"; tss_id "TSS972";
NC_030808.1	StringTie	exon	9203459	9203530	71	+	transcript_id "MSTRG.1730.1"; gene_id "MSTRG.1730"; exon_number "1";
NC_030808.1	StringTie	exon	9205596	9205800	204	+	transcript_id "MSTRG.1730.1"; gene_id "MSTRG.1730"; exon_number "2";
NC_030808.1	StringTie	transcript	9262082	9263188	1106	+	transcript_id "MSTRG.1747.4"; gene_id "MSTRG.1747"; xloc "XLOC_000884"; class_code "u"; tss_id "TSS983";
NC_030808.1	StringTie	exon	9262082	9262343	261	+	transcript_id "MSTRG.1747.4"; gene_id "MSTRG.1747"; exon_number "1";
NC_030808.1	StringTie	exon	9263008	9263188	180	+	transcript_id "MSTRG.1747.4"; gene_id "MSTRG.1747"; exon_number "2";
NC_030808.1	StringTie	transcript	10554604	10554841	237	+	transcript_id "MSTRG.1939.1"; gene_id "MSTRG.1939"; xloc "XLOC_000973"; class_code "u"; tss_id "TSS1072";
NC_030808.1	StringTie	exon	10554604	10554736	132	+	transcript_id "MSTRG.1939.1"; gene_id "MSTRG.1939"; exon_number "1";
NC_030808.1	StringTie	exon	10554757	10554841	84	+	transcript_id "MSTRG.1939.1"; gene_id "MSTRG.1939"; exon_number "2";
NC_030808.1	StringTie	transcript	18977599	19194104	216505	+	transcript_id "MSTRG.3048.1"; gene_id "MSTRG.3048"; xloc "XLOC_001551"; class_code "u"; tss_id "TSS1654";
NC_030808.1	StringTie	exon	18977599	18978170	571	+	transcript_id "MSTRG.3048.1"; gene_id "MSTRG.3048"; exon_number "1";
NC_030808.1	StringTie	exon	19044799	19044859	60	+	transcript_id "MSTRG.3048.1"; gene_id "MSTRG.3048"; exon_number "2";
NC_030808.1	StringTie	exon	19124539	19124584	45	+	transcript_id "MSTRG.3048.1"; gene_id "MSTRG.3048"; exon_number "3";
NC_030808.1	StringTie	exon	19193990	19194104	114	+	transcript_id "MSTRG.3048.1"; gene_id "MSTRG.3048"; exon_number "4";
NC_030808.1	StringTie	transcript	19314810	19341303	26493	+	transcript_id "MSTRG.3073.1"; gene_id "MSTRG.3073"; xloc "XLOC_001575"; class_code "u"; tss_id "TSS1678";
NC_030808.1	StringTie	exon	19314810	19315086	276	+	transcript_id "MSTRG.3073.1"; gene_id "MSTRG.3073"; exon_number "1";
NC_030808.1	StringTie	exon	19340858	19341303	445	+	transcript_id "MSTRG.3073.1"; gene_id "MSTRG.3073"; exon_number "2";
NC_030808.1	StringTie	transcript	19917083	19918079	996	+	transcript_id "MSTRG.3152.1"; gene_id "MSTRG.3152"; gene_name "gene98"; xloc "XLOC_001639"; cmp_ref "rna179"; class_code "i"; tss_id "TSS1742";
NC_030808.1	StringTie	exon	19917083	19917208	125	+	transcript_id "MSTRG.3152.1"; gene_id "MSTRG.3152"; exon_number "1";
NC_030808.1	StringTie	exon	19917993	19918079	86	+	transcript_id "MSTRG.3152.1"; gene_id "MSTRG.3152"; exon_number "2";
NC_030808.1	StringTie	transcript	20077302	20094202	16900	+	transcript_id "MSTRG.3175.1"; gene_id "MSTRG.3175"; xloc "XLOC_001657"; class_code "u"; tss_id "TSS1760";
NC_030808.1	StringTie	exon	20077302	20077565	263	+	transcript_id "MSTRG.3175.1"; gene_id "MSTRG.3175"; exon_number "1";
NC_030808.1	StringTie	exon	20089203	20094202	4999	+	transcript_id "MSTRG.3175.1"; gene_id "MSTRG.3175"; exon_number "2";
NC_030808.1	StringTie	transcript	20077327	20094317	16990	+	transcript_id "MSTRG.3175.4"; gene_id "MSTRG.3175"; xloc "XLOC_001657"; class_code "u"; tss_id "TSS1760";
NC_030808.1	StringTie	exon	20077327	20077565	238	+	transcript_id "MSTRG.3175.4"; gene_id "MSTRG.3175"; exon_number "1";
NC_030808.1	StringTie	exon	20094130	20094317	187	+	transcript_id "MSTRG.3175.4"; gene_id "MSTRG.3175"; exon_number "2";
NC_030808.1	StringTie	transcript	20077327	20131213	53886	+	transcript_id "MSTRG.3175.6"; gene_id "MSTRG.3175"; xloc "XLOC_001657"; class_code "u"; tss_id "TSS1760";
NC_030808.1	StringTie	exon	20077327	20077565	238	+	transcript_id "MSTRG.3175.6"; gene_id "MSTRG.3175"; exon_number "1";
NC_030808.1	StringTie	exon	20122782	20122905	123	+	transcript_id "MSTRG.3175.6"; gene_id "MSTRG.3175"; exon_number "2";
NC_030808.1	StringTie	exon	20129194	20129290	96	+	transcript_id "MSTRG.3175.6"; gene_id "MSTRG.3175"; exon_number "3";
NC_030808.1	StringTie	exon	20131166	20131213	47	+	transcript_id "MSTRG.3175.6"; gene_id "MSTRG.3175"; exon_number "4";
NC_030808.1	StringTie	transcript	20077327	20141694	64367	+	transcript_id "MSTRG.3175.2"; gene_id "MSTRG.3175"; xloc "XLOC_001657"; class_code "u"; tss_id "TSS1760";
NC_030808.1	StringTie	exon	20077327	20077565	238	+	transcript_id "MSTRG.3175.2"; gene_id "MSTRG.3175"; exon_number "1";
NC_030808.1	StringTie	exon	20122782	20122905	123	+	transcript_id "MSTRG.3175.2"; gene_id "MSTRG.3175"; exon_number "2";
NC_030808.1	StringTie	exon	20141476	20141694	218	+	transcript_id "MSTRG.3175.2"; gene_id "MSTRG.3175"; exon_number "3";
NC_030808.1	StringTie	transcript	20077327	20169366	92039	+	transcript_id "MSTRG.3175.3"; gene_id "MSTRG.3175"; xloc "XLOC_001657"; class_code "u"; tss_id "TSS1760";
NC_030808.1	StringTie	exon	20077327	20077565	238	+	transcript_id "MSTRG.3175.3"; gene_id "MSTRG.3175"; exon_number "1";
NC_030808.1	StringTie	exon	20122782	20122905	123	+	transcript_id "MSTRG.3175.3"; gene_id "MSTRG.3175"; exon_number "2";
NC_030808.1	StringTie	exon	20161710	20161832	122	+	transcript_id "MSTRG.3175.3"; gene_id "MSTRG.3175"; exon_number "3";
NC_030808.1	StringTie	exon	20169089	20169366	277	+	transcript_id "MSTRG.3175.3"; gene_id "MSTRG.3175"; exon_number "4";
NC_030808.1	StringTie	transcript	20077343	20091796	14453	+	transcript_id "MSTRG.3175.7"; gene_id "MSTRG.3175"; xloc "XLOC_001657"; class_code "u"; tss_id "TSS1760";
NC_030808.1	StringTie	exon	20077343	20077565	222	+	transcript_id "MSTRG.3175.7"; gene_id "MSTRG.3175"; exon_number "1";
NC_030808.1	StringTie	exon	20089203	20089255	52	+	transcript_id "MSTRG.3175.7"; gene_id "MSTRG.3175"; exon_number "2";
NC_030808.1	StringTie	exon	20090368	20091796	1428	+	transcript_id "MSTRG.3175.7"; gene_id "MSTRG.3175"; exon_number "3";
NC_030808.1	StringTie	transcript	20541295	20541642	347	+	transcript_id "MSTRG.3248.1"; gene_id "MSTRG.3248"; gene_name "gene100"; xloc "XLOC_001685"; cmp_ref "rna186"; class_code "i"; tss_id "TSS1795";
NC_030808.1	StringTie	exon	20541295	20541451	156	+	transcript_id "MSTRG.3248.1"; gene_id "MSTRG.3248"; exon_number "1";
NC_030808.1	StringTie	exon	20541578	20541642	64	+	transcript_id "MSTRG.3248.1"; gene_id "MSTRG.3248"; exon_number "2";
NC_030808.1	StringTie	transcript	23143627	23149513	5886	+	transcript_id "MSTRG.3953.1"; gene_id "MSTRG.3953"; gene_name "gene110"; xloc "XLOC_002149"; cmp_ref "rna200"; class_code "i"; tss_id "TSS2267";
NC_030808.1	StringTie	exon	23143627	23144740	1113	+	transcript_id "MSTRG.3953.1"; gene_id "MSTRG.3953"; exon_number "1";
NC_030808.1	StringTie	exon	23149199	23149513	314	+	transcript_id "MSTRG.3953.1"; gene_id "MSTRG.3953"; exon_number "2";
NC_030808.1	StringTie	transcript	23155861	23159445	3584	+	transcript_id "MSTRG.3957.1"; gene_id "MSTRG.3957"; gene_name "gene110"; xloc "XLOC_002150"; cmp_ref "rna200"; class_code "i"; tss_id "TSS2268";
NC_030808.1	StringTie	exon	23155861	23156470	609	+	transcript_id "MSTRG.3957.1"; gene_id "MSTRG.3957"; exon_number "1";
NC_030808.1	StringTie	exon	23156596	23159445	2849	+	transcript_id "MSTRG.3957.1"; gene_id "MSTRG.3957"; exon_number "2";
NC_030808.1	StringTie	transcript	23223082	23224005	923	+	transcript_id "MSTRG.3967.1"; gene_id "MSTRG.3967"; gene_name "gene110"; xloc "XLOC_002152"; cmp_ref "rna200"; class_code "i"; tss_id "TSS2272";
NC_030808.1	StringTie	exon	23223082	23223122	40	+	transcript_id "MSTRG.3967.1"; gene_id "MSTRG.3967"; exon_number "1";
NC_030808.1	StringTie	exon	23223808	23224005	197	+	transcript_id "MSTRG.3967.1"; gene_id "MSTRG.3967"; exon_number "2";
NC_030808.1	StringTie	transcript	23379349	23381313	1964	+	transcript_id "MSTRG.3981.1"; gene_id "MSTRG.3981"; gene_name "gene110"; xloc "XLOC_002153"; cmp_ref "rna200"; class_code "i"; tss_id "TSS2273";
NC_030808.1	StringTie	exon	23379349	23380719	1370	+	transcript_id "MSTRG.3981.1"; gene_id "MSTRG.3981"; exon_number "1";
NC_030808.1	StringTie	exon	23380741	23381313	572	+	transcript_id "MSTRG.3981.1"; gene_id "MSTRG.3981"; exon_number "2";
NC_030808.1	StringTie	transcript	23471542	23473610	2068	+	transcript_id "MSTRG.3989.1"; gene_id "MSTRG.3989"; gene_name "gene110"; xloc "XLOC_002157"; cmp_ref "rna200"; class_code "i"; tss_id "TSS2277";
NC_030808.1	StringTie	exon	23471542	23472180	638	+	transcript_id "MSTRG.3989.1"; gene_id "MSTRG.3989"; exon_number "1";
NC_030808.1	StringTie	exon	23472210	23473610	1400	+	transcript_id "MSTRG.3989.1"; gene_id "MSTRG.3989"; exon_number "2";
NC_030808.1	StringTie	transcript	25294477	25294788	311	+	transcript_id "MSTRG.4237.1"; gene_id "MSTRG.4237"; gene_name "gene113"; xloc "XLOC_002261"; cmp_ref "rna205"; class_code "i"; tss_id "TSS2381";
NC_030808.1	StringTie	exon	25294477	25294671	194	+	transcript_id "MSTRG.4237.1"; gene_id "MSTRG.4237"; exon_number "1";
NC_030808.1	StringTie	exon	25294706	25294788	82	+	transcript_id "MSTRG.4237.1"; gene_id "MSTRG.4237"; exon_number "2";
NC_030808.1	StringTie	transcript	31604350	31605562	1212	+	transcript_id "MSTRG.4978.4"; gene_id "MSTRG.4978"; gene_name "gene118"; xloc "XLOC_002672"; cmp_ref "rna214"; class_code "i"; tss_id "TSS2794";
NC_030808.1	StringTie	exon	31604350	31605051	701	+	transcript_id "MSTRG.4978.4"; gene_id "MSTRG.4978"; exon_number "1";
NC_030808.1	StringTie	exon	31605087	31605562	475	+	transcript_id "MSTRG.4978.4"; gene_id "MSTRG.4978"; exon_number "2";
NC_030808.1	StringTie	transcript	31899696	31900015	319	+	transcript_id "MSTRG.4998.1"; gene_id "MSTRG.4998"; gene_name "gene118"; xloc "XLOC_002674"; cmp_ref "rna214"; class_code "i"; tss_id "TSS2796";
NC_030808.1	StringTie	exon	31899696	31899936	240	+	transcript_id "MSTRG.4998.1"; gene_id "MSTRG.4998"; exon_number "1";
NC_030808.1	StringTie	exon	31899972	31900015	43	+	transcript_id "MSTRG.4998.1"; gene_id "MSTRG.4998"; exon_number "2";
NC_030808.1	StringTie	transcript	32068025	32068913	888	+	transcript_id "MSTRG.5016.1"; gene_id "MSTRG.5016"; gene_name "gene118"; xloc "XLOC_002678"; cmp_ref "rna214"; class_code "i"; tss_id "TSS2800";
NC_030808.1	StringTie	exon	32068025	32068838	813	+	transcript_id "MSTRG.5016.1"; gene_id "MSTRG.5016"; exon_number "1";
NC_030808.1	StringTie	exon	32068860	32068913	53	+	transcript_id "MSTRG.5016.1"; gene_id "MSTRG.5016"; exon_number "2";
NC_030808.1	StringTie	transcript	32355850	32357169	1319	+	transcript_id "MSTRG.5031.1"; gene_id "MSTRG.5031"; gene_name "gene118"; xloc "XLOC_002680"; cmp_ref "rna214"; class_code "i"; tss_id "TSS2802";
NC_030808.1	StringTie	exon	32355850	32357088	1238	+	transcript_id "MSTRG.5031.1"; gene_id "MSTRG.5031"; exon_number "1";
NC_030808.1	StringTie	exon	32357131	32357169	38	+	transcript_id "MSTRG.5031.1"; gene_id "MSTRG.5031"; exon_number "2";
NC_030808.1	StringTie	transcript	33764329	33768238	3909	+	transcript_id "MSTRG.5226.1"; gene_id "MSTRG.5226"; xloc "XLOC_002759"; class_code "u"; tss_id "TSS2881";
NC_030808.1	StringTie	exon	33764329	33764375	46	+	transcript_id "MSTRG.5226.1"; gene_id "MSTRG.5226"; exon_number "1";
NC_030808.1	StringTie	exon	33767684	33767793	109	+	transcript_id "MSTRG.5226.1"; gene_id "MSTRG.5226"; exon_number "2";
NC_030808.1	StringTie	exon	33767984	33768238	254	+	transcript_id "MSTRG.5226.1"; gene_id "MSTRG.5226"; exon_number "3";
NC_030808.1	StringTie	transcript	34725881	34726485	604	+	transcript_id "MSTRG.5455.1"; gene_id "MSTRG.5455"; xloc "XLOC_002846"; class_code "u"; tss_id "TSS2968";
NC_030808.1	StringTie	exon	34725881	34726112	231	+	transcript_id "MSTRG.5455.1"; gene_id "MSTRG.5455"; exon_number "1";
NC_030808.1	StringTie	exon	34726133	34726485	352	+	transcript_id "MSTRG.5455.1"; gene_id "MSTRG.5455"; exon_number "2";
NC_030808.1	StringTie	transcript	34826112	34849937	23825	+	transcript_id "MSTRG.5494.1"; gene_id "MSTRG.5494"; xloc "XLOC_002875"; class_code "u"; tss_id "TSS2997";
NC_030808.1	StringTie	exon	34826112	34826232	120	+	transcript_id "MSTRG.5494.1"; gene_id "MSTRG.5494"; exon_number "1";
NC_030808.1	StringTie	exon	34849676	34849937	261	+	transcript_id "MSTRG.5494.1"; gene_id "MSTRG.5494"; exon_number "2";
NC_030808.1	StringTie	transcript	34826119	34855565	29446	+	transcript_id "MSTRG.5494.2"; gene_id "MSTRG.5494"; xloc "XLOC_002875"; class_code "u"; tss_id "TSS2997";
NC_030808.1	StringTie	exon	34826119	34826232	113	+	transcript_id "MSTRG.5494.2"; gene_id "MSTRG.5494"; exon_number "1";
NC_030808.1	StringTie	exon	34840984	34841087	103	+	transcript_id "MSTRG.5494.2"; gene_id "MSTRG.5494"; exon_number "2";
NC_030808.1	StringTie	exon	34849676	34849845	169	+	transcript_id "MSTRG.5494.2"; gene_id "MSTRG.5494"; exon_number "3";
NC_030808.1	StringTie	exon	34855380	34855565	185	+	transcript_id "MSTRG.5494.2"; gene_id "MSTRG.5494"; exon_number "4";
NC_030808.1	StringTie	transcript	34849676	34855178	5502	+	transcript_id "MSTRG.5494.3"; gene_id "MSTRG.5494"; xloc "XLOC_002875"; class_code "u"; tss_id "TSS2998";
NC_030808.1	StringTie	exon	34849676	34849845	169	+	transcript_id "MSTRG.5494.3"; gene_id "MSTRG.5494"; exon_number "1";
NC_030808.1	StringTie	exon	34854088	34855178	1090	+	transcript_id "MSTRG.5494.3"; gene_id "MSTRG.5494"; exon_number "2";
NC_030808.1	StringTie	transcript	34969926	34977015	7089	+	transcript_id "MSTRG.5505.4"; gene_id "MSTRG.5505"; xloc "XLOC_002878"; class_code "u"; tss_id "TSS3007";
NC_030808.1	StringTie	exon	34969926	34970628	702	+	transcript_id "MSTRG.5505.4"; gene_id "MSTRG.5505"; exon_number "1";
NC_030808.1	StringTie	exon	34976361	34977015	654	+	transcript_id "MSTRG.5505.4"; gene_id "MSTRG.5505"; exon_number "2";
NC_030808.1	StringTie	transcript	34983338	34983763	425	+	transcript_id "MSTRG.5514.1"; gene_id "MSTRG.5514"; xloc "XLOC_002880"; class_code "u"; tss_id "TSS3009";
NC_030808.1	StringTie	exon	34983338	34983388	50	+	transcript_id "MSTRG.5514.1"; gene_id "MSTRG.5514"; exon_number "1";
NC_030808.1	StringTie	exon	34983524	34983763	239	+	transcript_id "MSTRG.5514.1"; gene_id "MSTRG.5514"; exon_number "2";
NC_030808.1	StringTie	transcript	36076001	36076271	270	+	transcript_id "MSTRG.5668.1"; gene_id "MSTRG.5668"; gene_name "gene134"; xloc "XLOC_002951"; cmp_ref "rna235"; class_code "i"; tss_id "TSS3081";
NC_030808.1	StringTie	exon	36076001	36076195	194	+	transcript_id "MSTRG.5668.1"; gene_id "MSTRG.5668"; exon_number "1";
NC_030808.1	StringTie	exon	36076217	36076271	54	+	transcript_id "MSTRG.5668.1"; gene_id "MSTRG.5668"; exon_number "2";
NC_030808.1	StringTie	transcript	37135494	37136124	630	+	transcript_id "MSTRG.5871.1"; gene_id "MSTRG.5871"; gene_name "gene138"; xloc "XLOC_003026"; cmp_ref "rna241"; class_code "i"; tss_id "TSS3158";
NC_030808.1	StringTie	exon	37135494	37135978	484	+	transcript_id "MSTRG.5871.1"; gene_id "MSTRG.5871"; exon_number "1";
NC_030808.1	StringTie	exon	37136057	37136124	67	+	transcript_id "MSTRG.5871.1"; gene_id "MSTRG.5871"; exon_number "2";
NC_030808.1	StringTie	transcript	37165491	37166280	789	+	transcript_id "MSTRG.5878.1"; gene_id "MSTRG.5878"; gene_name "gene138"; xloc "XLOC_003032"; cmp_ref "rna241"; class_code "i"; tss_id "TSS3164";
NC_030808.1	StringTie	exon	37165491	37165769	278	+	transcript_id "MSTRG.5878.1"; gene_id "MSTRG.5878"; exon_number "1";
NC_030808.1	StringTie	exon	37165820	37166280	460	+	transcript_id "MSTRG.5878.1"; gene_id "MSTRG.5878"; exon_number "2";
NC_030808.1	StringTie	transcript	37597687	37611833	14146	+	transcript_id "MSTRG.5944.1"; gene_id "MSTRG.5944"; xloc "XLOC_003068"; class_code "u"; tss_id "TSS3200";
NC_030808.1	StringTie	exon	37597687	37597934	247	+	transcript_id "MSTRG.5944.1"; gene_id "MSTRG.5944"; exon_number "1";
NC_030808.1	StringTie	exon	37611723	37611833	110	+	transcript_id "MSTRG.5944.1"; gene_id "MSTRG.5944"; exon_number "2";
NC_030808.1	StringTie	transcript	39943226	39943539	313	+	transcript_id "MSTRG.6245.1"; gene_id "MSTRG.6245"; gene_name "gene140"; xloc "XLOC_003220"; cmp_ref "rna243"; class_code "i"; tss_id "TSS3357";
NC_030808.1	StringTie	exon	39943226	39943286	60	+	transcript_id "MSTRG.6245.1"; gene_id "MSTRG.6245"; exon_number "1";
NC_030808.1	StringTie	exon	39943326	39943539	213	+	transcript_id "MSTRG.6245.1"; gene_id "MSTRG.6245"; exon_number "2";
NC_030808.1	StringTie	transcript	40092313	40093453	1140	+	transcript_id "MSTRG.6257.1"; gene_id "MSTRG.6257"; gene_name "gene140"; xloc "XLOC_003222"; cmp_ref "rna243"; class_code "i"; tss_id "TSS3359";
NC_030808.1	StringTie	exon	40092313	40092429	116	+	transcript_id "MSTRG.6257.1"; gene_id "MSTRG.6257"; exon_number "1";
NC_030808.1	StringTie	exon	40092466	40093453	987	+	transcript_id "MSTRG.6257.1"; gene_id "MSTRG.6257"; exon_number "2";
NC_030808.1	StringTie	transcript	40595721	40596214	493	+	transcript_id "MSTRG.6293.1"; gene_id "MSTRG.6293"; gene_name "gene140"; xloc "XLOC_003224"; cmp_ref "rna243"; class_code "i"; tss_id "TSS3361";
NC_030808.1	StringTie	exon	40595721	40595773	52	+	transcript_id "MSTRG.6293.1"; gene_id "MSTRG.6293"; exon_number "1";
NC_030808.1	StringTie	exon	40595894	40596214	320	+	transcript_id "MSTRG.6293.1"; gene_id "MSTRG.6293"; exon_number "2";
NC_030808.1	StringTie	transcript	41199197	41201085	1888	+	transcript_id "MSTRG.6449.6"; gene_id "MSTRG.6449"; gene_name "gene147"; xloc "XLOC_003294"; cmp_ref "rna250"; class_code "i"; tss_id "TSS3433";
NC_030808.1	StringTie	exon	41199197	41199226	29	+	transcript_id "MSTRG.6449.6"; gene_id "MSTRG.6449"; exon_number "1";
NC_030808.1	StringTie	exon	41199848	41199945	97	+	transcript_id "MSTRG.6449.6"; gene_id "MSTRG.6449"; exon_number "2";
NC_030808.1	StringTie	exon	41200873	41201085	212	+	transcript_id "MSTRG.6449.6"; gene_id "MSTRG.6449"; exon_number "3";
NC_030808.1	StringTie	transcript	41241882	41243410	1528	+	transcript_id "MSTRG.6466.1"; gene_id "MSTRG.6466"; gene_name "gene147"; xloc "XLOC_003296"; cmp_ref "rna250"; class_code "i"; tss_id "TSS3436";
NC_030808.1	StringTie	exon	41241882	41243105	1223	+	transcript_id "MSTRG.6466.1"; gene_id "MSTRG.6466"; exon_number "1";
NC_030808.1	StringTie	exon	41243134	41243410	276	+	transcript_id "MSTRG.6466.1"; gene_id "MSTRG.6466"; exon_number "2";
NC_030808.1	StringTie	transcript	41248606	41249572	966	+	transcript_id "MSTRG.6469.1"; gene_id "MSTRG.6469"; gene_name "gene147"; xloc "XLOC_003297"; cmp_ref "rna250"; class_code "i"; tss_id "TSS3437";
NC_030808.1	StringTie	exon	41248606	41248785	179	+	transcript_id "MSTRG.6469.1"; gene_id "MSTRG.6469"; exon_number "1";
NC_030808.1	StringTie	exon	41248813	41249572	759	+	transcript_id "MSTRG.6469.1"; gene_id "MSTRG.6469"; exon_number "2";
NC_030808.1	StringTie	transcript	41697567	41762927	65360	+	transcript_id "MSTRG.6649.1"; gene_id "MSTRG.6649"; gene_name "gene154"; xloc "XLOC_003356"; cmp_ref "rna261"; class_code "x"; tss_id "TSS3497";
NC_030808.1	StringTie	exon	41697567	41698036	469	+	transcript_id "MSTRG.6649.1"; gene_id "MSTRG.6649"; exon_number "1";
NC_030808.1	StringTie	exon	41762882	41762927	45	+	transcript_id "MSTRG.6649.1"; gene_id "MSTRG.6649"; exon_number "2";
NC_030808.1	StringTie	transcript	42804341	42806813	2472	+	transcript_id "MSTRG.6921.1"; gene_id "MSTRG.6921"; gene_name "gene188"; xloc "XLOC_003509"; cmp_ref "rna296"; class_code "i"; tss_id "TSS3660";
NC_030808.1	StringTie	exon	42804341	42806002	1661	+	transcript_id "MSTRG.6921.1"; gene_id "MSTRG.6921"; exon_number "1";
NC_030808.1	StringTie	exon	42806106	42806813	707	+	transcript_id "MSTRG.6921.1"; gene_id "MSTRG.6921"; exon_number "2";
NC_030808.1	StringTie	transcript	43935493	43937012	1519	+	transcript_id "MSTRG.7255.1"; gene_id "MSTRG.7255"; gene_name "gene194"; xloc "XLOC_003588"; cmp_ref "rna308"; class_code "x"; tss_id "TSS3742";
NC_030808.1	StringTie	exon	43935493	43935666	173	+	transcript_id "MSTRG.7255.1"; gene_id "MSTRG.7255"; exon_number "1";
NC_030808.1	StringTie	exon	43936438	43937012	574	+	transcript_id "MSTRG.7255.1"; gene_id "MSTRG.7255"; exon_number "2";
NC_030808.1	StringTie	transcript	44499989	44502148	2159	+	transcript_id "MSTRG.7312.1"; gene_id "MSTRG.7312"; gene_name "gene199"; xloc "XLOC_003614"; cmp_ref "rna318"; class_code "i"; tss_id "TSS3775";
NC_030808.1	StringTie	exon	44499989	44501416	1427	+	transcript_id "MSTRG.7312.1"; gene_id "MSTRG.7312"; exon_number "1";
NC_030808.1	StringTie	exon	44501475	44502148	673	+	transcript_id "MSTRG.7312.1"; gene_id "MSTRG.7312"; exon_number "2";
NC_030808.1	StringTie	transcript	45601852	45708508	106656	+	transcript_id "MSTRG.7515.3"; gene_id "MSTRG.7515"; gene_name "gene210"; xloc "XLOC_003709"; cmp_ref "rna347"; class_code "o"; tss_id "TSS3876";
NC_030808.1	StringTie	exon	45601852	45601980	128	+	transcript_id "MSTRG.7515.3"; gene_id "MSTRG.7515"; exon_number "1";
NC_030808.1	StringTie	exon	45604573	45604754	181	+	transcript_id "MSTRG.7515.3"; gene_id "MSTRG.7515"; exon_number "2";
NC_030808.1	StringTie	exon	45626117	45626226	109	+	transcript_id "MSTRG.7515.3"; gene_id "MSTRG.7515"; exon_number "3";
NC_030808.1	StringTie	exon	45671857	45671954	97	+	transcript_id "MSTRG.7515.3"; gene_id "MSTRG.7515"; exon_number "4";
NC_030808.1	StringTie	exon	45682535	45682633	98	+	transcript_id "MSTRG.7515.3"; gene_id "MSTRG.7515"; exon_number "5";
NC_030808.1	StringTie	exon	45688358	45688410	52	+	transcript_id "MSTRG.7515.3"; gene_id "MSTRG.7515"; exon_number "6";
NC_030808.1	StringTie	exon	45708318	45708508	190	+	transcript_id "MSTRG.7515.3"; gene_id "MSTRG.7515"; exon_number "7";
NC_030808.1	StringTie	transcript	45654931	45708357	53426	+	transcript_id "MSTRG.7515.4"; gene_id "MSTRG.7515"; gene_name "gene210"; xloc "XLOC_003709"; cmp_ref "rna347"; class_code "o"; tss_id "TSS3877";
NC_030808.1	StringTie	exon	45654931	45654952	21	+	transcript_id "MSTRG.7515.4"; gene_id "MSTRG.7515"; exon_number "1";
NC_030808.1	StringTie	exon	45671857	45671954	97	+	transcript_id "MSTRG.7515.4"; gene_id "MSTRG.7515"; exon_number "2";
NC_030808.1	StringTie	exon	45682535	45682633	98	+	transcript_id "MSTRG.7515.4"; gene_id "MSTRG.7515"; exon_number "3";
NC_030808.1	StringTie	exon	45688358	45688410	52	+	transcript_id "MSTRG.7515.4"; gene_id "MSTRG.7515"; exon_number "4";
NC_030808.1	StringTie	exon	45708318	45708357	39	+	transcript_id "MSTRG.7515.4"; gene_id "MSTRG.7515"; exon_number "5";
NC_030808.1	StringTie	transcript	45708526	45726787	18261	+	transcript_id "MSTRG.7516.3"; gene_id "MSTRG.7516"; gene_name "gene210"; xloc "XLOC_003710"; cmp_ref "rna347"; class_code "o"; tss_id "TSS3879";
NC_030808.1	StringTie	exon	45708526	45708828	302	+	transcript_id "MSTRG.7516.3"; gene_id "MSTRG.7516"; exon_number "1";
NC_030808.1	StringTie	exon	45726696	45726787	91	+	transcript_id "MSTRG.7516.3"; gene_id "MSTRG.7516"; exon_number "2";
NC_030808.1	StringTie	transcript	46344381	46353433	9052	+	transcript_id "MSTRG.7801.1"; gene_id "MSTRG.7801"; xloc "XLOC_003899"; class_code "u"; tss_id "TSS4078";
NC_030808.1	StringTie	exon	46344381	46344410	29	+	transcript_id "MSTRG.7801.1"; gene_id "MSTRG.7801"; exon_number "1";
NC_030808.1	StringTie	exon	46353257	46353433	176	+	transcript_id "MSTRG.7801.1"; gene_id "MSTRG.7801"; exon_number "2";
NC_030808.1	StringTie	transcript	48200178	48205268	5090	+	transcript_id "MSTRG.8059.1"; gene_id "MSTRG.8059"; xloc "XLOC_004036"; class_code "u"; tss_id "TSS4215";
NC_030808.1	StringTie	exon	48200178	48200246	68	+	transcript_id "MSTRG.8059.1"; gene_id "MSTRG.8059"; exon_number "1";
NC_030808.1	StringTie	exon	48205118	48205268	150	+	transcript_id "MSTRG.8059.1"; gene_id "MSTRG.8059"; exon_number "2";
NC_030808.1	StringTie	transcript	49863524	49873689	10165	+	transcript_id "MSTRG.8322.1"; gene_id "MSTRG.8322"; gene_name "gene225"; xloc "XLOC_004162"; cmp_ref "rna365"; class_code "i"; tss_id "TSS4341";
NC_030808.1	StringTie	exon	49863524	49863763	239	+	transcript_id "MSTRG.8322.1"; gene_id "MSTRG.8322"; exon_number "1";
NC_030808.1	StringTie	exon	49866275	49873689	7414	+	transcript_id "MSTRG.8322.1"; gene_id "MSTRG.8322"; exon_number "2";
NC_030808.1	StringTie	transcript	50653376	50658815	5439	+	transcript_id "MSTRG.8420.1"; gene_id "MSTRG.8420"; xloc "XLOC_004225"; class_code "u"; tss_id "TSS4404";
NC_030808.1	StringTie	exon	50653376	50653419	43	+	transcript_id "MSTRG.8420.1"; gene_id "MSTRG.8420"; exon_number "1";
NC_030808.1	StringTie	exon	50658650	50658815	165	+	transcript_id "MSTRG.8420.1"; gene_id "MSTRG.8420"; exon_number "2";
NC_030808.1	StringTie	transcript	51954467	51961014	6547	+	transcript_id "MSTRG.8891.1"; gene_id "MSTRG.8891"; xloc "XLOC_004337"; class_code "u"; tss_id "TSS4517";
NC_030808.1	StringTie	exon	51954467	51954739	272	+	transcript_id "MSTRG.8891.1"; gene_id "MSTRG.8891"; exon_number "1";
NC_030808.1	StringTie	exon	51960812	51961014	202	+	transcript_id "MSTRG.8891.1"; gene_id "MSTRG.8891"; exon_number "2";
NC_030808.1	StringTie	transcript	52079764	52082364	2600	+	transcript_id "MSTRG.8947.1"; gene_id "MSTRG.8947"; gene_name "gene233"; xloc "XLOC_004348"; cmp_ref "rna383"; class_code "i"; tss_id "TSS4533";
NC_030808.1	StringTie	exon	52079764	52081603	1839	+	transcript_id "MSTRG.8947.1"; gene_id "MSTRG.8947"; exon_number "1";
NC_030808.1	StringTie	exon	52081698	52082364	666	+	transcript_id "MSTRG.8947.1"; gene_id "MSTRG.8947"; exon_number "2";
NC_030808.1	StringTie	transcript	52349091	52350486	1395	+	transcript_id "MSTRG.8975.1"; gene_id "MSTRG.8975"; xloc "XLOC_004359"; class_code "u"; tss_id "TSS4544";
NC_030808.1	StringTie	exon	52349091	52349470	379	+	transcript_id "MSTRG.8975.1"; gene_id "MSTRG.8975"; exon_number "1";
NC_030808.1	StringTie	exon	52350321	52350486	165	+	transcript_id "MSTRG.8975.1"; gene_id "MSTRG.8975"; exon_number "2";
NC_030808.1	StringTie	transcript	52356883	52358939	2056	+	transcript_id "MSTRG.8978.1"; gene_id "MSTRG.8978"; xloc "XLOC_004361"; class_code "u"; tss_id "TSS4546";
NC_030808.1	StringTie	exon	52356883	52357149	266	+	transcript_id "MSTRG.8978.1"; gene_id "MSTRG.8978"; exon_number "1";
NC_030808.1	StringTie	exon	52358814	52358939	125	+	transcript_id "MSTRG.8978.1"; gene_id "MSTRG.8978"; exon_number "2";
NC_030808.1	StringTie	transcript	52445997	52446369	372	+	transcript_id "MSTRG.9002.1"; gene_id "MSTRG.9002"; xloc "XLOC_004376"; class_code "u"; tss_id "TSS4561";
NC_030808.1	StringTie	exon	52445997	52446044	47	+	transcript_id "MSTRG.9002.1"; gene_id "MSTRG.9002"; exon_number "1";
NC_030808.1	StringTie	exon	52446158	52446369	211	+	transcript_id "MSTRG.9002.1"; gene_id "MSTRG.9002"; exon_number "2";
NC_030808.1	StringTie	transcript	52516258	52516839	581	+	transcript_id "MSTRG.9019.1"; gene_id "MSTRG.9019"; xloc "XLOC_004384"; class_code "u"; tss_id "TSS4569";
NC_030808.1	StringTie	exon	52516258	52516339	81	+	transcript_id "MSTRG.9019.1"; gene_id "MSTRG.9019"; exon_number "1";
NC_030808.1	StringTie	exon	52516609	52516695	86	+	transcript_id "MSTRG.9019.1"; gene_id "MSTRG.9019"; exon_number "2";
NC_030808.1	StringTie	exon	52516780	52516839	59	+	transcript_id "MSTRG.9019.1"; gene_id "MSTRG.9019"; exon_number "3";
NC_030808.1	StringTie	transcript	52918133	52919393	1260	+	transcript_id "MSTRG.9092.1"; gene_id "MSTRG.9092"; gene_name "gene237"; xloc "XLOC_004422"; cmp_ref "rna391"; class_code "i"; tss_id "TSS4613";
NC_030808.1	StringTie	exon	52918133	52918391	258	+	transcript_id "MSTRG.9092.1"; gene_id "MSTRG.9092"; exon_number "1";
NC_030808.1	StringTie	exon	52919314	52919393	79	+	transcript_id "MSTRG.9092.1"; gene_id "MSTRG.9092"; exon_number "2";
NC_030808.1	StringTie	transcript	53238578	53240424	1846	+	transcript_id "MSTRG.9142.1"; gene_id "MSTRG.9142"; gene_name "gene241"; xloc "XLOC_004440"; cmp_ref "rna399"; class_code "i"; tss_id "TSS4647";
NC_030808.1	StringTie	exon	53238578	53238697	119	+	transcript_id "MSTRG.9142.1"; gene_id "MSTRG.9142"; exon_number "1";
NC_030808.1	StringTie	exon	53238718	53240424	1706	+	transcript_id "MSTRG.9142.1"; gene_id "MSTRG.9142"; exon_number "2";
NC_030808.1	StringTie	transcript	55696121	55727114	30993	+	transcript_id "MSTRG.9562.1"; gene_id "MSTRG.9562"; gene_name "gene252"; xloc "XLOC_004636"; cmp_ref "rna408"; class_code "o"; tss_id "TSS4844";
NC_030808.1	StringTie	exon	55696121	55696176	55	+	transcript_id "MSTRG.9562.1"; gene_id "MSTRG.9562"; exon_number "1";
NC_030808.1	StringTie	exon	55726489	55727114	625	+	transcript_id "MSTRG.9562.1"; gene_id "MSTRG.9562"; exon_number "2";
NC_030808.1	StringTie	transcript	57722250	57723264	1014	+	transcript_id "MSTRG.10063.18"; gene_id "MSTRG.10063"; gene_name "gene277"; xloc "XLOC_004876"; cmp_ref "rna453"; class_code "i"; tss_id "TSS5111";
NC_030808.1	StringTie	exon	57722250	57722323	73	+	transcript_id "MSTRG.10063.18"; gene_id "MSTRG.10063"; exon_number "1";
NC_030808.1	StringTie	exon	57722512	57723264	752	+	transcript_id "MSTRG.10063.18"; gene_id "MSTRG.10063"; exon_number "2";
NC_030808.1	StringTie	transcript	58162988	58165122	2134	+	transcript_id "MSTRG.10136.6"; gene_id "MSTRG.10136"; xloc "XLOC_004908"; class_code "u"; tss_id "TSS5150";
NC_030808.1	StringTie	exon	58162988	58163369	381	+	transcript_id "MSTRG.10136.6"; gene_id "MSTRG.10136"; exon_number "1";
NC_030808.1	StringTie	exon	58163576	58163670	94	+	transcript_id "MSTRG.10136.6"; gene_id "MSTRG.10136"; exon_number "2";
NC_030808.1	StringTie	exon	58165085	58165122	37	+	transcript_id "MSTRG.10136.6"; gene_id "MSTRG.10136"; exon_number "3";
NC_030808.1	StringTie	transcript	58163010	58165220	2210	+	transcript_id "MSTRG.10136.7"; gene_id "MSTRG.10136"; xloc "XLOC_004908"; class_code "u"; tss_id "TSS5150";
NC_030808.1	StringTie	exon	58163010	58163670	660	+	transcript_id "MSTRG.10136.7"; gene_id "MSTRG.10136"; exon_number "1";
NC_030808.1	StringTie	exon	58165085	58165220	135	+	transcript_id "MSTRG.10136.7"; gene_id "MSTRG.10136"; exon_number "2";
NC_030808.1	StringTie	transcript	58736606	58740754	4148	+	transcript_id "MSTRG.10307.1"; gene_id "MSTRG.10307"; gene_name "gene291"; xloc "XLOC_005006"; cmp_ref "rna502"; class_code "x"; tss_id "TSS5259";
NC_030808.1	StringTie	exon	58736606	58736676	70	+	transcript_id "MSTRG.10307.1"; gene_id "MSTRG.10307"; exon_number "1";
NC_030808.1	StringTie	exon	58740564	58740754	190	+	transcript_id "MSTRG.10307.1"; gene_id "MSTRG.10307"; exon_number "2";
NC_030808.1	StringTie	transcript	59595089	59597454	2365	+	transcript_id "MSTRG.10422.1"; gene_id "MSTRG.10422"; xloc "XLOC_005113"; class_code "u"; tss_id "TSS5366";
NC_030808.1	StringTie	exon	59595089	59597070	1981	+	transcript_id "MSTRG.10422.1"; gene_id "MSTRG.10422"; exon_number "1";
NC_030808.1	StringTie	exon	59597096	59597454	358	+	transcript_id "MSTRG.10422.1"; gene_id "MSTRG.10422"; exon_number "2";
NC_030808.1	StringTie	transcript	64925557	64929899	4342	+	transcript_id "MSTRG.11733.1"; gene_id "MSTRG.11733"; xloc "XLOC_005615"; class_code "u"; tss_id "TSS5884";
NC_030808.1	StringTie	exon	64925557	64925612	55	+	transcript_id "MSTRG.11733.1"; gene_id "MSTRG.11733"; exon_number "1";
NC_030808.1	StringTie	exon	64929712	64929899	187	+	transcript_id "MSTRG.11733.1"; gene_id "MSTRG.11733"; exon_number "2";
NC_030808.1	StringTie	transcript	65861024	65864115	3091	+	transcript_id "MSTRG.11908.1"; gene_id "MSTRG.11908"; gene_name "gene330"; xloc "XLOC_005699"; cmp_ref "rna564"; class_code "x"; tss_id "TSS5972";
NC_030808.1	StringTie	exon	65861024	65861647	623	+	transcript_id "MSTRG.11908.1"; gene_id "MSTRG.11908"; exon_number "1";
NC_030808.1	StringTie	exon	65863989	65864115	126	+	transcript_id "MSTRG.11908.1"; gene_id "MSTRG.11908"; exon_number "2";
NC_030808.1	StringTie	transcript	66603288	66605544	2256	+	transcript_id "MSTRG.12075.1"; gene_id "MSTRG.12075"; xloc "XLOC_005790"; class_code "u"; tss_id "TSS6074";
NC_030808.1	StringTie	exon	66603288	66603359	71	+	transcript_id "MSTRG.12075.1"; gene_id "MSTRG.12075"; exon_number "1";
NC_030808.1	StringTie	exon	66604810	66604839	29	+	transcript_id "MSTRG.12075.1"; gene_id "MSTRG.12075"; exon_number "2";
NC_030808.1	StringTie	exon	66605327	66605544	217	+	transcript_id "MSTRG.12075.1"; gene_id "MSTRG.12075"; exon_number "3";
NC_030808.1	StringTie	transcript	66827913	66829519	1606	+	transcript_id "MSTRG.12117.9"; gene_id "MSTRG.12117"; gene_name "gene349"; xloc "XLOC_005808"; cmp_ref "rna598"; class_code "i"; tss_id "TSS6099";
NC_030808.1	StringTie	exon	66827913	66828235	322	+	transcript_id "MSTRG.12117.9"; gene_id "MSTRG.12117"; exon_number "1";
NC_030808.1	StringTie	exon	66828855	66829519	664	+	transcript_id "MSTRG.12117.9"; gene_id "MSTRG.12117"; exon_number "2";
NC_030808.1	StringTie	transcript	66863824	66867812	3988	+	transcript_id "MSTRG.12117.11"; gene_id "MSTRG.12117"; gene_name "gene349"; xloc "XLOC_005808"; cmp_ref "rna598"; class_code "i"; tss_id "TSS6101";
NC_030808.1	StringTie	exon	66863824	66865045	1221	+	transcript_id "MSTRG.12117.11"; gene_id "MSTRG.12117"; exon_number "1";
NC_030808.1	StringTie	exon	66865068	66867812	2744	+	transcript_id "MSTRG.12117.11"; gene_id "MSTRG.12117"; exon_number "2";
NC_030808.1	StringTie	transcript	66778875	66797747	18872	+	transcript_id "MSTRG.12120.1"; gene_id "MSTRG.12120"; gene_name "gene349"; xloc "XLOC_005810"; cmp_ref "rna598"; class_code "o"; tss_id "TSS6105";
NC_030808.1	StringTie	exon	66778875	66778920	45	+	transcript_id "MSTRG.12120.1"; gene_id "MSTRG.12120"; exon_number "1";
NC_030808.1	StringTie	exon	66797498	66797747	249	+	transcript_id "MSTRG.12120.1"; gene_id "MSTRG.12120"; exon_number "2";
NC_030808.1	StringTie	transcript	66793426	66796210	2784	+	transcript_id "MSTRG.12121.1"; gene_id "MSTRG.12121"; gene_name "gene349"; xloc "XLOC_005811"; cmp_ref "rna598"; class_code "i"; tss_id "TSS6106";
NC_030808.1	StringTie	exon	66793426	66794846	1420	+	transcript_id "MSTRG.12121.1"; gene_id "MSTRG.12121"; exon_number "1";
NC_030808.1	StringTie	exon	66794883	66796210	1327	+	transcript_id "MSTRG.12121.1"; gene_id "MSTRG.12121"; exon_number "2";
NC_030808.1	StringTie	transcript	67037843	67038435	592	+	transcript_id "MSTRG.12174.1"; gene_id "MSTRG.12174"; gene_name "gene350"; xloc "XLOC_005856"; cmp_ref "rna599"; class_code "i"; tss_id "TSS6151";
NC_030808.1	StringTie	exon	67037843	67037891	48	+	transcript_id "MSTRG.12174.1"; gene_id "MSTRG.12174"; exon_number "1";
NC_030808.1	StringTie	exon	67038057	67038435	378	+	transcript_id "MSTRG.12174.1"; gene_id "MSTRG.12174"; exon_number "2";
NC_030808.1	StringTie	transcript	67053672	67054367	695	+	transcript_id "MSTRG.12177.1"; gene_id "MSTRG.12177"; gene_name "gene350"; xloc "XLOC_005859"; cmp_ref "rna599"; class_code "i"; tss_id "TSS6154";
NC_030808.1	StringTie	exon	67053672	67053775	103	+	transcript_id "MSTRG.12177.1"; gene_id "MSTRG.12177"; exon_number "1";
NC_030808.1	StringTie	exon	67054264	67054367	103	+	transcript_id "MSTRG.12177.1"; gene_id "MSTRG.12177"; exon_number "2";
NC_030808.1	StringTie	transcript	67405960	67413313	7353	+	transcript_id "MSTRG.12242.1"; gene_id "MSTRG.12242"; xloc "XLOC_005881"; class_code "u"; tss_id "TSS6179";
NC_030808.1	StringTie	exon	67405960	67406507	547	+	transcript_id "MSTRG.12242.1"; gene_id "MSTRG.12242"; exon_number "1";
NC_030808.1	StringTie	exon	67413037	67413313	276	+	transcript_id "MSTRG.12242.1"; gene_id "MSTRG.12242"; exon_number "2";
NC_030808.1	StringTie	transcript	68252908	68341629	88721	+	transcript_id "MSTRG.12405.1"; gene_id "MSTRG.12405"; gene_name "gene360"; xloc "XLOC_005978"; cmp_ref "rna612"; class_code "i"; tss_id "TSS6284";
NC_030808.1	StringTie	exon	68252908	68254476	1568	+	transcript_id "MSTRG.12405.1"; gene_id "MSTRG.12405"; exon_number "1";
NC_030808.1	StringTie	exon	68340693	68341629	936	+	transcript_id "MSTRG.12405.1"; gene_id "MSTRG.12405"; exon_number "2";
NC_030808.1	StringTie	transcript	68288156	68289967	1811	+	transcript_id "MSTRG.12409.1"; gene_id "MSTRG.12409"; gene_name "gene360"; xloc "XLOC_005979"; cmp_ref "rna612"; class_code "i"; tss_id "TSS6285";
NC_030808.1	StringTie	exon	68288156	68288515	359	+	transcript_id "MSTRG.12409.1"; gene_id "MSTRG.12409"; exon_number "1";
NC_030808.1	StringTie	exon	68289748	68289967	219	+	transcript_id "MSTRG.12409.1"; gene_id "MSTRG.12409"; exon_number "2";
NC_030808.1	StringTie	transcript	68299512	68300834	1322	+	transcript_id "MSTRG.12410.1"; gene_id "MSTRG.12410"; gene_name "gene360"; xloc "XLOC_005980"; cmp_ref "rna612"; class_code "i"; tss_id "TSS6286";
NC_030808.1	StringTie	exon	68299512	68300345	833	+	transcript_id "MSTRG.12410.1"; gene_id "MSTRG.12410"; exon_number "1";
NC_030808.1	StringTie	exon	68300636	68300834	198	+	transcript_id "MSTRG.12410.1"; gene_id "MSTRG.12410"; exon_number "2";
NC_030808.1	StringTie	transcript	68458911	68459456	545	+	transcript_id "MSTRG.12436.1"; gene_id "MSTRG.12436"; gene_name "gene360"; xloc "XLOC_005983"; cmp_ref "rna612"; class_code "i"; tss_id "TSS6289";
NC_030808.1	StringTie	exon	68458911	68459150	239	+	transcript_id "MSTRG.12436.1"; gene_id "MSTRG.12436"; exon_number "1";
NC_030808.1	StringTie	exon	68459203	68459456	253	+	transcript_id "MSTRG.12436.1"; gene_id "MSTRG.12436"; exon_number "2";
NC_030808.1	StringTie	transcript	68487726	68488942	1216	+	transcript_id "MSTRG.12441.1"; gene_id "MSTRG.12441"; gene_name "gene360"; xloc "XLOC_005984"; cmp_ref "rna612"; class_code "i"; tss_id "TSS6290";
NC_030808.1	StringTie	exon	68487726	68487868	142	+	transcript_id "MSTRG.12441.1"; gene_id "MSTRG.12441"; exon_number "1";
NC_030808.1	StringTie	exon	68488862	68488942	80	+	transcript_id "MSTRG.12441.1"; gene_id "MSTRG.12441"; exon_number "2";
NC_030808.1	StringTie	transcript	68723434	68726087	2653	+	transcript_id "MSTRG.12479.1"; gene_id "MSTRG.12479"; xloc "XLOC_005987"; class_code "u"; tss_id "TSS6294";
NC_030808.1	StringTie	exon	68723434	68724154	720	+	transcript_id "MSTRG.12479.1"; gene_id "MSTRG.12479"; exon_number "1";
NC_030808.1	StringTie	exon	68724272	68726087	1815	+	transcript_id "MSTRG.12479.1"; gene_id "MSTRG.12479"; exon_number "2";
NC_030808.1	StringTie	transcript	68871544	68880422	8878	+	transcript_id "MSTRG.12495.1"; gene_id "MSTRG.12495"; gene_name "gene361"; xloc "XLOC_005989"; cmp_ref "rna617"; class_code "i"; tss_id "TSS6296";
NC_030808.1	StringTie	exon	68871544	68871589	45	+	transcript_id "MSTRG.12495.1"; gene_id "MSTRG.12495"; exon_number "1";
NC_030808.1	StringTie	exon	68871633	68880422	8789	+	transcript_id "MSTRG.12495.1"; gene_id "MSTRG.12495"; exon_number "2";
NC_030808.1	StringTie	transcript	70732393	70754293	21900	+	transcript_id "MSTRG.12851.1"; gene_id "MSTRG.12851"; xloc "XLOC_006199"; class_code "u"; tss_id "TSS6520";
NC_030808.1	StringTie	exon	70732393	70732594	201	+	transcript_id "MSTRG.12851.1"; gene_id "MSTRG.12851"; exon_number "1";
NC_030808.1	StringTie	exon	70749022	70749165	143	+	transcript_id "MSTRG.12851.1"; gene_id "MSTRG.12851"; exon_number "2";
NC_030808.1	StringTie	exon	70752516	70752609	93	+	transcript_id "MSTRG.12851.1"; gene_id "MSTRG.12851"; exon_number "3";
NC_030808.1	StringTie	exon	70752715	70754293	1578	+	transcript_id "MSTRG.12851.1"; gene_id "MSTRG.12851"; exon_number "4";
NC_030808.1	StringTie	transcript	70752536	70753297	761	+	transcript_id "MSTRG.12851.2"; gene_id "MSTRG.12851"; xloc "XLOC_006199"; class_code "u"; tss_id "TSS6521";
NC_030808.1	StringTie	exon	70752536	70752609	73	+	transcript_id "MSTRG.12851.2"; gene_id "MSTRG.12851"; exon_number "1";
NC_030808.1	StringTie	exon	70752689	70753297	608	+	transcript_id "MSTRG.12851.2"; gene_id "MSTRG.12851"; exon_number "2";
NC_030808.1	StringTie	transcript	71076137	71079081	2944	+	transcript_id "MSTRG.12943.3"; gene_id "MSTRG.12943"; xloc "XLOC_006260"; class_code "u"; tss_id "TSS6590";
NC_030808.1	StringTie	exon	71076137	71076878	741	+	transcript_id "MSTRG.12943.3"; gene_id "MSTRG.12943"; exon_number "1";
NC_030808.1	StringTie	exon	71077751	71079081	1330	+	transcript_id "MSTRG.12943.3"; gene_id "MSTRG.12943"; exon_number "2";
NC_030808.1	StringTie	transcript	72277362	72280065	2703	+	transcript_id "MSTRG.13155.2"; gene_id "MSTRG.13155"; xloc "XLOC_006353"; class_code "u"; tss_id "TSS6692";
NC_030808.1	StringTie	exon	72277362	72277494	132	+	transcript_id "MSTRG.13155.2"; gene_id "MSTRG.13155"; exon_number "1";
NC_030808.1	StringTie	exon	72278390	72278530	140	+	transcript_id "MSTRG.13155.2"; gene_id "MSTRG.13155"; exon_number "2";
NC_030808.1	StringTie	exon	72279049	72280065	1016	+	transcript_id "MSTRG.13155.2"; gene_id "MSTRG.13155"; exon_number "3";
NC_030808.1	StringTie	transcript	72830626	72866613	35987	+	transcript_id "MSTRG.13307.15"; gene_id "MSTRG.13307"; gene_name "gene420"; xloc "XLOC_006426"; cmp_ref "rna761"; class_code "o"; tss_id "TSS6773";
NC_030808.1	StringTie	exon	72830626	72830643	17	+	transcript_id "MSTRG.13307.15"; gene_id "MSTRG.13307"; exon_number "1";
NC_030808.1	StringTie	exon	72864581	72866613	2032	+	transcript_id "MSTRG.13307.15"; gene_id "MSTRG.13307"; exon_number "2";
NC_030808.1	StringTie	transcript	73686486	73691195	4709	+	transcript_id "MSTRG.13582.1"; gene_id "MSTRG.13582"; gene_name "gene429"; xloc "XLOC_006562"; cmp_ref "rna779"; class_code "o"; tss_id "TSS6913";
NC_030808.1	StringTie	exon	73686486	73686505	19	+	transcript_id "MSTRG.13582.1"; gene_id "MSTRG.13582"; exon_number "1";
NC_030808.1	StringTie	exon	73690927	73691195	268	+	transcript_id "MSTRG.13582.1"; gene_id "MSTRG.13582"; exon_number "2";
NC_030808.1	StringTie	transcript	74365602	74368106	2504	+	transcript_id "MSTRG.13679.4"; gene_id "MSTRG.13679"; gene_name "gene432"; xloc "XLOC_006607"; cmp_ref "rna791"; class_code "o"; tss_id "TSS6960";
NC_030808.1	StringTie	exon	74365602	74365781	179	+	transcript_id "MSTRG.13679.4"; gene_id "MSTRG.13679"; exon_number "1";
NC_030808.1	StringTie	exon	74367433	74367539	106	+	transcript_id "MSTRG.13679.4"; gene_id "MSTRG.13679"; exon_number "2";
NC_030808.1	StringTie	exon	74367980	74368106	126	+	transcript_id "MSTRG.13679.4"; gene_id "MSTRG.13679"; exon_number "3";
NC_030808.1	StringTie	transcript	74455226	74457831	2605	+	transcript_id "MSTRG.13727.1"; gene_id "MSTRG.13727"; gene_name "gene433"; xloc "XLOC_006634"; cmp_ref "rna792"; class_code "i"; tss_id "TSS6990";
NC_030808.1	StringTie	exon	74455226	74455409	183	+	transcript_id "MSTRG.13727.1"; gene_id "MSTRG.13727"; exon_number "1";
NC_030808.1	StringTie	exon	74457513	74457831	318	+	transcript_id "MSTRG.13727.1"; gene_id "MSTRG.13727"; exon_number "2";
NC_030808.1	StringTie	transcript	76196204	76206757	10553	+	transcript_id "MSTRG.14184.1"; gene_id "MSTRG.14184"; xloc "XLOC_006965"; class_code "u"; tss_id "TSS7321";
NC_030808.1	StringTie	exon	76196204	76196354	150	+	transcript_id "MSTRG.14184.1"; gene_id "MSTRG.14184"; exon_number "1";
NC_030808.1	StringTie	exon	76204020	76204093	73	+	transcript_id "MSTRG.14184.1"; gene_id "MSTRG.14184"; exon_number "2";
NC_030808.1	StringTie	exon	76206722	76206757	35	+	transcript_id "MSTRG.14184.1"; gene_id "MSTRG.14184"; exon_number "3";
NC_030808.1	StringTie	transcript	78901558	78903073	1515	+	transcript_id "MSTRG.14598.4"; gene_id "MSTRG.14598"; gene_name "gene453"; xloc "XLOC_007141"; cmp_ref "rna824"; class_code "x"; tss_id "TSS7502";
NC_030808.1	StringTie	exon	78901558	78901860	302	+	transcript_id "MSTRG.14598.4"; gene_id "MSTRG.14598"; exon_number "1";
NC_030808.1	StringTie	exon	78902245	78903073	828	+	transcript_id "MSTRG.14598.4"; gene_id "MSTRG.14598"; exon_number "2";
NC_030808.1	StringTie	transcript	78902073	78903085	1012	+	transcript_id "MSTRG.14598.5"; gene_id "MSTRG.14598"; xloc "XLOC_007141"; class_code "u"; tss_id "TSS7503";
NC_030808.1	StringTie	exon	78902073	78902346	273	+	transcript_id "MSTRG.14598.5"; gene_id "MSTRG.14598"; exon_number "1";
NC_030808.1	StringTie	exon	78902416	78903085	669	+	transcript_id "MSTRG.14598.5"; gene_id "MSTRG.14598"; exon_number "2";
NC_030808.1	StringTie	transcript	79122407	79126727	4320	+	transcript_id "MSTRG.14652.2"; gene_id "MSTRG.14652"; xloc "XLOC_007173"; class_code "u"; tss_id "TSS7535";
NC_030808.1	StringTie	exon	79122407	79122510	103	+	transcript_id "MSTRG.14652.2"; gene_id "MSTRG.14652"; exon_number "1";
NC_030808.1	StringTie	exon	79126334	79126499	165	+	transcript_id "MSTRG.14652.2"; gene_id "MSTRG.14652"; exon_number "2";
NC_030808.1	StringTie	exon	79126647	79126727	80	+	transcript_id "MSTRG.14652.2"; gene_id "MSTRG.14652"; exon_number "3";
NC_030808.1	StringTie	transcript	79122407	79126727	4320	+	transcript_id "MSTRG.14652.1"; gene_id "MSTRG.14652"; xloc "XLOC_007173"; class_code "u"; tss_id "TSS7535";
NC_030808.1	StringTie	exon	79122407	79122510	103	+	transcript_id "MSTRG.14652.1"; gene_id "MSTRG.14652"; exon_number "1";
NC_030808.1	StringTie	exon	79126331	79126499	168	+	transcript_id "MSTRG.14652.1"; gene_id "MSTRG.14652"; exon_number "2";
NC_030808.1	StringTie	exon	79126647	79126727	80	+	transcript_id "MSTRG.14652.1"; gene_id "MSTRG.14652"; exon_number "3";
NC_030808.1	StringTie	transcript	80019120	80028930	9810	+	transcript_id "MSTRG.14863.1"; gene_id "MSTRG.14863"; gene_name "gene468"; xloc "XLOC_007268"; cmp_ref "rna852"; class_code "x"; tss_id "TSS7636";
NC_030808.1	StringTie	exon	80019120	80019173	53	+	transcript_id "MSTRG.14863.1"; gene_id "MSTRG.14863"; exon_number "1";
NC_030808.1	StringTie	exon	80022891	80028930	6039	+	transcript_id "MSTRG.14863.1"; gene_id "MSTRG.14863"; exon_number "2";
NC_030808.1	StringTie	transcript	80020262	80028690	8428	+	transcript_id "MSTRG.14863.2"; gene_id "MSTRG.14863"; xloc "XLOC_007268"; class_code "u"; tss_id "TSS7637";
NC_030808.1	StringTie	exon	80020262	80021213	951	+	transcript_id "MSTRG.14863.2"; gene_id "MSTRG.14863"; exon_number "1";
NC_030808.1	StringTie	exon	80023157	80023369	212	+	transcript_id "MSTRG.14863.2"; gene_id "MSTRG.14863"; exon_number "2";
NC_030808.1	StringTie	exon	80028655	80028690	35	+	transcript_id "MSTRG.14863.2"; gene_id "MSTRG.14863"; exon_number "3";
NC_030808.1	StringTie	transcript	80022746	80028898	6152	+	transcript_id "MSTRG.14863.3"; gene_id "MSTRG.14863"; xloc "XLOC_007268"; class_code "u"; tss_id "TSS7638";
NC_030808.1	StringTie	exon	80022746	80023342	596	+	transcript_id "MSTRG.14863.3"; gene_id "MSTRG.14863"; exon_number "1";
NC_030808.1	StringTie	exon	80028655	80028898	243	+	transcript_id "MSTRG.14863.3"; gene_id "MSTRG.14863"; exon_number "2";
NC_030808.1	StringTie	transcript	80278696	80284276	5580	+	transcript_id "MSTRG.14958.1"; gene_id "MSTRG.14958"; gene_name "gene477"; xloc "XLOC_007320"; cmp_ref "rna872"; class_code "x"; tss_id "TSS7690";
NC_030808.1	StringTie	exon	80278696	80278908	212	+	transcript_id "MSTRG.14958.1"; gene_id "MSTRG.14958"; exon_number "1";
NC_030808.1	StringTie	exon	80283935	80284132	197	+	transcript_id "MSTRG.14958.1"; gene_id "MSTRG.14958"; exon_number "2";
NC_030808.1	StringTie	exon	80284245	80284276	31	+	transcript_id "MSTRG.14958.1"; gene_id "MSTRG.14958"; exon_number "3";
NC_030808.1	StringTie	transcript	80278791	80285133	6342	+	transcript_id "MSTRG.14958.2"; gene_id "MSTRG.14958"; gene_name "gene477"; xloc "XLOC_007320"; cmp_ref "rna872"; class_code "x"; tss_id "TSS7690";
NC_030808.1	StringTie	exon	80278791	80278908	117	+	transcript_id "MSTRG.14958.2"; gene_id "MSTRG.14958"; exon_number "1";
NC_030808.1	StringTie	exon	80279027	80279106	79	+	transcript_id "MSTRG.14958.2"; gene_id "MSTRG.14958"; exon_number "2";
NC_030808.1	StringTie	exon	80283935	80284134	199	+	transcript_id "MSTRG.14958.2"; gene_id "MSTRG.14958"; exon_number "3";
NC_030808.1	StringTie	exon	80284246	80285133	887	+	transcript_id "MSTRG.14958.2"; gene_id "MSTRG.14958"; exon_number "4";
NC_030808.1	StringTie	transcript	81168363	81173480	5117	+	transcript_id "MSTRG.15170.1"; gene_id "MSTRG.15170"; gene_name "gene487"; xloc "XLOC_007427"; cmp_ref "rna888"; class_code "i"; tss_id "TSS7811";
NC_030808.1	StringTie	exon	81168363	81169629	1266	+	transcript_id "MSTRG.15170.1"; gene_id "MSTRG.15170"; exon_number "1";
NC_030808.1	StringTie	exon	81169966	81173480	3514	+	transcript_id "MSTRG.15170.1"; gene_id "MSTRG.15170"; exon_number "2";
NC_030808.1	StringTie	transcript	81389790	81390775	985	+	transcript_id "MSTRG.15206.8"; gene_id "MSTRG.15206"; gene_name "gene491"; xloc "XLOC_007442"; cmp_ref "rna899"; class_code "x"; tss_id "TSS7829";
NC_030808.1	StringTie	exon	81389790	81389969	179	+	transcript_id "MSTRG.15206.8"; gene_id "MSTRG.15206"; exon_number "1";
NC_030808.1	StringTie	exon	81390127	81390775	648	+	transcript_id "MSTRG.15206.8"; gene_id "MSTRG.15206"; exon_number "2";
NC_030808.1	StringTie	transcript	81409706	81412921	3215	+	transcript_id "MSTRG.15212.1"; gene_id "MSTRG.15212"; gene_name "gene491"; xloc "XLOC_007443"; cmp_ref "rna899"; class_code "x"; tss_id "TSS7830";
NC_030808.1	StringTie	exon	81409706	81409836	130	+	transcript_id "MSTRG.15212.1"; gene_id "MSTRG.15212"; exon_number "1";
NC_030808.1	StringTie	exon	81412108	81412921	813	+	transcript_id "MSTRG.15212.1"; gene_id "MSTRG.15212"; exon_number "2";
NC_030808.1	StringTie	transcript	81795620	81801065	5445	+	transcript_id "MSTRG.15253.2"; gene_id "MSTRG.15253"; gene_name "gene495"; xloc "XLOC_007456"; cmp_ref "rna904"; class_code "x"; tss_id "TSS7847";
NC_030808.1	StringTie	exon	81795620	81795789	169	+	transcript_id "MSTRG.15253.2"; gene_id "MSTRG.15253"; exon_number "1";
NC_030808.1	StringTie	exon	81797955	81798000	45	+	transcript_id "MSTRG.15253.2"; gene_id "MSTRG.15253"; exon_number "2";
NC_030808.1	StringTie	exon	81799569	81801065	1496	+	transcript_id "MSTRG.15253.2"; gene_id "MSTRG.15253"; exon_number "3";
NC_030808.1	StringTie	transcript	82156018	82169196	13178	+	transcript_id "MSTRG.15311.1"; gene_id "MSTRG.15311"; xloc "XLOC_007506"; class_code "u"; tss_id "TSS7898";
NC_030808.1	StringTie	exon	82156018	82156213	195	+	transcript_id "MSTRG.15311.1"; gene_id "MSTRG.15311"; exon_number "1";
NC_030808.1	StringTie	exon	82160193	82160567	374	+	transcript_id "MSTRG.15311.1"; gene_id "MSTRG.15311"; exon_number "2";
NC_030808.1	StringTie	exon	82163377	82163482	105	+	transcript_id "MSTRG.15311.1"; gene_id "MSTRG.15311"; exon_number "3";
NC_030808.1	StringTie	exon	82163635	82163758	123	+	transcript_id "MSTRG.15311.1"; gene_id "MSTRG.15311"; exon_number "4";
NC_030808.1	StringTie	exon	82164528	82164685	157	+	transcript_id "MSTRG.15311.1"; gene_id "MSTRG.15311"; exon_number "5";
NC_030808.1	StringTie	exon	82169095	82169196	101	+	transcript_id "MSTRG.15311.1"; gene_id "MSTRG.15311"; exon_number "6";
NC_030808.1	StringTie	transcript	82156034	82163700	7666	+	transcript_id "MSTRG.15311.2"; gene_id "MSTRG.15311"; xloc "XLOC_007506"; class_code "u"; tss_id "TSS7898";
NC_030808.1	StringTie	exon	82156034	82156213	179	+	transcript_id "MSTRG.15311.2"; gene_id "MSTRG.15311"; exon_number "1";
NC_030808.1	StringTie	exon	82163377	82163482	105	+	transcript_id "MSTRG.15311.2"; gene_id "MSTRG.15311"; exon_number "2";
NC_030808.1	StringTie	exon	82163635	82163700	65	+	transcript_id "MSTRG.15311.2"; gene_id "MSTRG.15311"; exon_number "3";
NC_030808.1	StringTie	transcript	82156039	82165165	9126	+	transcript_id "MSTRG.15311.4"; gene_id "MSTRG.15311"; xloc "XLOC_007506"; class_code "u"; tss_id "TSS7898";
NC_030808.1	StringTie	exon	82156039	82156213	174	+	transcript_id "MSTRG.15311.4"; gene_id "MSTRG.15311"; exon_number "1";
NC_030808.1	StringTie	exon	82163377	82163482	105	+	transcript_id "MSTRG.15311.4"; gene_id "MSTRG.15311"; exon_number "2";
NC_030808.1	StringTie	exon	82164528	82165165	637	+	transcript_id "MSTRG.15311.4"; gene_id "MSTRG.15311"; exon_number "3";
NC_030808.1	StringTie	transcript	82156039	82169969	13930	+	transcript_id "MSTRG.15311.3"; gene_id "MSTRG.15311"; xloc "XLOC_007506"; class_code "u"; tss_id "TSS7898";
NC_030808.1	StringTie	exon	82156039	82156213	174	+	transcript_id "MSTRG.15311.3"; gene_id "MSTRG.15311"; exon_number "1";
NC_030808.1	StringTie	exon	82163377	82163758	381	+	transcript_id "MSTRG.15311.3"; gene_id "MSTRG.15311"; exon_number "2";
NC_030808.1	StringTie	exon	82169095	82169969	874	+	transcript_id "MSTRG.15311.3"; gene_id "MSTRG.15311"; exon_number "3";
NC_030808.1	StringTie	transcript	82156052	82174238	18186	+	transcript_id "MSTRG.15311.5"; gene_id "MSTRG.15311"; xloc "XLOC_007506"; class_code "u"; tss_id "TSS7898";
NC_030808.1	StringTie	exon	82156052	82156213	161	+	transcript_id "MSTRG.15311.5"; gene_id "MSTRG.15311"; exon_number "1";
NC_030808.1	StringTie	exon	82160193	82160567	374	+	transcript_id "MSTRG.15311.5"; gene_id "MSTRG.15311"; exon_number "2";
NC_030808.1	StringTie	exon	82163377	82163482	105	+	transcript_id "MSTRG.15311.5"; gene_id "MSTRG.15311"; exon_number "3";
NC_030808.1	StringTie	exon	82164528	82164685	157	+	transcript_id "MSTRG.15311.5"; gene_id "MSTRG.15311"; exon_number "4";
NC_030808.1	StringTie	exon	82169095	82174238	5143	+	transcript_id "MSTRG.15311.5"; gene_id "MSTRG.15311"; exon_number "5";
NC_030808.1	StringTie	transcript	82162326	82163435	1109	+	transcript_id "MSTRG.15311.6"; gene_id "MSTRG.15311"; xloc "XLOC_007506"; class_code "u"; tss_id "TSS7899";
NC_030808.1	StringTie	exon	82162326	82162520	194	+	transcript_id "MSTRG.15311.6"; gene_id "MSTRG.15311"; exon_number "1";
NC_030808.1	StringTie	exon	82163377	82163435	58	+	transcript_id "MSTRG.15311.6"; gene_id "MSTRG.15311"; exon_number "2";
NC_030808.1	StringTie	transcript	82231754	82252286	20532	+	transcript_id "MSTRG.15351.1"; gene_id "MSTRG.15351"; xloc "XLOC_007522"; class_code "u"; tss_id "TSS7915";
NC_030808.1	StringTie	exon	82231754	82231776	22	+	transcript_id "MSTRG.15351.1"; gene_id "MSTRG.15351"; exon_number "1";
NC_030808.1	StringTie	exon	82233332	82233390	58	+	transcript_id "MSTRG.15351.1"; gene_id "MSTRG.15351"; exon_number "2";
NC_030808.1	StringTie	exon	82252136	82252286	150	+	transcript_id "MSTRG.15351.1"; gene_id "MSTRG.15351"; exon_number "3";
NC_030808.1	StringTie	transcript	82678513	82750004	71491	+	transcript_id "MSTRG.15519.3"; gene_id "MSTRG.15519"; gene_name "gene521"; xloc "XLOC_007608"; cmp_ref "rna956"; class_code "x"; tss_id "TSS8011";
NC_030808.1	StringTie	exon	82678513	82678706	193	+	transcript_id "MSTRG.15519.3"; gene_id "MSTRG.15519"; exon_number "1";
NC_030808.1	StringTie	exon	82748620	82748808	188	+	transcript_id "MSTRG.15519.3"; gene_id "MSTRG.15519"; exon_number "2";
NC_030808.1	StringTie	exon	82749953	82750004	51	+	transcript_id "MSTRG.15519.3"; gene_id "MSTRG.15519"; exon_number "3";
NC_030808.1	StringTie	transcript	83920640	83950357	29717	+	transcript_id "MSTRG.15780.2"; gene_id "MSTRG.15780"; gene_name "gene545"; xloc "XLOC_007724"; cmp_ref "rna995"; class_code "x"; tss_id "TSS8159";
NC_030808.1	StringTie	exon	83920640	83920869	229	+	transcript_id "MSTRG.15780.2"; gene_id "MSTRG.15780"; exon_number "1";
NC_030808.1	StringTie	exon	83950203	83950357	154	+	transcript_id "MSTRG.15780.2"; gene_id "MSTRG.15780"; exon_number "2";
NC_030808.1	StringTie	transcript	84538542	84539414	872	+	transcript_id "MSTRG.15898.1"; gene_id "MSTRG.15898"; xloc "XLOC_007790"; class_code "u"; tss_id "TSS8225";
NC_030808.1	StringTie	exon	84538542	84538672	130	+	transcript_id "MSTRG.15898.1"; gene_id "MSTRG.15898"; exon_number "1";
NC_030808.1	StringTie	exon	84539197	84539414	217	+	transcript_id "MSTRG.15898.1"; gene_id "MSTRG.15898"; exon_number "2";
NC_030808.1	StringTie	transcript	84738241	84749272	11031	+	transcript_id "MSTRG.15952.1"; gene_id "MSTRG.15952"; xloc "XLOC_007815"; class_code "u"; tss_id "TSS8250";
NC_030808.1	StringTie	exon	84738241	84738396	155	+	transcript_id "MSTRG.15952.1"; gene_id "MSTRG.15952"; exon_number "1";
NC_030808.1	StringTie	exon	84749036	84749272	236	+	transcript_id "MSTRG.15952.1"; gene_id "MSTRG.15952"; exon_number "2";
NC_030808.1	StringTie	transcript	85147595	85201520	53925	+	transcript_id "MSTRG.16082.1"; gene_id "MSTRG.16082"; xloc "XLOC_007876"; class_code "u"; tss_id "TSS8311";
NC_030808.1	StringTie	exon	85147595	85147735	140	+	transcript_id "MSTRG.16082.1"; gene_id "MSTRG.16082"; exon_number "1";
NC_030808.1	StringTie	exon	85201412	85201520	108	+	transcript_id "MSTRG.16082.1"; gene_id "MSTRG.16082"; exon_number "2";
NC_030808.1	StringTie	transcript	86717050	86718317	1267	+	transcript_id "MSTRG.16307.1"; gene_id "MSTRG.16307"; gene_name "gene562"; xloc "XLOC_007993"; cmp_ref "rna1021"; class_code "i"; tss_id "TSS8433";
NC_030808.1	StringTie	exon	86717050	86717078	28	+	transcript_id "MSTRG.16307.1"; gene_id "MSTRG.16307"; exon_number "1";
NC_030808.1	StringTie	exon	86717126	86718317	1191	+	transcript_id "MSTRG.16307.1"; gene_id "MSTRG.16307"; exon_number "2";
NC_030808.1	StringTie	transcript	87463173	87469492	6319	+	transcript_id "MSTRG.16409.1"; gene_id "MSTRG.16409"; gene_name "gene570"; xloc "XLOC_008037"; cmp_ref "rna1038"; class_code "i"; tss_id "TSS8485";
NC_030808.1	StringTie	exon	87463173	87463833	660	+	transcript_id "MSTRG.16409.1"; gene_id "MSTRG.16409"; exon_number "1";
NC_030808.1	StringTie	exon	87469394	87469492	98	+	transcript_id "MSTRG.16409.1"; gene_id "MSTRG.16409"; exon_number "2";
NC_030808.1	StringTie	transcript	89138184	89146453	8269	+	transcript_id "MSTRG.16879.1"; gene_id "MSTRG.16879"; xloc "XLOC_008185"; class_code "u"; tss_id "TSS8635";
NC_030808.1	StringTie	exon	89138184	89138380	196	+	transcript_id "MSTRG.16879.1"; gene_id "MSTRG.16879"; exon_number "1";
NC_030808.1	StringTie	exon	89146314	89146453	139	+	transcript_id "MSTRG.16879.1"; gene_id "MSTRG.16879"; exon_number "2";
NC_030808.1	StringTie	transcript	89716623	89742140	25517	+	transcript_id "MSTRG.17020.1"; gene_id "MSTRG.17020"; xloc "XLOC_008238"; class_code "u"; tss_id "TSS8688";
NC_030808.1	StringTie	exon	89716623	89717895	1272	+	transcript_id "MSTRG.17020.1"; gene_id "MSTRG.17020"; exon_number "1";
NC_030808.1	StringTie	exon	89742111	89742140	29	+	transcript_id "MSTRG.17020.1"; gene_id "MSTRG.17020"; exon_number "2";
NC_030808.1	StringTie	transcript	89939151	89948378	9227	+	transcript_id "MSTRG.17124.1"; gene_id "MSTRG.17124"; xloc "XLOC_008322"; class_code "u"; tss_id "TSS8772";
NC_030808.1	StringTie	exon	89939151	89939297	146	+	transcript_id "MSTRG.17124.1"; gene_id "MSTRG.17124"; exon_number "1";
NC_030808.1	StringTie	exon	89948299	89948378	79	+	transcript_id "MSTRG.17124.1"; gene_id "MSTRG.17124"; exon_number "2";
NC_030808.1	StringTie	transcript	90291036	90291374	338	+	transcript_id "MSTRG.17256.1"; gene_id "MSTRG.17256"; xloc "XLOC_008427"; class_code "u"; tss_id "TSS8877";
NC_030808.1	StringTie	exon	90291036	90291062	26	+	transcript_id "MSTRG.17256.1"; gene_id "MSTRG.17256"; exon_number "1";
NC_030808.1	StringTie	exon	90291132	90291374	242	+	transcript_id "MSTRG.17256.1"; gene_id "MSTRG.17256"; exon_number "2";
NC_030808.1	StringTie	transcript	90661423	90684864	23441	+	transcript_id "MSTRG.17348.1"; gene_id "MSTRG.17348"; xloc "XLOC_008485"; class_code "u"; tss_id "TSS8935";
NC_030808.1	StringTie	exon	90661423	90661532	109	+	transcript_id "MSTRG.17348.1"; gene_id "MSTRG.17348"; exon_number "1";
NC_030808.1	StringTie	exon	90684723	90684864	141	+	transcript_id "MSTRG.17348.1"; gene_id "MSTRG.17348"; exon_number "2";
NC_030808.1	StringTie	transcript	95121230	95137918	16688	+	transcript_id "MSTRG.17904.1"; gene_id "MSTRG.17904"; xloc "XLOC_008831"; class_code "u"; tss_id "TSS9286";
NC_030808.1	StringTie	exon	95121230	95121354	124	+	transcript_id "MSTRG.17904.1"; gene_id "MSTRG.17904"; exon_number "1";
NC_030808.1	StringTie	exon	95137344	95137918	574	+	transcript_id "MSTRG.17904.1"; gene_id "MSTRG.17904"; exon_number "2";
NC_030808.1	StringTie	transcript	95279313	95281619	2306	+	transcript_id "MSTRG.17945.15"; gene_id "MSTRG.17945"; gene_name "gene593"; xloc "XLOC_008844"; cmp_ref "rna1077"; class_code "i"; tss_id "TSS9302";
NC_030808.1	StringTie	exon	95279313	95279586	273	+	transcript_id "MSTRG.17945.15"; gene_id "MSTRG.17945"; exon_number "1";
NC_030808.1	StringTie	exon	95281087	95281619	532	+	transcript_id "MSTRG.17945.15"; gene_id "MSTRG.17945"; exon_number "2";
NC_030808.1	StringTie	transcript	95448456	95453999	5543	+	transcript_id "MSTRG.17945.31"; gene_id "MSTRG.17945"; gene_name "gene593"; xloc "XLOC_008844"; cmp_ref "rna1077"; class_code "i"; tss_id "TSS9309";
NC_030808.1	StringTie	exon	95448456	95448795	339	+	transcript_id "MSTRG.17945.31"; gene_id "MSTRG.17945"; exon_number "1";
NC_030808.1	StringTie	exon	95448822	95453999	5177	+	transcript_id "MSTRG.17945.31"; gene_id "MSTRG.17945"; exon_number "2";
NC_030808.1	StringTie	transcript	95279008	95316636	37628	+	transcript_id "MSTRG.17955.1"; gene_id "MSTRG.17955"; gene_name "gene593"; xloc "XLOC_008845"; cmp_ref "rna1079"; class_code "o"; tss_id "TSS9310";
NC_030808.1	StringTie	exon	95279008	95279092	84	+	transcript_id "MSTRG.17955.1"; gene_id "MSTRG.17955"; exon_number "1";
NC_030808.1	StringTie	exon	95316075	95316636	561	+	transcript_id "MSTRG.17955.1"; gene_id "MSTRG.17955"; exon_number "2";
NC_030808.1	StringTie	transcript	95479613	95522936	43323	+	transcript_id "MSTRG.17945.32"; gene_id "MSTRG.17945"; gene_name "gene593"; xloc "XLOC_008849"; cmp_ref "rna1074"; class_code "o"; tss_id "TSS9314";
NC_030808.1	StringTie	exon	95479613	95480103	490	+	transcript_id "MSTRG.17945.32"; gene_id "MSTRG.17945"; exon_number "1";
NC_030808.1	StringTie	exon	95522367	95522936	569	+	transcript_id "MSTRG.17945.32"; gene_id "MSTRG.17945"; exon_number "2";
NC_030808.1	StringTie	transcript	95670662	95671195	533	+	transcript_id "MSTRG.18004.2"; gene_id "MSTRG.18004"; gene_name "gene595"; xloc "XLOC_008860"; cmp_ref "rna1081"; class_code "i"; tss_id "TSS9332";
NC_030808.1	StringTie	exon	95670662	95670848	186	+	transcript_id "MSTRG.18004.2"; gene_id "MSTRG.18004"; exon_number "1";
NC_030808.1	StringTie	exon	95670873	95671195	322	+	transcript_id "MSTRG.18004.2"; gene_id "MSTRG.18004"; exon_number "2";
NC_030808.1	StringTie	transcript	95750205	95752013	1808	+	transcript_id "MSTRG.18008.1"; gene_id "MSTRG.18008"; gene_name "gene595"; xloc "XLOC_008862"; cmp_ref "rna1081"; class_code "i"; tss_id "TSS9334";
NC_030808.1	StringTie	exon	95750205	95750337	132	+	transcript_id "MSTRG.18008.1"; gene_id "MSTRG.18008"; exon_number "1";
NC_030808.1	StringTie	exon	95751722	95752013	291	+	transcript_id "MSTRG.18008.1"; gene_id "MSTRG.18008"; exon_number "2";
NC_030808.1	StringTie	transcript	95828847	95832071	3224	+	transcript_id "MSTRG.18013.1"; gene_id "MSTRG.18013"; gene_name "gene595"; xloc "XLOC_008863"; cmp_ref "rna1081"; class_code "i"; tss_id "TSS9335";
NC_030808.1	StringTie	exon	95828847	95829013	166	+	transcript_id "MSTRG.18013.1"; gene_id "MSTRG.18013"; exon_number "1";
NC_030808.1	StringTie	exon	95831905	95832071	166	+	transcript_id "MSTRG.18013.1"; gene_id "MSTRG.18013"; exon_number "2";
NC_030808.1	StringTie	transcript	95847345	95848690	1345	+	transcript_id "MSTRG.18014.1"; gene_id "MSTRG.18014"; gene_name "gene595"; xloc "XLOC_008864"; cmp_ref "rna1081"; class_code "i"; tss_id "TSS9336";
NC_030808.1	StringTie	exon	95847345	95848635	1290	+	transcript_id "MSTRG.18014.1"; gene_id "MSTRG.18014"; exon_number "1";
NC_030808.1	StringTie	exon	95848666	95848690	24	+	transcript_id "MSTRG.18014.1"; gene_id "MSTRG.18014"; exon_number "2";
NC_030808.1	StringTie	transcript	96812311	96816130	3819	+	transcript_id "MSTRG.18182.19"; gene_id "MSTRG.18182"; xloc "XLOC_008938"; class_code "u"; tss_id "TSS9415";
NC_030808.1	StringTie	exon	96812311	96813283	972	+	transcript_id "MSTRG.18182.19"; gene_id "MSTRG.18182"; exon_number "1";
NC_030808.1	StringTie	exon	96814116	96816130	2014	+	transcript_id "MSTRG.18182.19"; gene_id "MSTRG.18182"; exon_number "2";
NC_030808.1	StringTie	transcript	96871889	96873466	1577	+	transcript_id "MSTRG.18206.2"; gene_id "MSTRG.18206"; gene_name "gene606"; xloc "XLOC_008948"; cmp_ref "rna1106"; class_code "i"; tss_id "TSS9425";
NC_030808.1	StringTie	exon	96871889	96872158	269	+	transcript_id "MSTRG.18206.2"; gene_id "MSTRG.18206"; exon_number "1";
NC_030808.1	StringTie	exon	96872452	96872588	136	+	transcript_id "MSTRG.18206.2"; gene_id "MSTRG.18206"; exon_number "2";
NC_030808.1	StringTie	exon	96873291	96873466	175	+	transcript_id "MSTRG.18206.2"; gene_id "MSTRG.18206"; exon_number "3";
NC_030808.1	StringTie	transcript	96871889	96874149	2260	+	transcript_id "MSTRG.18206.1"; gene_id "MSTRG.18206"; gene_name "gene606"; xloc "XLOC_008948"; cmp_ref "rna1106"; class_code "i"; tss_id "TSS9425";
NC_030808.1	StringTie	exon	96871889	96872158	269	+	transcript_id "MSTRG.18206.1"; gene_id "MSTRG.18206"; exon_number "1";
NC_030808.1	StringTie	exon	96872452	96872588	136	+	transcript_id "MSTRG.18206.1"; gene_id "MSTRG.18206"; exon_number "2";
NC_030808.1	StringTie	exon	96873288	96874149	861	+	transcript_id "MSTRG.18206.1"; gene_id "MSTRG.18206"; exon_number "3";
NC_030808.1	StringTie	transcript	96875689	96876604	915	+	transcript_id "MSTRG.18208.1"; gene_id "MSTRG.18208"; gene_name "gene606"; xloc "XLOC_008949"; cmp_ref "rna1105"; class_code "i"; tss_id "TSS9427";
NC_030808.1	StringTie	exon	96875689	96875763	74	+	transcript_id "MSTRG.18208.1"; gene_id "MSTRG.18208"; exon_number "1";
NC_030808.1	StringTie	exon	96876474	96876604	130	+	transcript_id "MSTRG.18208.1"; gene_id "MSTRG.18208"; exon_number "2";
NC_030808.1	StringTie	transcript	96893696	96909022	15326	+	transcript_id "MSTRG.18219.1"; gene_id "MSTRG.18219"; xloc "XLOC_008953"; class_code "u"; tss_id "TSS9431";
NC_030808.1	StringTie	exon	96893696	96893744	48	+	transcript_id "MSTRG.18219.1"; gene_id "MSTRG.18219"; exon_number "1";
NC_030808.1	StringTie	exon	96908869	96909022	153	+	transcript_id "MSTRG.18219.1"; gene_id "MSTRG.18219"; exon_number "2";
NC_030808.1	StringTie	transcript	97257026	97272436	15410	+	transcript_id "MSTRG.18291.15"; gene_id "MSTRG.18291"; gene_name "gene619"; xloc "XLOC_008982"; cmp_ref "rna1123"; class_code "i"; tss_id "TSS9470";
NC_030808.1	StringTie	exon	97257026	97258824	1798	+	transcript_id "MSTRG.18291.15"; gene_id "MSTRG.18291"; exon_number "1";
NC_030808.1	StringTie	exon	97264932	97272436	7504	+	transcript_id "MSTRG.18291.15"; gene_id "MSTRG.18291"; exon_number "2";
NC_030808.1	StringTie	transcript	97328400	97333288	4888	+	transcript_id "MSTRG.18318.3"; gene_id "MSTRG.18318"; gene_name "gene619"; xloc "XLOC_008984"; cmp_ref "rna1123"; class_code "i"; tss_id "TSS9487";
NC_030808.1	StringTie	exon	97328400	97329361	961	+	transcript_id "MSTRG.18318.3"; gene_id "MSTRG.18318"; exon_number "1";
NC_030808.1	StringTie	exon	97332313	97333288	975	+	transcript_id "MSTRG.18318.3"; gene_id "MSTRG.18318"; exon_number "2";
NC_030808.1	StringTie	transcript	101120897	101133489	12592	+	transcript_id "MSTRG.18863.1"; gene_id "MSTRG.18863"; xloc "XLOC_009247"; class_code "u"; tss_id "TSS9757";
NC_030808.1	StringTie	exon	101120897	101123304	2407	+	transcript_id "MSTRG.18863.1"; gene_id "MSTRG.18863"; exon_number "1";
NC_030808.1	StringTie	exon	101132408	101132697	289	+	transcript_id "MSTRG.18863.1"; gene_id "MSTRG.18863"; exon_number "2";
NC_030808.1	StringTie	exon	101133177	101133489	312	+	transcript_id "MSTRG.18863.1"; gene_id "MSTRG.18863"; exon_number "3";
NC_030808.1	StringTie	transcript	101122636	101185400	62764	+	transcript_id "MSTRG.18863.2"; gene_id "MSTRG.18863"; xloc "XLOC_009247"; class_code "u"; tss_id "TSS9758";
NC_030808.1	StringTie	exon	101122636	101123304	668	+	transcript_id "MSTRG.18863.2"; gene_id "MSTRG.18863"; exon_number "1";
NC_030808.1	StringTie	exon	101132408	101132697	289	+	transcript_id "MSTRG.18863.2"; gene_id "MSTRG.18863"; exon_number "2";
NC_030808.1	StringTie	exon	101152155	101152251	96	+	transcript_id "MSTRG.18863.2"; gene_id "MSTRG.18863"; exon_number "3";
NC_030808.1	StringTie	exon	101185128	101185400	272	+	transcript_id "MSTRG.18863.2"; gene_id "MSTRG.18863"; exon_number "4";
NC_030808.1	StringTie	transcript	105543112	105543680	568	+	transcript_id "MSTRG.19555.1"; gene_id "MSTRG.19555"; xloc "XLOC_009606"; class_code "u"; tss_id "TSS10119";
NC_030808.1	StringTie	exon	105543112	105543160	48	+	transcript_id "MSTRG.19555.1"; gene_id "MSTRG.19555"; exon_number "1";
NC_030808.1	StringTie	exon	105543491	105543680	189	+	transcript_id "MSTRG.19555.1"; gene_id "MSTRG.19555"; exon_number "2";
NC_030808.1	StringTie	transcript	106714770	106724845	10075	+	transcript_id "MSTRG.19764.1"; gene_id "MSTRG.19764"; gene_name "gene665"; xloc "XLOC_009716"; cmp_ref "rna1186"; class_code "i"; tss_id "TSS10250";
NC_030808.1	StringTie	exon	106714770	106714864	94	+	transcript_id "MSTRG.19764.1"; gene_id "MSTRG.19764"; exon_number "1";
NC_030808.1	StringTie	exon	106724410	106724845	435	+	transcript_id "MSTRG.19764.1"; gene_id "MSTRG.19764"; exon_number "2";
NC_030808.1	StringTie	transcript	107060100	107061368	1268	+	transcript_id "MSTRG.19839.1"; gene_id "MSTRG.19839"; xloc "XLOC_009742"; class_code "u"; tss_id "TSS10281";
NC_030808.1	StringTie	exon	107060100	107060229	129	+	transcript_id "MSTRG.19839.1"; gene_id "MSTRG.19839"; exon_number "1";
NC_030808.1	StringTie	exon	107061295	107061368	73	+	transcript_id "MSTRG.19839.1"; gene_id "MSTRG.19839"; exon_number "2";
NC_030808.1	StringTie	transcript	107232864	107246700	13836	+	transcript_id "MSTRG.19849.2"; gene_id "MSTRG.19849"; gene_name "gene671"; xloc "XLOC_009748"; cmp_ref "rna1195"; class_code "x"; tss_id "TSS10288";
NC_030808.1	StringTie	exon	107232864	107233066	202	+	transcript_id "MSTRG.19849.2"; gene_id "MSTRG.19849"; exon_number "1";
NC_030808.1	StringTie	exon	107246541	107246700	159	+	transcript_id "MSTRG.19849.2"; gene_id "MSTRG.19849"; exon_number "2";
NC_030808.1	StringTie	transcript	107237301	107237780	479	+	transcript_id "MSTRG.19852.1"; gene_id "MSTRG.19852"; xloc "XLOC_009749"; class_code "u"; tss_id "TSS10289";
NC_030808.1	StringTie	exon	107237301	107237657	356	+	transcript_id "MSTRG.19852.1"; gene_id "MSTRG.19852"; exon_number "1";
NC_030808.1	StringTie	exon	107237685	107237780	95	+	transcript_id "MSTRG.19852.1"; gene_id "MSTRG.19852"; exon_number "2";
NC_030808.1	StringTie	transcript	108433991	108442684	8693	+	transcript_id "MSTRG.20068.2"; gene_id "MSTRG.20068"; gene_name "gene681"; xloc "XLOC_009857"; cmp_ref "rna1210"; class_code "x"; tss_id "TSS10397";
NC_030808.1	StringTie	exon	108433991	108434054	63	+	transcript_id "MSTRG.20068.2"; gene_id "MSTRG.20068"; exon_number "1";
NC_030808.1	StringTie	exon	108442460	108442684	224	+	transcript_id "MSTRG.20068.2"; gene_id "MSTRG.20068"; exon_number "2";
NC_030808.1	StringTie	transcript	109675770	109958129	282359	+	transcript_id "MSTRG.20210.1"; gene_id "MSTRG.20210"; gene_name "gene688"; xloc "XLOC_009920"; cmp_ref "rna1220"; class_code "o"; tss_id "TSS10463";
NC_030808.1	StringTie	exon	109675770	109675945	175	+	transcript_id "MSTRG.20210.1"; gene_id "MSTRG.20210"; exon_number "1";
NC_030808.1	StringTie	exon	109957960	109958129	169	+	transcript_id "MSTRG.20210.1"; gene_id "MSTRG.20210"; exon_number "2";
NC_030808.1	StringTie	transcript	109995697	109997820	2123	+	transcript_id "MSTRG.20277.1"; gene_id "MSTRG.20277"; xloc "XLOC_009945"; class_code "u"; tss_id "TSS10488";
NC_030808.1	StringTie	exon	109995697	109996067	370	+	transcript_id "MSTRG.20277.1"; gene_id "MSTRG.20277"; exon_number "1";
NC_030808.1	StringTie	exon	109996527	109997820	1293	+	transcript_id "MSTRG.20277.1"; gene_id "MSTRG.20277"; exon_number "2";
NC_030808.1	StringTie	transcript	109995773	110002168	6395	+	transcript_id "MSTRG.20277.2"; gene_id "MSTRG.20277"; xloc "XLOC_009945"; class_code "u"; tss_id "TSS10488";
NC_030808.1	StringTie	exon	109995773	109996971	1198	+	transcript_id "MSTRG.20277.2"; gene_id "MSTRG.20277"; exon_number "1";
NC_030808.1	StringTie	exon	110002121	110002168	47	+	transcript_id "MSTRG.20277.2"; gene_id "MSTRG.20277"; exon_number "2";
NC_030808.1	StringTie	transcript	109995797	109996632	835	+	transcript_id "MSTRG.20277.3"; gene_id "MSTRG.20277"; xloc "XLOC_009945"; class_code "u"; tss_id "TSS10488";
NC_030808.1	StringTie	exon	109995797	109996343	546	+	transcript_id "MSTRG.20277.3"; gene_id "MSTRG.20277"; exon_number "1";
NC_030808.1	StringTie	exon	109996527	109996632	105	+	transcript_id "MSTRG.20277.3"; gene_id "MSTRG.20277"; exon_number "2";
NC_030808.1	StringTie	transcript	110436052	110483228	47176	+	transcript_id "MSTRG.20380.1"; gene_id "MSTRG.20380"; gene_name "gene695"; xloc "XLOC_010000"; cmp_ref "rna1232"; class_code "x"; tss_id "TSS10545";
NC_030808.1	StringTie	exon	110436052	110436129	77	+	transcript_id "MSTRG.20380.1"; gene_id "MSTRG.20380"; exon_number "1";
NC_030808.1	StringTie	exon	110482961	110483228	267	+	transcript_id "MSTRG.20380.1"; gene_id "MSTRG.20380"; exon_number "2";
NC_030808.1	StringTie	transcript	111282232	111299262	17030	+	transcript_id "MSTRG.20580.1"; gene_id "MSTRG.20580"; gene_name "gene703"; xloc "XLOC_010076"; cmp_ref "rna1238"; class_code "x"; tss_id "TSS10622";
NC_030808.1	StringTie	exon	111282232	111282512	280	+	transcript_id "MSTRG.20580.1"; gene_id "MSTRG.20580"; exon_number "1";
NC_030808.1	StringTie	exon	111288180	111288315	135	+	transcript_id "MSTRG.20580.1"; gene_id "MSTRG.20580"; exon_number "2";
NC_030808.1	StringTie	exon	111299222	111299262	40	+	transcript_id "MSTRG.20580.1"; gene_id "MSTRG.20580"; exon_number "3";
NC_030808.1	StringTie	transcript	111357711	111364263	6552	+	transcript_id "MSTRG.20590.1"; gene_id "MSTRG.20590"; xloc "XLOC_010084"; class_code "u"; tss_id "TSS10630";
NC_030808.1	StringTie	exon	111357711	111357869	158	+	transcript_id "MSTRG.20590.1"; gene_id "MSTRG.20590"; exon_number "1";
NC_030808.1	StringTie	exon	111363281	111364263	982	+	transcript_id "MSTRG.20590.1"; gene_id "MSTRG.20590"; exon_number "2";
NC_030808.1	StringTie	transcript	111397697	111400531	2834	+	transcript_id "MSTRG.20601.1"; gene_id "MSTRG.20601"; gene_name "gene704"; xloc "XLOC_010088"; cmp_ref "rna1239"; class_code "i"; tss_id "TSS10634";
NC_030808.1	StringTie	exon	111397697	111400053	2356	+	transcript_id "MSTRG.20601.1"; gene_id "MSTRG.20601"; exon_number "1";
NC_030808.1	StringTie	exon	111400113	111400531	418	+	transcript_id "MSTRG.20601.1"; gene_id "MSTRG.20601"; exon_number "2";
NC_030808.1	StringTie	transcript	111511610	111521718	10108	+	transcript_id "MSTRG.20633.1"; gene_id "MSTRG.20633"; xloc "XLOC_010109"; class_code "u"; tss_id "TSS10660";
NC_030808.1	StringTie	exon	111511610	111512027	417	+	transcript_id "MSTRG.20633.1"; gene_id "MSTRG.20633"; exon_number "1";
NC_030808.1	StringTie	exon	111521630	111521718	88	+	transcript_id "MSTRG.20633.1"; gene_id "MSTRG.20633"; exon_number "2";
NC_030808.1	StringTie	transcript	111567913	111568623	710	+	transcript_id "MSTRG.20639.1"; gene_id "MSTRG.20639"; xloc "XLOC_010110"; class_code "u"; tss_id "TSS10661";
NC_030808.1	StringTie	exon	111567913	111568167	254	+	transcript_id "MSTRG.20639.1"; gene_id "MSTRG.20639"; exon_number "1";
NC_030808.1	StringTie	exon	111568191	111568623	432	+	transcript_id "MSTRG.20639.1"; gene_id "MSTRG.20639"; exon_number "2";
NC_030808.1	StringTie	transcript	111966410	111966993	583	+	transcript_id "MSTRG.20690.1"; gene_id "MSTRG.20690"; xloc "XLOC_010134"; class_code "u"; tss_id "TSS10685";
NC_030808.1	StringTie	exon	111966410	111966517	107	+	transcript_id "MSTRG.20690.1"; gene_id "MSTRG.20690"; exon_number "1";
NC_030808.1	StringTie	exon	111966891	111966993	102	+	transcript_id "MSTRG.20690.1"; gene_id "MSTRG.20690"; exon_number "2";
NC_030808.1	StringTie	transcript	111985252	111988749	3497	+	transcript_id "MSTRG.20697.2"; gene_id "MSTRG.20697"; xloc "XLOC_010138"; class_code "u"; tss_id "TSS10689";
NC_030808.1	StringTie	exon	111985252	111985345	93	+	transcript_id "MSTRG.20697.2"; gene_id "MSTRG.20697"; exon_number "1";
NC_030808.1	StringTie	exon	111988378	111988473	95	+	transcript_id "MSTRG.20697.2"; gene_id "MSTRG.20697"; exon_number "2";
NC_030808.1	StringTie	exon	111988571	111988749	178	+	transcript_id "MSTRG.20697.2"; gene_id "MSTRG.20697"; exon_number "3";
NC_030808.1	StringTie	transcript	111985252	111988749	3497	+	transcript_id "MSTRG.20697.1"; gene_id "MSTRG.20697"; xloc "XLOC_010138"; class_code "u"; tss_id "TSS10689";
NC_030808.1	StringTie	exon	111985252	111985345	93	+	transcript_id "MSTRG.20697.1"; gene_id "MSTRG.20697"; exon_number "1";
NC_030808.1	StringTie	exon	111988375	111988473	98	+	transcript_id "MSTRG.20697.1"; gene_id "MSTRG.20697"; exon_number "2";
NC_030808.1	StringTie	exon	111988571	111988749	178	+	transcript_id "MSTRG.20697.1"; gene_id "MSTRG.20697"; exon_number "3";
NC_030808.1	StringTie	transcript	113945056	114123293	178237	+	transcript_id "MSTRG.21000.1"; gene_id "MSTRG.21000"; gene_name "gene719"; xloc "XLOC_010289"; cmp_ref "rna1263"; class_code "x"; tss_id "TSS10845";
NC_030808.1	StringTie	exon	113945056	113945127	71	+	transcript_id "MSTRG.21000.1"; gene_id "MSTRG.21000"; exon_number "1";
NC_030808.1	StringTie	exon	114123126	114123293	167	+	transcript_id "MSTRG.21000.1"; gene_id "MSTRG.21000"; exon_number "2";
NC_030808.1	StringTie	transcript	114217223	114228440	11217	+	transcript_id "MSTRG.21125.1"; gene_id "MSTRG.21125"; xloc "XLOC_010345"; class_code "u"; tss_id "TSS10901";
NC_030808.1	StringTie	exon	114217223	114218053	830	+	transcript_id "MSTRG.21125.1"; gene_id "MSTRG.21125"; exon_number "1";
NC_030808.1	StringTie	exon	114228296	114228440	144	+	transcript_id "MSTRG.21125.1"; gene_id "MSTRG.21125"; exon_number "2";
NC_030808.1	StringTie	transcript	114928696	114944002	15306	+	transcript_id "MSTRG.21272.1"; gene_id "MSTRG.21272"; xloc "XLOC_010415"; class_code "u"; tss_id "TSS10971";
NC_030808.1	StringTie	exon	114928696	114928738	42	+	transcript_id "MSTRG.21272.1"; gene_id "MSTRG.21272"; exon_number "1";
NC_030808.1	StringTie	exon	114943844	114944002	158	+	transcript_id "MSTRG.21272.1"; gene_id "MSTRG.21272"; exon_number "2";
NC_030808.1	StringTie	transcript	117300576	117301265	689	+	transcript_id "MSTRG.21807.2"; gene_id "MSTRG.21807"; xloc "XLOC_010697"; class_code "u"; tss_id "TSS11270";
NC_030808.1	StringTie	exon	117300576	117300613	37	+	transcript_id "MSTRG.21807.2"; gene_id "MSTRG.21807"; exon_number "1";
NC_030808.1	StringTie	exon	117300813	117301265	452	+	transcript_id "MSTRG.21807.2"; gene_id "MSTRG.21807"; exon_number "2";
NC_030808.1	StringTie	transcript	117301782	117306097	4315	+	transcript_id "MSTRG.21807.3"; gene_id "MSTRG.21807"; xloc "XLOC_010697"; class_code "u"; tss_id "TSS11271";
NC_030808.1	StringTie	exon	117301782	117301921	139	+	transcript_id "MSTRG.21807.3"; gene_id "MSTRG.21807"; exon_number "1";
NC_030808.1	StringTie	exon	117305158	117306097	939	+	transcript_id "MSTRG.21807.3"; gene_id "MSTRG.21807"; exon_number "2";
NC_030808.1	StringTie	transcript	117303563	117304754	1191	+	transcript_id "MSTRG.21807.4"; gene_id "MSTRG.21807"; xloc "XLOC_010698"; class_code "u"; tss_id "TSS11272";
NC_030808.1	StringTie	exon	117303563	117303959	396	+	transcript_id "MSTRG.21807.4"; gene_id "MSTRG.21807"; exon_number "1";
NC_030808.1	StringTie	exon	117303984	117304754	770	+	transcript_id "MSTRG.21807.4"; gene_id "MSTRG.21807"; exon_number "2";
NC_030808.1	StringTie	transcript	117344099	117346391	2292	+	transcript_id "MSTRG.21812.1"; gene_id "MSTRG.21812"; xloc "XLOC_010700"; class_code "u"; tss_id "TSS11274";
NC_030808.1	StringTie	exon	117344099	117344162	63	+	transcript_id "MSTRG.21812.1"; gene_id "MSTRG.21812"; exon_number "1";
NC_030808.1	StringTie	exon	117345785	117346391	606	+	transcript_id "MSTRG.21812.1"; gene_id "MSTRG.21812"; exon_number "2";
NC_030808.1	StringTie	transcript	117351034	117376479	25445	+	transcript_id "MSTRG.21819.1"; gene_id "MSTRG.21819"; xloc "XLOC_010704"; class_code "u"; tss_id "TSS11278";
NC_030808.1	StringTie	exon	117351034	117351440	406	+	transcript_id "MSTRG.21819.1"; gene_id "MSTRG.21819"; exon_number "1";
NC_030808.1	StringTie	exon	117351550	117351643	93	+	transcript_id "MSTRG.21819.1"; gene_id "MSTRG.21819"; exon_number "2";
NC_030808.1	StringTie	exon	117376268	117376479	211	+	transcript_id "MSTRG.21819.1"; gene_id "MSTRG.21819"; exon_number "3";
NC_030808.1	StringTie	transcript	117361411	117364534	3123	+	transcript_id "MSTRG.21827.1"; gene_id "MSTRG.21827"; xloc "XLOC_010705"; class_code "u"; tss_id "TSS11279";
NC_030808.1	StringTie	exon	117361411	117361446	35	+	transcript_id "MSTRG.21827.1"; gene_id "MSTRG.21827"; exon_number "1";
NC_030808.1	StringTie	exon	117364080	117364534	454	+	transcript_id "MSTRG.21827.1"; gene_id "MSTRG.21827"; exon_number "2";
NC_030808.1	StringTie	transcript	117380888	117391326	10438	+	transcript_id "MSTRG.21836.2"; gene_id "MSTRG.21836"; xloc "XLOC_010708"; class_code "u"; tss_id "TSS11282";
NC_030808.1	StringTie	exon	117380888	117381186	298	+	transcript_id "MSTRG.21836.2"; gene_id "MSTRG.21836"; exon_number "1";
NC_030808.1	StringTie	exon	117383003	117383200	197	+	transcript_id "MSTRG.21836.2"; gene_id "MSTRG.21836"; exon_number "2";
NC_030808.1	StringTie	exon	117391050	117391326	276	+	transcript_id "MSTRG.21836.2"; gene_id "MSTRG.21836"; exon_number "3";
NC_030808.1	StringTie	transcript	117465708	117467314	1606	+	transcript_id "MSTRG.21868.1"; gene_id "MSTRG.21868"; xloc "XLOC_010730"; class_code "u"; tss_id "TSS11304";
NC_030808.1	StringTie	exon	117465708	117465851	143	+	transcript_id "MSTRG.21868.1"; gene_id "MSTRG.21868"; exon_number "1";
NC_030808.1	StringTie	exon	117467219	117467314	95	+	transcript_id "MSTRG.21868.1"; gene_id "MSTRG.21868"; exon_number "2";
NC_030808.1	StringTie	transcript	117828921	117829178	257	+	transcript_id "MSTRG.21953.1"; gene_id "MSTRG.21953"; gene_name "gene750"; xloc "XLOC_010766"; cmp_ref "rna1329"; class_code "i"; tss_id "TSS11341";
NC_030808.1	StringTie	exon	117828921	117829100	179	+	transcript_id "MSTRG.21953.1"; gene_id "MSTRG.21953"; exon_number "1";
NC_030808.1	StringTie	exon	117829129	117829178	49	+	transcript_id "MSTRG.21953.1"; gene_id "MSTRG.21953"; exon_number "2";
NC_030808.1	StringTie	transcript	118259906	118262054	2148	+	transcript_id "MSTRG.22005.2"; gene_id "MSTRG.22005"; xloc "XLOC_010802"; class_code "u"; tss_id "TSS11377";
NC_030808.1	StringTie	exon	118259906	118260213	307	+	transcript_id "MSTRG.22005.2"; gene_id "MSTRG.22005"; exon_number "1";
NC_030808.1	StringTie	exon	118261978	118262054	76	+	transcript_id "MSTRG.22005.2"; gene_id "MSTRG.22005"; exon_number "2";
NC_030808.1	StringTie	transcript	118259906	118326081	66175	+	transcript_id "MSTRG.22005.1"; gene_id "MSTRG.22005"; xloc "XLOC_010802"; class_code "u"; tss_id "TSS11377";
NC_030808.1	StringTie	exon	118259906	118260213	307	+	transcript_id "MSTRG.22005.1"; gene_id "MSTRG.22005"; exon_number "1";
NC_030808.1	StringTie	exon	118326047	118326081	34	+	transcript_id "MSTRG.22005.1"; gene_id "MSTRG.22005"; exon_number "2";
NC_030808.1	StringTie	transcript	119299530	119300662	1132	+	transcript_id "MSTRG.22195.2"; gene_id "MSTRG.22195"; xloc "XLOC_010919"; class_code "u"; tss_id "TSS11500";
NC_030808.1	StringTie	exon	119299530	119299558	28	+	transcript_id "MSTRG.22195.2"; gene_id "MSTRG.22195"; exon_number "1";
NC_030808.1	StringTie	exon	119300320	119300662	342	+	transcript_id "MSTRG.22195.2"; gene_id "MSTRG.22195"; exon_number "2";
NC_030808.1	StringTie	transcript	121593599	121595866	2267	+	transcript_id "MSTRG.22564.2"; gene_id "MSTRG.22564"; xloc "XLOC_011110"; class_code "u"; tss_id "TSS11695";
NC_030808.1	StringTie	exon	121593599	121593962	363	+	transcript_id "MSTRG.22564.2"; gene_id "MSTRG.22564"; exon_number "1";
NC_030808.1	StringTie	exon	121595842	121595866	24	+	transcript_id "MSTRG.22564.2"; gene_id "MSTRG.22564"; exon_number "2";
NC_030808.1	StringTie	transcript	121731652	121733526	1874	+	transcript_id "MSTRG.22595.7"; gene_id "MSTRG.22595"; xloc "XLOC_011124"; class_code "u"; tss_id "TSS11711";
NC_030808.1	StringTie	exon	121731652	121731798	146	+	transcript_id "MSTRG.22595.7"; gene_id "MSTRG.22595"; exon_number "1";
NC_030808.1	StringTie	exon	121733441	121733526	85	+	transcript_id "MSTRG.22595.7"; gene_id "MSTRG.22595"; exon_number "2";
NC_030808.1	StringTie	transcript	122056130	122056881	751	+	transcript_id "MSTRG.22656.1"; gene_id "MSTRG.22656"; xloc "XLOC_011133"; class_code "u"; tss_id "TSS11726";
NC_030808.1	StringTie	exon	122056130	122056497	367	+	transcript_id "MSTRG.22656.1"; gene_id "MSTRG.22656"; exon_number "1";
NC_030808.1	StringTie	exon	122056535	122056881	346	+	transcript_id "MSTRG.22656.1"; gene_id "MSTRG.22656"; exon_number "2";
NC_030808.1	StringTie	transcript	124464959	124479041	14082	+	transcript_id "MSTRG.23018.4"; gene_id "MSTRG.23018"; gene_name "gene782"; xloc "XLOC_011319"; cmp_ref "rna1373"; class_code "x"; tss_id "TSS11915";
NC_030808.1	StringTie	exon	124464959	124465369	410	+	transcript_id "MSTRG.23018.4"; gene_id "MSTRG.23018"; exon_number "1";
NC_030808.1	StringTie	exon	124477025	124477113	88	+	transcript_id "MSTRG.23018.4"; gene_id "MSTRG.23018"; exon_number "2";
NC_030808.1	StringTie	exon	124477275	124479041	1766	+	transcript_id "MSTRG.23018.4"; gene_id "MSTRG.23018"; exon_number "3";
NC_030808.1	StringTie	transcript	124476670	124488258	11588	+	transcript_id "MSTRG.23018.6"; gene_id "MSTRG.23018"; xloc "XLOC_011319"; class_code "u"; tss_id "TSS11917";
NC_030808.1	StringTie	exon	124476670	124477490	820	+	transcript_id "MSTRG.23018.6"; gene_id "MSTRG.23018"; exon_number "1";
NC_030808.1	StringTie	exon	124487929	124488258	329	+	transcript_id "MSTRG.23018.6"; gene_id "MSTRG.23018"; exon_number "2";
NC_030808.1	StringTie	transcript	124477022	124478240	1218	+	transcript_id "MSTRG.23018.7"; gene_id "MSTRG.23018"; xloc "XLOC_011319"; class_code "u"; tss_id "TSS11918";
NC_030808.1	StringTie	exon	124477022	124477130	108	+	transcript_id "MSTRG.23018.7"; gene_id "MSTRG.23018"; exon_number "1";
NC_030808.1	StringTie	exon	124477275	124478240	965	+	transcript_id "MSTRG.23018.7"; gene_id "MSTRG.23018"; exon_number "2";
NC_030808.1	StringTie	transcript	124695365	124699752	4387	+	transcript_id "MSTRG.23063.1"; gene_id "MSTRG.23063"; gene_name "gene783"; xloc "XLOC_011348"; cmp_ref "rna1374"; class_code "i"; tss_id "TSS11948";
NC_030808.1	StringTie	exon	124695365	124695490	125	+	transcript_id "MSTRG.23063.1"; gene_id "MSTRG.23063"; exon_number "1";
NC_030808.1	StringTie	exon	124696110	124699752	3642	+	transcript_id "MSTRG.23063.1"; gene_id "MSTRG.23063"; exon_number "2";
NC_030808.1	StringTie	transcript	124758735	124764329	5594	+	transcript_id "MSTRG.23068.1"; gene_id "MSTRG.23068"; gene_name "gene783"; xloc "XLOC_011350"; cmp_ref "rna1374"; class_code "i"; tss_id "TSS11950";
NC_030808.1	StringTie	exon	124758735	124759768	1033	+	transcript_id "MSTRG.23068.1"; gene_id "MSTRG.23068"; exon_number "1";
NC_030808.1	StringTie	exon	124763922	124764329	407	+	transcript_id "MSTRG.23068.1"; gene_id "MSTRG.23068"; exon_number "2";
NC_030808.1	StringTie	transcript	125207821	125232891	25070	+	transcript_id "MSTRG.23111.1"; gene_id "MSTRG.23111"; gene_name "gene783"; xloc "XLOC_011352"; cmp_ref "rna1374"; class_code "i"; tss_id "TSS11952";
NC_030808.1	StringTie	exon	125207821	125208061	240	+	transcript_id "MSTRG.23111.1"; gene_id "MSTRG.23111"; exon_number "1";
NC_030808.1	StringTie	exon	125232219	125232891	672	+	transcript_id "MSTRG.23111.1"; gene_id "MSTRG.23111"; exon_number "2";
NC_030808.1	StringTie	transcript	125251310	125252847	1537	+	transcript_id "MSTRG.23112.1"; gene_id "MSTRG.23112"; gene_name "gene783"; xloc "XLOC_011353"; cmp_ref "rna1374"; class_code "i"; tss_id "TSS11953";
NC_030808.1	StringTie	exon	125251310	125251680	370	+	transcript_id "MSTRG.23112.1"; gene_id "MSTRG.23112"; exon_number "1";
NC_030808.1	StringTie	exon	125252594	125252847	253	+	transcript_id "MSTRG.23112.1"; gene_id "MSTRG.23112"; exon_number "2";
NC_030808.1	StringTie	transcript	125557352	125562344	4992	+	transcript_id "MSTRG.23181.2"; gene_id "MSTRG.23181"; xloc "XLOC_011392"; class_code "u"; tss_id "TSS11993";
NC_030808.1	StringTie	exon	125557352	125557609	257	+	transcript_id "MSTRG.23181.2"; gene_id "MSTRG.23181"; exon_number "1";
NC_030808.1	StringTie	exon	125561996	125562344	348	+	transcript_id "MSTRG.23181.2"; gene_id "MSTRG.23181"; exon_number "2";
NC_030808.1	StringTie	transcript	126458034	126460250	2216	+	transcript_id "MSTRG.23376.1"; gene_id "MSTRG.23376"; gene_name "gene798"; xloc "XLOC_011470"; cmp_ref "rna1404"; class_code "i"; tss_id "TSS12095";
NC_030808.1	StringTie	exon	126458034	126458874	840	+	transcript_id "MSTRG.23376.1"; gene_id "MSTRG.23376"; exon_number "1";
NC_030808.1	StringTie	exon	126459133	126460250	1117	+	transcript_id "MSTRG.23376.1"; gene_id "MSTRG.23376"; exon_number "2";
NC_030808.1	StringTie	transcript	126608578	126611390	2812	+	transcript_id "MSTRG.23389.2"; gene_id "MSTRG.23389"; xloc "XLOC_011479"; class_code "u"; tss_id "TSS12105";
NC_030808.1	StringTie	exon	126608578	126609037	459	+	transcript_id "MSTRG.23389.2"; gene_id "MSTRG.23389"; exon_number "1";
NC_030808.1	StringTie	exon	126609152	126611390	2238	+	transcript_id "MSTRG.23389.2"; gene_id "MSTRG.23389"; exon_number "2";
NC_030808.1	StringTie	transcript	126657253	126658419	1166	+	transcript_id "MSTRG.23408.1"; gene_id "MSTRG.23408"; xloc "XLOC_011489"; class_code "u"; tss_id "TSS12117";
NC_030808.1	StringTie	exon	126657253	126658045	792	+	transcript_id "MSTRG.23408.1"; gene_id "MSTRG.23408"; exon_number "1";
NC_030808.1	StringTie	exon	126658147	126658419	272	+	transcript_id "MSTRG.23408.1"; gene_id "MSTRG.23408"; exon_number "2";
NC_030808.1	StringTie	transcript	127443668	127444468	800	+	transcript_id "MSTRG.23632.2"; gene_id "MSTRG.23632"; xloc "XLOC_011605"; class_code "u"; tss_id "TSS12233";
NC_030808.1	StringTie	exon	127443668	127443786	118	+	transcript_id "MSTRG.23632.2"; gene_id "MSTRG.23632"; exon_number "1";
NC_030808.1	StringTie	exon	127444038	127444468	430	+	transcript_id "MSTRG.23632.2"; gene_id "MSTRG.23632"; exon_number "2";
NC_030808.1	StringTie	transcript	127443668	127444905	1237	+	transcript_id "MSTRG.23632.1"; gene_id "MSTRG.23632"; xloc "XLOC_011605"; class_code "u"; tss_id "TSS12233";
NC_030808.1	StringTie	exon	127443668	127443786	118	+	transcript_id "MSTRG.23632.1"; gene_id "MSTRG.23632"; exon_number "1";
NC_030808.1	StringTie	exon	127444722	127444905	183	+	transcript_id "MSTRG.23632.1"; gene_id "MSTRG.23632"; exon_number "2";
NC_030808.1	StringTie	transcript	127527169	127531508	4339	+	transcript_id "MSTRG.23659.3"; gene_id "MSTRG.23659"; gene_name "gene811"; xloc "XLOC_011613"; cmp_ref "rna1427"; class_code "x"; tss_id "TSS12243";
NC_030808.1	StringTie	exon	127527169	127527236	67	+	transcript_id "MSTRG.23659.3"; gene_id "MSTRG.23659"; exon_number "1";
NC_030808.1	StringTie	exon	127530976	127531508	532	+	transcript_id "MSTRG.23659.3"; gene_id "MSTRG.23659"; exon_number "2";
NC_030808.1	StringTie	transcript	128971521	128972471	950	+	transcript_id "MSTRG.23883.1"; gene_id "MSTRG.23883"; gene_name "gene816"; xloc "XLOC_011758"; cmp_ref "rna1432"; class_code "i"; tss_id "TSS12392";
NC_030808.1	StringTie	exon	128971521	128971735	214	+	transcript_id "MSTRG.23883.1"; gene_id "MSTRG.23883"; exon_number "1";
NC_030808.1	StringTie	exon	128971972	128972471	499	+	transcript_id "MSTRG.23883.1"; gene_id "MSTRG.23883"; exon_number "2";
NC_030808.1	StringTie	transcript	129565267	129572847	7580	+	transcript_id "MSTRG.24013.1"; gene_id "MSTRG.24013"; xloc "XLOC_011812"; class_code "u"; tss_id "TSS12449";
NC_030808.1	StringTie	exon	129565267	129565370	103	+	transcript_id "MSTRG.24013.1"; gene_id "MSTRG.24013"; exon_number "1";
NC_030808.1	StringTie	exon	129572629	129572847	218	+	transcript_id "MSTRG.24013.1"; gene_id "MSTRG.24013"; exon_number "2";
NC_030808.1	StringTie	transcript	129806933	129811334	4401	+	transcript_id "MSTRG.24070.2"; gene_id "MSTRG.24070"; xloc "XLOC_011836"; class_code "u"; tss_id "TSS12473";
NC_030808.1	StringTie	exon	129806933	129807641	708	+	transcript_id "MSTRG.24070.2"; gene_id "MSTRG.24070"; exon_number "1";
NC_030808.1	StringTie	exon	129807886	129807954	68	+	transcript_id "MSTRG.24070.2"; gene_id "MSTRG.24070"; exon_number "2";
NC_030808.1	StringTie	exon	129809990	129811334	1344	+	transcript_id "MSTRG.24070.2"; gene_id "MSTRG.24070"; exon_number "3";
NC_030808.1	StringTie	transcript	129936651	129937489	838	+	transcript_id "MSTRG.24096.1"; gene_id "MSTRG.24096"; gene_name "gene833"; xloc "XLOC_011839"; cmp_ref "rna1448"; class_code "i"; tss_id "TSS12482";
NC_030808.1	StringTie	exon	129936651	129937363	712	+	transcript_id "MSTRG.24096.1"; gene_id "MSTRG.24096"; exon_number "1";
NC_030808.1	StringTie	exon	129937405	129937489	84	+	transcript_id "MSTRG.24096.1"; gene_id "MSTRG.24096"; exon_number "2";
NC_030808.1	StringTie	transcript	129950282	129951061	779	+	transcript_id "MSTRG.24098.1"; gene_id "MSTRG.24098"; gene_name "gene833"; xloc "XLOC_011840"; cmp_ref "rna1448"; class_code "i"; tss_id "TSS12483";
NC_030808.1	StringTie	exon	129950282	129950676	394	+	transcript_id "MSTRG.24098.1"; gene_id "MSTRG.24098"; exon_number "1";
NC_030808.1	StringTie	exon	129950800	129951061	261	+	transcript_id "MSTRG.24098.1"; gene_id "MSTRG.24098"; exon_number "2";
NC_030808.1	StringTie	transcript	130598602	130598973	371	+	transcript_id "MSTRG.24262.1"; gene_id "MSTRG.24262"; gene_name "gene843"; xloc "XLOC_011896"; cmp_ref "rna1482"; class_code "i"; tss_id "TSS12565";
NC_030808.1	StringTie	exon	130598602	130598796	194	+	transcript_id "MSTRG.24262.1"; gene_id "MSTRG.24262"; exon_number "1";
NC_030808.1	StringTie	exon	130598877	130598973	96	+	transcript_id "MSTRG.24262.1"; gene_id "MSTRG.24262"; exon_number "2";
NC_030808.1	StringTie	transcript	131832427	131885441	53014	+	transcript_id "MSTRG.24480.1"; gene_id "MSTRG.24480"; gene_name "gene850"; xloc "XLOC_012009"; cmp_ref "rna1498"; class_code "o"; tss_id "TSS12678";
NC_030808.1	StringTie	exon	131832427	131832525	98	+	transcript_id "MSTRG.24480.1"; gene_id "MSTRG.24480"; exon_number "1";
NC_030808.1	StringTie	exon	131884327	131885441	1114	+	transcript_id "MSTRG.24480.1"; gene_id "MSTRG.24480"; exon_number "2";
NC_030808.1	StringTie	transcript	132024503	132025540	1037	+	transcript_id "MSTRG.24549.1"; gene_id "MSTRG.24549"; gene_name "gene852"; xloc "XLOC_012030"; cmp_ref "rna1501"; class_code "i"; tss_id "TSS12702";
NC_030808.1	StringTie	exon	132024503	132024558	55	+	transcript_id "MSTRG.24549.1"; gene_id "MSTRG.24549"; exon_number "1";
NC_030808.1	StringTie	exon	132025170	132025540	370	+	transcript_id "MSTRG.24549.1"; gene_id "MSTRG.24549"; exon_number "2";
NC_030808.1	StringTie	transcript	134588710	134589212	502	+	transcript_id "MSTRG.24936.1"; gene_id "MSTRG.24936"; xloc "XLOC_012274"; class_code "u"; tss_id "TSS12957";
NC_030808.1	StringTie	exon	134588710	134588763	53	+	transcript_id "MSTRG.24936.1"; gene_id "MSTRG.24936"; exon_number "1";
NC_030808.1	StringTie	exon	134589010	134589212	202	+	transcript_id "MSTRG.24936.1"; gene_id "MSTRG.24936"; exon_number "2";
NC_030808.1	StringTie	transcript	134832558	134835370	2812	+	transcript_id "MSTRG.24983.1"; gene_id "MSTRG.24983"; xloc "XLOC_012294"; class_code "u"; tss_id "TSS12979";
NC_030808.1	StringTie	exon	134832558	134832760	202	+	transcript_id "MSTRG.24983.1"; gene_id "MSTRG.24983"; exon_number "1";
NC_030808.1	StringTie	exon	134835056	134835370	314	+	transcript_id "MSTRG.24983.1"; gene_id "MSTRG.24983"; exon_number "2";
NC_030808.1	StringTie	transcript	134832616	134835321	2705	+	transcript_id "MSTRG.24983.2"; gene_id "MSTRG.24983"; xloc "XLOC_012294"; class_code "u"; tss_id "TSS12979";
NC_030808.1	StringTie	exon	134832616	134832760	144	+	transcript_id "MSTRG.24983.2"; gene_id "MSTRG.24983"; exon_number "1";
NC_030808.1	StringTie	exon	134832897	134833050	153	+	transcript_id "MSTRG.24983.2"; gene_id "MSTRG.24983"; exon_number "2";
NC_030808.1	StringTie	exon	134833425	134833479	54	+	transcript_id "MSTRG.24983.2"; gene_id "MSTRG.24983"; exon_number "3";
NC_030808.1	StringTie	exon	134835056	134835321	265	+	transcript_id "MSTRG.24983.2"; gene_id "MSTRG.24983"; exon_number "4";
NC_030808.1	StringTie	transcript	135246266	135255737	9471	+	transcript_id "MSTRG.25065.1"; gene_id "MSTRG.25065"; gene_name "gene873"; xloc "XLOC_012336"; cmp_ref "rna1541"; class_code "x"; tss_id "TSS13023";
NC_030808.1	StringTie	exon	135246266	135247281	1015	+	transcript_id "MSTRG.25065.1"; gene_id "MSTRG.25065"; exon_number "1";
NC_030808.1	StringTie	exon	135254760	135255737	977	+	transcript_id "MSTRG.25065.1"; gene_id "MSTRG.25065"; exon_number "2";
NC_030808.1	StringTie	transcript	135247106	135282906	35800	+	transcript_id "MSTRG.25065.3"; gene_id "MSTRG.25065"; xloc "XLOC_012336"; class_code "u"; tss_id "TSS13025";
NC_030808.1	StringTie	exon	135247106	135247281	175	+	transcript_id "MSTRG.25065.3"; gene_id "MSTRG.25065"; exon_number "1";
NC_030808.1	StringTie	exon	135258244	135258429	185	+	transcript_id "MSTRG.25065.3"; gene_id "MSTRG.25065"; exon_number "2";
NC_030808.1	StringTie	exon	135271720	135271955	235	+	transcript_id "MSTRG.25065.3"; gene_id "MSTRG.25065"; exon_number "3";
NC_030808.1	StringTie	exon	135278888	135279008	120	+	transcript_id "MSTRG.25065.3"; gene_id "MSTRG.25065"; exon_number "4";
NC_030808.1	StringTie	exon	135282779	135282906	127	+	transcript_id "MSTRG.25065.3"; gene_id "MSTRG.25065"; exon_number "5";
NC_030808.1	StringTie	transcript	135254731	135259785	5054	+	transcript_id "MSTRG.25065.4"; gene_id "MSTRG.25065"; xloc "XLOC_012336"; class_code "u"; tss_id "TSS13026";
NC_030808.1	StringTie	exon	135254731	135254896	165	+	transcript_id "MSTRG.25065.4"; gene_id "MSTRG.25065"; exon_number "1";
NC_030808.1	StringTie	exon	135258244	135259785	1541	+	transcript_id "MSTRG.25065.4"; gene_id "MSTRG.25065"; exon_number "2";
NC_030808.1	StringTie	transcript	136589030	136590763	1733	+	transcript_id "MSTRG.25366.1"; gene_id "MSTRG.25366"; gene_name "gene883"; xloc "XLOC_012483"; cmp_ref "rna1562"; class_code "i"; tss_id "TSS13187";
NC_030808.1	StringTie	exon	136589030	136589276	246	+	transcript_id "MSTRG.25366.1"; gene_id "MSTRG.25366"; exon_number "1";
NC_030808.1	StringTie	exon	136590550	136590763	213	+	transcript_id "MSTRG.25366.1"; gene_id "MSTRG.25366"; exon_number "2";
NC_030808.1	StringTie	transcript	136695988	136698467	2479	+	transcript_id "MSTRG.25398.2"; gene_id "MSTRG.25398"; gene_name "gene885"; xloc "XLOC_012490"; cmp_ref "rna1564"; class_code "x"; tss_id "TSS13195";
NC_030808.1	StringTie	exon	136695988	136696076	88	+	transcript_id "MSTRG.25398.2"; gene_id "MSTRG.25398"; exon_number "1";
NC_030808.1	StringTie	exon	136697656	136698467	811	+	transcript_id "MSTRG.25398.2"; gene_id "MSTRG.25398"; exon_number "2";
NC_030808.1	StringTie	transcript	137449851	137450363	512	+	transcript_id "MSTRG.25533.1"; gene_id "MSTRG.25533"; gene_name "gene888"; xloc "XLOC_012596"; cmp_ref "rna1570"; class_code "i"; tss_id "TSS13303";
NC_030808.1	StringTie	exon	137449851	137450030	179	+	transcript_id "MSTRG.25533.1"; gene_id "MSTRG.25533"; exon_number "1";
NC_030808.1	StringTie	exon	137450322	137450363	41	+	transcript_id "MSTRG.25533.1"; gene_id "MSTRG.25533"; exon_number "2";
NC_030808.1	StringTie	transcript	138827731	138875875	48144	+	transcript_id "MSTRG.25799.1"; gene_id "MSTRG.25799"; gene_name "gene896"; xloc "XLOC_012752"; cmp_ref "rna1589"; class_code "x"; tss_id "TSS13460";
NC_030808.1	StringTie	exon	138827731	138827773	42	+	transcript_id "MSTRG.25799.1"; gene_id "MSTRG.25799"; exon_number "1";
NC_030808.1	StringTie	exon	138875583	138875875	292	+	transcript_id "MSTRG.25799.1"; gene_id "MSTRG.25799"; exon_number "2";
NC_030808.1	StringTie	transcript	139053439	139054645	1206	+	transcript_id "MSTRG.25839.1"; gene_id "MSTRG.25839"; xloc "XLOC_012776"; class_code "u"; tss_id "TSS13487";
NC_030808.1	StringTie	exon	139053439	139053635	196	+	transcript_id "MSTRG.25839.1"; gene_id "MSTRG.25839"; exon_number "1";
NC_030808.1	StringTie	exon	139054432	139054645	213	+	transcript_id "MSTRG.25839.1"; gene_id "MSTRG.25839"; exon_number "2";
NC_030808.1	StringTie	transcript	139661308	139760734	99426	+	transcript_id "MSTRG.25995.1"; gene_id "MSTRG.25995"; gene_name "gene906"; xloc "XLOC_012863"; cmp_ref "rna1601"; class_code "x"; tss_id "TSS13579";
NC_030808.1	StringTie	exon	139661308	139661478	170	+	transcript_id "MSTRG.25995.1"; gene_id "MSTRG.25995"; exon_number "1";
NC_030808.1	StringTie	exon	139760674	139760734	60	+	transcript_id "MSTRG.25995.1"; gene_id "MSTRG.25995"; exon_number "2";
NC_030808.1	StringTie	transcript	141081799	141082427	628	+	transcript_id "MSTRG.26230.1"; gene_id "MSTRG.26230"; xloc "XLOC_013006"; class_code "u"; tss_id "TSS13723";
NC_030808.1	StringTie	exon	141081799	141082109	310	+	transcript_id "MSTRG.26230.1"; gene_id "MSTRG.26230"; exon_number "1";
NC_030808.1	StringTie	exon	141082389	141082427	38	+	transcript_id "MSTRG.26230.1"; gene_id "MSTRG.26230"; exon_number "2";
NC_030808.1	StringTie	transcript	141513883	141516641	2758	+	transcript_id "MSTRG.26300.1"; gene_id "MSTRG.26300"; xloc "XLOC_013054"; class_code "u"; tss_id "TSS13774";
NC_030808.1	StringTie	exon	141513883	141514020	137	+	transcript_id "MSTRG.26300.1"; gene_id "MSTRG.26300"; exon_number "1";
NC_030808.1	StringTie	exon	141516568	141516641	73	+	transcript_id "MSTRG.26300.1"; gene_id "MSTRG.26300"; exon_number "2";
NC_030808.1	StringTie	transcript	141555316	141556696	1380	+	transcript_id "MSTRG.26319.1"; gene_id "MSTRG.26319"; xloc "XLOC_013063"; class_code "u"; tss_id "TSS13784";
NC_030808.1	StringTie	exon	141555316	141555372	56	+	transcript_id "MSTRG.26319.1"; gene_id "MSTRG.26319"; exon_number "1";
NC_030808.1	StringTie	exon	141556425	141556696	271	+	transcript_id "MSTRG.26319.1"; gene_id "MSTRG.26319"; exon_number "2";
NC_030808.1	StringTie	transcript	142400085	142404465	4380	+	transcript_id "MSTRG.26537.15"; gene_id "MSTRG.26537"; gene_name "gene935"; xloc "XLOC_013189"; cmp_ref "rna1640"; class_code "i"; tss_id "TSS13920";
NC_030808.1	StringTie	exon	142400085	142401475	1390	+	transcript_id "MSTRG.26537.15"; gene_id "MSTRG.26537"; exon_number "1";
NC_030808.1	StringTie	exon	142401599	142404465	2866	+	transcript_id "MSTRG.26537.15"; gene_id "MSTRG.26537"; exon_number "2";
NC_030808.1	StringTie	transcript	142554768	142555059	291	+	transcript_id "MSTRG.26570.1"; gene_id "MSTRG.26570"; gene_name "gene936"; xloc "XLOC_013200"; cmp_ref "rna1641"; class_code "i"; tss_id "TSS13934";
NC_030808.1	StringTie	exon	142554768	142554982	214	+	transcript_id "MSTRG.26570.1"; gene_id "MSTRG.26570"; exon_number "1";
NC_030808.1	StringTie	exon	142555036	142555059	23	+	transcript_id "MSTRG.26570.1"; gene_id "MSTRG.26570"; exon_number "2";
NC_030808.1	StringTie	transcript	142688586	142689275	689	+	transcript_id "MSTRG.26606.1"; gene_id "MSTRG.26606"; gene_name "gene937"; xloc "XLOC_013217"; cmp_ref "rna1645"; class_code "x"; tss_id "TSS13951";
NC_030808.1	StringTie	exon	142688586	142688712	126	+	transcript_id "MSTRG.26606.1"; gene_id "MSTRG.26606"; exon_number "1";
NC_030808.1	StringTie	exon	142689184	142689275	91	+	transcript_id "MSTRG.26606.1"; gene_id "MSTRG.26606"; exon_number "2";
NC_030808.1	StringTie	transcript	142704577	142705466	889	+	transcript_id "MSTRG.26609.2"; gene_id "MSTRG.26609"; xloc "XLOC_013220"; class_code "u"; tss_id "TSS13954";
NC_030808.1	StringTie	exon	142704577	142704722	145	+	transcript_id "MSTRG.26609.2"; gene_id "MSTRG.26609"; exon_number "1";
NC_030808.1	StringTie	exon	142705356	142705466	110	+	transcript_id "MSTRG.26609.2"; gene_id "MSTRG.26609"; exon_number "2";
NC_030808.1	StringTie	transcript	142735172	142741718	6546	+	transcript_id "MSTRG.26625.1"; gene_id "MSTRG.26625"; xloc "XLOC_013231"; class_code "u"; tss_id "TSS13966";
NC_030808.1	StringTie	exon	142735172	142735730	558	+	transcript_id "MSTRG.26625.1"; gene_id "MSTRG.26625"; exon_number "1";
NC_030808.1	StringTie	exon	142740251	142741718	1467	+	transcript_id "MSTRG.26625.1"; gene_id "MSTRG.26625"; exon_number "2";
NC_030808.1	StringTie	transcript	142735567	142736521	954	+	transcript_id "MSTRG.26625.4"; gene_id "MSTRG.26625"; xloc "XLOC_013231"; class_code "u"; tss_id "TSS13967";
NC_030808.1	StringTie	exon	142735567	142735730	163	+	transcript_id "MSTRG.26625.4"; gene_id "MSTRG.26625"; exon_number "1";
NC_030808.1	StringTie	exon	142735991	142736521	530	+	transcript_id "MSTRG.26625.4"; gene_id "MSTRG.26625"; exon_number "2";
NC_030808.1	StringTie	transcript	142918229	142920022	1793	+	transcript_id "MSTRG.26682.1"; gene_id "MSTRG.26682"; xloc "XLOC_013266"; class_code "u"; tss_id "TSS14008";
NC_030808.1	StringTie	exon	142918229	142918288	59	+	transcript_id "MSTRG.26682.1"; gene_id "MSTRG.26682"; exon_number "1";
NC_030808.1	StringTie	exon	142919207	142920022	815	+	transcript_id "MSTRG.26682.1"; gene_id "MSTRG.26682"; exon_number "2";
NC_030808.1	StringTie	transcript	142954101	142956397	2296	+	transcript_id "MSTRG.26704.1"; gene_id "MSTRG.26704"; xloc "XLOC_013282"; class_code "u"; tss_id "TSS14024";
NC_030808.1	StringTie	exon	142954101	142954200	99	+	transcript_id "MSTRG.26704.1"; gene_id "MSTRG.26704"; exon_number "1";
NC_030808.1	StringTie	exon	142956102	142956397	295	+	transcript_id "MSTRG.26704.1"; gene_id "MSTRG.26704"; exon_number "2";
NC_030808.1	StringTie	transcript	143688399	143689998	1599	+	transcript_id "MSTRG.26951.1"; gene_id "MSTRG.26951"; gene_name "gene953"; xloc "XLOC_013406"; cmp_ref "rna1673"; class_code "o"; tss_id "TSS14162";
NC_030808.1	StringTie	exon	143688399	143688622	223	+	transcript_id "MSTRG.26951.1"; gene_id "MSTRG.26951"; exon_number "1";
NC_030808.1	StringTie	exon	143689897	143689998	101	+	transcript_id "MSTRG.26951.1"; gene_id "MSTRG.26951"; exon_number "2";
NC_030808.1	StringTie	transcript	144001441	144006443	5002	+	transcript_id "MSTRG.27050.1"; gene_id "MSTRG.27050"; xloc "XLOC_013454"; class_code "u"; tss_id "TSS14215";
NC_030808.1	StringTie	exon	144001441	144001539	98	+	transcript_id "MSTRG.27050.1"; gene_id "MSTRG.27050"; exon_number "1";
NC_030808.1	StringTie	exon	144006321	144006443	122	+	transcript_id "MSTRG.27050.1"; gene_id "MSTRG.27050"; exon_number "2";
NC_030808.1	StringTie	transcript	144267422	144270037	2615	+	transcript_id "MSTRG.27090.1"; gene_id "MSTRG.27090"; xloc "XLOC_013487"; class_code "u"; tss_id "TSS14248";
NC_030808.1	StringTie	exon	144267422	144267499	77	+	transcript_id "MSTRG.27090.1"; gene_id "MSTRG.27090"; exon_number "1";
NC_030808.1	StringTie	exon	144269891	144270037	146	+	transcript_id "MSTRG.27090.1"; gene_id "MSTRG.27090"; exon_number "2";
NC_030808.1	StringTie	transcript	144389884	144410654	20770	+	transcript_id "MSTRG.27128.1"; gene_id "MSTRG.27128"; gene_name "gene968"; xloc "XLOC_013506"; cmp_ref "rna1694"; class_code "i"; tss_id "TSS14273";
NC_030808.1	StringTie	exon	144389884	144389977	93	+	transcript_id "MSTRG.27128.1"; gene_id "MSTRG.27128"; exon_number "1";
NC_030808.1	StringTie	exon	144410493	144410654	161	+	transcript_id "MSTRG.27128.1"; gene_id "MSTRG.27128"; exon_number "2";
NC_030808.1	StringTie	transcript	144617487	144617778	291	+	transcript_id "MSTRG.27200.2"; gene_id "MSTRG.27200"; gene_name "gene987"; xloc "XLOC_013534"; cmp_ref "rna1714"; class_code "x"; tss_id "TSS14302";
NC_030808.1	StringTie	exon	144617487	144617709	222	+	transcript_id "MSTRG.27200.2"; gene_id "MSTRG.27200"; exon_number "1";
NC_030808.1	StringTie	exon	144617732	144617778	46	+	transcript_id "MSTRG.27200.2"; gene_id "MSTRG.27200"; exon_number "2";
NC_030808.1	StringTie	transcript	144744482	144745117	635	+	transcript_id "MSTRG.27243.1"; gene_id "MSTRG.27243"; xloc "XLOC_013555"; class_code "u"; tss_id "TSS14324";
NC_030808.1	StringTie	exon	144744482	144744664	182	+	transcript_id "MSTRG.27243.1"; gene_id "MSTRG.27243"; exon_number "1";
NC_030808.1	StringTie	exon	144744834	144745117	283	+	transcript_id "MSTRG.27243.1"; gene_id "MSTRG.27243"; exon_number "2";
NC_030808.1	StringTie	transcript	144763039	144763409	370	+	transcript_id "MSTRG.27249.1"; gene_id "MSTRG.27249"; gene_name "gene990"; xloc "XLOC_013558"; cmp_ref "rna1719"; class_code "i"; tss_id "TSS14330";
NC_030808.1	StringTie	exon	144763039	144763199	160	+	transcript_id "MSTRG.27249.1"; gene_id "MSTRG.27249"; exon_number "1";
NC_030808.1	StringTie	exon	144763321	144763409	88	+	transcript_id "MSTRG.27249.1"; gene_id "MSTRG.27249"; exon_number "2";
NC_030808.1	StringTie	transcript	144876656	144894356	17700	+	transcript_id "MSTRG.27298.4"; gene_id "MSTRG.27298"; xloc "XLOC_013583"; class_code "u"; tss_id "TSS14355";
NC_030808.1	StringTie	exon	144876656	144876841	185	+	transcript_id "MSTRG.27298.4"; gene_id "MSTRG.27298"; exon_number "1";
NC_030808.1	StringTie	exon	144891910	144894356	2446	+	transcript_id "MSTRG.27298.4"; gene_id "MSTRG.27298"; exon_number "2";
NC_030808.1	StringTie	transcript	145370970	145385815	14845	+	transcript_id "MSTRG.27416.12"; gene_id "MSTRG.27416"; gene_name "gene995"; xloc "XLOC_013645"; cmp_ref "rna1735"; class_code "i"; tss_id "TSS14423";
NC_030808.1	StringTie	exon	145370970	145371050	80	+	transcript_id "MSTRG.27416.12"; gene_id "MSTRG.27416"; exon_number "1";
NC_030808.1	StringTie	exon	145372508	145372565	57	+	transcript_id "MSTRG.27416.12"; gene_id "MSTRG.27416"; exon_number "2";
NC_030808.1	StringTie	exon	145378299	145378425	126	+	transcript_id "MSTRG.27416.12"; gene_id "MSTRG.27416"; exon_number "3";
NC_030808.1	StringTie	exon	145385513	145385815	302	+	transcript_id "MSTRG.27416.12"; gene_id "MSTRG.27416"; exon_number "4";
NC_030808.1	StringTie	transcript	145375591	145385573	9982	+	transcript_id "MSTRG.27416.13"; gene_id "MSTRG.27416"; gene_name "gene995"; xloc "XLOC_013645"; cmp_ref "rna1735"; class_code "i"; tss_id "TSS14424";
NC_030808.1	StringTie	exon	145375591	145375664	73	+	transcript_id "MSTRG.27416.13"; gene_id "MSTRG.27416"; exon_number "1";
NC_030808.1	StringTie	exon	145378299	145378425	126	+	transcript_id "MSTRG.27416.13"; gene_id "MSTRG.27416"; exon_number "2";
NC_030808.1	StringTie	exon	145385513	145385573	60	+	transcript_id "MSTRG.27416.13"; gene_id "MSTRG.27416"; exon_number "3";
NC_030808.1	StringTie	transcript	145972251	145973331	1080	+	transcript_id "MSTRG.27586.1"; gene_id "MSTRG.27586"; gene_name "gene1005"; xloc "XLOC_013724"; cmp_ref "rna1767"; class_code "i"; tss_id "TSS14523";
NC_030808.1	StringTie	exon	145972251	145972362	111	+	transcript_id "MSTRG.27586.1"; gene_id "MSTRG.27586"; exon_number "1";
NC_030808.1	StringTie	exon	145972384	145973331	947	+	transcript_id "MSTRG.27586.1"; gene_id "MSTRG.27586"; exon_number "2";
NC_030808.1	StringTie	transcript	146044444	146045967	1523	+	transcript_id "MSTRG.27605.1"; gene_id "MSTRG.27605"; gene_name "gene1005"; xloc "XLOC_013725"; cmp_ref "rna1767"; class_code "i"; tss_id "TSS14524";
NC_030808.1	StringTie	exon	146044444	146045192	748	+	transcript_id "MSTRG.27605.1"; gene_id "MSTRG.27605"; exon_number "1";
NC_030808.1	StringTie	exon	146045241	146045967	726	+	transcript_id "MSTRG.27605.1"; gene_id "MSTRG.27605"; exon_number "2";
NC_030808.1	StringTie	transcript	147295990	147329864	33874	+	transcript_id "MSTRG.27868.1"; gene_id "MSTRG.27868"; xloc "XLOC_013880"; class_code "u"; tss_id "TSS14684";
NC_030808.1	StringTie	exon	147295990	147296025	35	+	transcript_id "MSTRG.27868.1"; gene_id "MSTRG.27868"; exon_number "1";
NC_030808.1	StringTie	exon	147329490	147329864	374	+	transcript_id "MSTRG.27868.1"; gene_id "MSTRG.27868"; exon_number "2";
NC_030808.1	StringTie	transcript	147412221	147418752	6531	+	transcript_id "MSTRG.27900.1"; gene_id "MSTRG.27900"; xloc "XLOC_013894"; class_code "u"; tss_id "TSS14698";
NC_030808.1	StringTie	exon	147412221	147412441	220	+	transcript_id "MSTRG.27900.1"; gene_id "MSTRG.27900"; exon_number "1";
NC_030808.1	StringTie	exon	147416878	147418752	1874	+	transcript_id "MSTRG.27900.1"; gene_id "MSTRG.27900"; exon_number "2";
NC_030808.1	StringTie	transcript	147412253	147414903	2650	+	transcript_id "MSTRG.27900.2"; gene_id "MSTRG.27900"; xloc "XLOC_013894"; class_code "u"; tss_id "TSS14698";
NC_030808.1	StringTie	exon	147412253	147412441	188	+	transcript_id "MSTRG.27900.2"; gene_id "MSTRG.27900"; exon_number "1";
NC_030808.1	StringTie	exon	147414796	147414903	107	+	transcript_id "MSTRG.27900.2"; gene_id "MSTRG.27900"; exon_number "2";
NC_030808.1	StringTie	transcript	148048785	148051138	2353	+	transcript_id "MSTRG.28071.1"; gene_id "MSTRG.28071"; xloc "XLOC_013957"; class_code "u"; tss_id "TSS14761";
NC_030808.1	StringTie	exon	148048785	148049017	232	+	transcript_id "MSTRG.28071.1"; gene_id "MSTRG.28071"; exon_number "1";
NC_030808.1	StringTie	exon	148049371	148049652	281	+	transcript_id "MSTRG.28071.1"; gene_id "MSTRG.28071"; exon_number "2";
NC_030808.1	StringTie	exon	148050829	148051138	309	+	transcript_id "MSTRG.28071.1"; gene_id "MSTRG.28071"; exon_number "3";
NC_030808.1	StringTie	transcript	148048937	148051131	2194	+	transcript_id "MSTRG.28071.2"; gene_id "MSTRG.28071"; xloc "XLOC_013957"; class_code "u"; tss_id "TSS14762";
NC_030808.1	StringTie	exon	148048937	148049017	80	+	transcript_id "MSTRG.28071.2"; gene_id "MSTRG.28071"; exon_number "1";
NC_030808.1	StringTie	exon	148050829	148051131	302	+	transcript_id "MSTRG.28071.2"; gene_id "MSTRG.28071"; exon_number "2";
NC_030808.1	StringTie	transcript	148936424	148940113	3689	+	transcript_id "MSTRG.28363.2"; gene_id "MSTRG.28363"; gene_name "gene1031"; xloc "XLOC_014051"; cmp_ref "rna1813"; class_code "i"; tss_id "TSS14870";
NC_030808.1	StringTie	exon	148936424	148936526	102	+	transcript_id "MSTRG.28363.2"; gene_id "MSTRG.28363"; exon_number "1";
NC_030808.1	StringTie	exon	148937560	148937638	78	+	transcript_id "MSTRG.28363.2"; gene_id "MSTRG.28363"; exon_number "2";
NC_030808.1	StringTie	exon	148939243	148940113	870	+	transcript_id "MSTRG.28363.2"; gene_id "MSTRG.28363"; exon_number "3";
NC_030808.1	StringTie	transcript	148936428	148939822	3394	+	transcript_id "MSTRG.28363.3"; gene_id "MSTRG.28363"; gene_name "gene1031"; xloc "XLOC_014051"; cmp_ref "rna1813"; class_code "i"; tss_id "TSS14870";
NC_030808.1	StringTie	exon	148936428	148936526	98	+	transcript_id "MSTRG.28363.3"; gene_id "MSTRG.28363"; exon_number "1";
NC_030808.1	StringTie	exon	148937560	148937638	78	+	transcript_id "MSTRG.28363.3"; gene_id "MSTRG.28363"; exon_number "2";
NC_030808.1	StringTie	exon	148939273	148939400	127	+	transcript_id "MSTRG.28363.3"; gene_id "MSTRG.28363"; exon_number "3";
NC_030808.1	StringTie	exon	148939655	148939822	167	+	transcript_id "MSTRG.28363.3"; gene_id "MSTRG.28363"; exon_number "4";
NC_030808.1	StringTie	transcript	149194338	149198310	3972	+	transcript_id "MSTRG.28423.13"; gene_id "MSTRG.28423"; gene_name "gene1035"; xloc "XLOC_014100"; cmp_ref "rna1819"; class_code "i"; tss_id "TSS14924";
NC_030808.1	StringTie	exon	149194338	149194529	191	+	transcript_id "MSTRG.28423.13"; gene_id "MSTRG.28423"; exon_number "1";
NC_030808.1	StringTie	exon	149194550	149198310	3760	+	transcript_id "MSTRG.28423.13"; gene_id "MSTRG.28423"; exon_number "2";
NC_030808.1	StringTie	transcript	151256224	151308020	51796	+	transcript_id "MSTRG.28922.1"; gene_id "MSTRG.28922"; xloc "XLOC_014314"; class_code "u"; tss_id "TSS15168";
NC_030808.1	StringTie	exon	151256224	151256484	260	+	transcript_id "MSTRG.28922.1"; gene_id "MSTRG.28922"; exon_number "1";
NC_030808.1	StringTie	exon	151307837	151308020	183	+	transcript_id "MSTRG.28922.1"; gene_id "MSTRG.28922"; exon_number "2";
NC_030808.1	StringTie	transcript	151324859	151337111	12252	+	transcript_id "MSTRG.28945.1"; gene_id "MSTRG.28945"; xloc "XLOC_014324"; class_code "u"; tss_id "TSS15178";
NC_030808.1	StringTie	exon	151324859	151325024	165	+	transcript_id "MSTRG.28945.1"; gene_id "MSTRG.28945"; exon_number "1";
NC_030808.1	StringTie	exon	151336579	151337111	532	+	transcript_id "MSTRG.28945.1"; gene_id "MSTRG.28945"; exon_number "2";
NC_030808.1	StringTie	transcript	152123341	152123999	658	+	transcript_id "MSTRG.29081.1"; gene_id "MSTRG.29081"; gene_name "gene1052"; xloc "XLOC_014397"; cmp_ref "rna1858"; class_code "i"; tss_id "TSS15255";
NC_030808.1	StringTie	exon	152123341	152123743	402	+	transcript_id "MSTRG.29081.1"; gene_id "MSTRG.29081"; exon_number "1";
NC_030808.1	StringTie	exon	152123784	152123999	215	+	transcript_id "MSTRG.29081.1"; gene_id "MSTRG.29081"; exon_number "2";
NC_030808.1	StringTie	transcript	152215358	152222218	6860	+	transcript_id "MSTRG.29087.1"; gene_id "MSTRG.29087"; xloc "XLOC_014400"; class_code "u"; tss_id "TSS15258";
NC_030808.1	StringTie	exon	152215358	152215503	145	+	transcript_id "MSTRG.29087.1"; gene_id "MSTRG.29087"; exon_number "1";
NC_030808.1	StringTie	exon	152221969	152222218	249	+	transcript_id "MSTRG.29087.1"; gene_id "MSTRG.29087"; exon_number "2";
NC_030808.1	StringTie	transcript	152763729	152773050	9321	+	transcript_id "MSTRG.29227.1"; gene_id "MSTRG.29227"; xloc "XLOC_014475"; class_code "u"; tss_id "TSS15338";
NC_030808.1	StringTie	exon	152763729	152763793	64	+	transcript_id "MSTRG.29227.1"; gene_id "MSTRG.29227"; exon_number "1";
NC_030808.1	StringTie	exon	152764515	152764609	94	+	transcript_id "MSTRG.29227.1"; gene_id "MSTRG.29227"; exon_number "2";
NC_030808.1	StringTie	exon	152772909	152773050	141	+	transcript_id "MSTRG.29227.1"; gene_id "MSTRG.29227"; exon_number "3";
NC_030808.1	StringTie	transcript	152764332	152865959	101627	+	transcript_id "MSTRG.29227.3"; gene_id "MSTRG.29227"; xloc "XLOC_014475"; class_code "u"; tss_id "TSS15340";
NC_030808.1	StringTie	exon	152764332	152764609	277	+	transcript_id "MSTRG.29227.3"; gene_id "MSTRG.29227"; exon_number "1";
NC_030808.1	StringTie	exon	152852193	152852325	132	+	transcript_id "MSTRG.29227.3"; gene_id "MSTRG.29227"; exon_number "2";
NC_030808.1	StringTie	exon	152865870	152865959	89	+	transcript_id "MSTRG.29227.3"; gene_id "MSTRG.29227"; exon_number "3";
NC_030808.1	StringTie	transcript	152838415	152838667	252	+	transcript_id "MSTRG.29245.1"; gene_id "MSTRG.29245"; xloc "XLOC_014489"; class_code "u"; tss_id "TSS15354";
NC_030808.1	StringTie	exon	152838415	152838493	78	+	transcript_id "MSTRG.29245.1"; gene_id "MSTRG.29245"; exon_number "1";
NC_030808.1	StringTie	exon	152838528	152838667	139	+	transcript_id "MSTRG.29245.1"; gene_id "MSTRG.29245"; exon_number "2";
NC_030808.1	StringTie	transcript	153086389	153099870	13481	+	transcript_id "MSTRG.29334.2"; gene_id "MSTRG.29334"; gene_name "gene1065"; xloc "XLOC_014536"; cmp_ref "rna1881"; class_code "x"; tss_id "TSS15402";
NC_030808.1	StringTie	exon	153086389	153087328	939	+	transcript_id "MSTRG.29334.2"; gene_id "MSTRG.29334"; exon_number "1";
NC_030808.1	StringTie	exon	153088524	153088995	471	+	transcript_id "MSTRG.29334.2"; gene_id "MSTRG.29334"; exon_number "2";
NC_030808.1	StringTie	exon	153097912	153099870	1958	+	transcript_id "MSTRG.29334.2"; gene_id "MSTRG.29334"; exon_number "3";
NC_030808.1	StringTie	transcript	153086389	153100812	14423	+	transcript_id "MSTRG.29334.1"; gene_id "MSTRG.29334"; gene_name "gene1065"; xloc "XLOC_014536"; cmp_ref "rna1881"; class_code "x"; tss_id "TSS15402";
NC_030808.1	StringTie	exon	153086389	153087177	788	+	transcript_id "MSTRG.29334.1"; gene_id "MSTRG.29334"; exon_number "1";
NC_030808.1	StringTie	exon	153088524	153088610	86	+	transcript_id "MSTRG.29334.1"; gene_id "MSTRG.29334"; exon_number "2";
NC_030808.1	StringTie	exon	153097912	153100812	2900	+	transcript_id "MSTRG.29334.1"; gene_id "MSTRG.29334"; exon_number "3";
NC_030808.1	StringTie	transcript	153087231	153098365	11134	+	transcript_id "MSTRG.29334.4"; gene_id "MSTRG.29334"; xloc "XLOC_014536"; class_code "u"; tss_id "TSS15403";
NC_030808.1	StringTie	exon	153087231	153087328	97	+	transcript_id "MSTRG.29334.4"; gene_id "MSTRG.29334"; exon_number "1";
NC_030808.1	StringTie	exon	153088524	153088610	86	+	transcript_id "MSTRG.29334.4"; gene_id "MSTRG.29334"; exon_number "2";
NC_030808.1	StringTie	exon	153097912	153098365	453	+	transcript_id "MSTRG.29334.4"; gene_id "MSTRG.29334"; exon_number "3";
NC_030808.1	StringTie	transcript	153721554	153722684	1130	+	transcript_id "MSTRG.29513.1"; gene_id "MSTRG.29513"; xloc "XLOC_014638"; class_code "u"; tss_id "TSS15516";
NC_030808.1	StringTie	exon	153721554	153721937	383	+	transcript_id "MSTRG.29513.1"; gene_id "MSTRG.29513"; exon_number "1";
NC_030808.1	StringTie	exon	153722625	153722684	59	+	transcript_id "MSTRG.29513.1"; gene_id "MSTRG.29513"; exon_number "2";
NC_030808.1	StringTie	transcript	154631175	154631445	270	+	transcript_id "MSTRG.29644.1"; gene_id "MSTRG.29644"; xloc "XLOC_014729"; class_code "u"; tss_id "TSS15607";
NC_030808.1	StringTie	exon	154631175	154631210	35	+	transcript_id "MSTRG.29644.1"; gene_id "MSTRG.29644"; exon_number "1";
NC_030808.1	StringTie	exon	154631253	154631445	192	+	transcript_id "MSTRG.29644.1"; gene_id "MSTRG.29644"; exon_number "2";
NC_030808.1	StringTie	transcript	155097392	155137782	40390	+	transcript_id "MSTRG.29754.4"; gene_id "MSTRG.29754"; xloc "XLOC_014794"; class_code "u"; tss_id "TSS15672";
NC_030808.1	StringTie	exon	155097392	155097744	352	+	transcript_id "MSTRG.29754.4"; gene_id "MSTRG.29754"; exon_number "1";
NC_030808.1	StringTie	exon	155135624	155136236	612	+	transcript_id "MSTRG.29754.4"; gene_id "MSTRG.29754"; exon_number "2";
NC_030808.1	StringTie	exon	155136899	155137782	883	+	transcript_id "MSTRG.29754.4"; gene_id "MSTRG.29754"; exon_number "3";
NC_030808.1	StringTie	transcript	155097407	155137121	39714	+	transcript_id "MSTRG.29754.5"; gene_id "MSTRG.29754"; xloc "XLOC_014794"; class_code "u"; tss_id "TSS15672";
NC_030808.1	StringTie	exon	155097407	155097744	337	+	transcript_id "MSTRG.29754.5"; gene_id "MSTRG.29754"; exon_number "1";
NC_030808.1	StringTie	exon	155136899	155137121	222	+	transcript_id "MSTRG.29754.5"; gene_id "MSTRG.29754"; exon_number "2";
NC_030808.1	StringTie	transcript	155097480	155137767	40287	+	transcript_id "MSTRG.29754.6"; gene_id "MSTRG.29754"; xloc "XLOC_014794"; class_code "u"; tss_id "TSS15672";
NC_030808.1	StringTie	exon	155097480	155097744	264	+	transcript_id "MSTRG.29754.6"; gene_id "MSTRG.29754"; exon_number "1";
NC_030808.1	StringTie	exon	155135624	155137767	2143	+	transcript_id "MSTRG.29754.6"; gene_id "MSTRG.29754"; exon_number "2";
NC_030808.1	StringTie	transcript	155097494	155104095	6601	+	transcript_id "MSTRG.29754.8"; gene_id "MSTRG.29754"; xloc "XLOC_014794"; class_code "u"; tss_id "TSS15673";
NC_030808.1	StringTie	exon	155097494	155097744	250	+	transcript_id "MSTRG.29754.8"; gene_id "MSTRG.29754"; exon_number "1";
NC_030808.1	StringTie	exon	155101893	155104095	2202	+	transcript_id "MSTRG.29754.8"; gene_id "MSTRG.29754"; exon_number "2";
NC_030808.1	StringTie	transcript	155132783	155134276	1493	+	transcript_id "MSTRG.29760.1"; gene_id "MSTRG.29760"; xloc "XLOC_014795"; class_code "u"; tss_id "TSS15675";
NC_030808.1	StringTie	exon	155132783	155132961	178	+	transcript_id "MSTRG.29760.1"; gene_id "MSTRG.29760"; exon_number "1";
NC_030808.1	StringTie	exon	155133665	155134276	611	+	transcript_id "MSTRG.29760.1"; gene_id "MSTRG.29760"; exon_number "2";
NC_030808.1	StringTie	transcript	155345466	155352884	7418	+	transcript_id "MSTRG.29806.1"; gene_id "MSTRG.29806"; gene_name "gene1072"; xloc "XLOC_014811"; cmp_ref "rna1902"; class_code "i"; tss_id "TSS15691";
NC_030808.1	StringTie	exon	155345466	155345512	46	+	transcript_id "MSTRG.29806.1"; gene_id "MSTRG.29806"; exon_number "1";
NC_030808.1	StringTie	exon	155352466	155352884	418	+	transcript_id "MSTRG.29806.1"; gene_id "MSTRG.29806"; exon_number "2";
NC_030808.1	StringTie	transcript	156068810	156069115	305	+	transcript_id "MSTRG.29970.1"; gene_id "MSTRG.29970"; xloc "XLOC_014897"; class_code "u"; tss_id "TSS15778";
NC_030808.1	StringTie	exon	156068810	156068850	40	+	transcript_id "MSTRG.29970.1"; gene_id "MSTRG.29970"; exon_number "1";
NC_030808.1	StringTie	exon	156068907	156069115	208	+	transcript_id "MSTRG.29970.1"; gene_id "MSTRG.29970"; exon_number "2";
NC_030808.1	StringTie	transcript	156453779	156454110	331	+	transcript_id "MSTRG.30020.1"; gene_id "MSTRG.30020"; gene_name "gene1073"; xloc "XLOC_014909"; cmp_ref "rna1905"; class_code "i"; tss_id "TSS15790";
NC_030808.1	StringTie	exon	156453779	156453819	40	+	transcript_id "MSTRG.30020.1"; gene_id "MSTRG.30020"; exon_number "1";
NC_030808.1	StringTie	exon	156453881	156454110	229	+	transcript_id "MSTRG.30020.1"; gene_id "MSTRG.30020"; exon_number "2";
NC_030808.1	StringTie	transcript	157003264	157003874	610	+	transcript_id "MSTRG.30138.1"; gene_id "MSTRG.30138"; xloc "XLOC_014969"; class_code "u"; tss_id "TSS15850";
NC_030808.1	StringTie	exon	157003264	157003371	107	+	transcript_id "MSTRG.30138.1"; gene_id "MSTRG.30138"; exon_number "1";
NC_030808.1	StringTie	exon	157003653	157003874	221	+	transcript_id "MSTRG.30138.1"; gene_id "MSTRG.30138"; exon_number "2";
NC_030808.1	StringTie	transcript	157072620	157085517	12897	+	transcript_id "MSTRG.30151.7"; gene_id "MSTRG.30151"; xloc "XLOC_014980"; class_code "u"; tss_id "TSS15862";
NC_030808.1	StringTie	exon	157072620	157073064	444	+	transcript_id "MSTRG.30151.7"; gene_id "MSTRG.30151"; exon_number "1";
NC_030808.1	StringTie	exon	157083323	157085517	2194	+	transcript_id "MSTRG.30151.7"; gene_id "MSTRG.30151"; exon_number "2";
NC_030808.1	StringTie	transcript	157189343	157191625	2282	+	transcript_id "MSTRG.30156.1"; gene_id "MSTRG.30156"; xloc "XLOC_014981"; class_code "u"; tss_id "TSS15867";
NC_030808.1	StringTie	exon	157189343	157190368	1025	+	transcript_id "MSTRG.30156.1"; gene_id "MSTRG.30156"; exon_number "1";
NC_030808.1	StringTie	exon	157191205	157191625	420	+	transcript_id "MSTRG.30156.1"; gene_id "MSTRG.30156"; exon_number "2";
NC_030808.1	StringTie	transcript	157190206	157191625	1419	+	transcript_id "MSTRG.30156.2"; gene_id "MSTRG.30156"; xloc "XLOC_014981"; class_code "u"; tss_id "TSS15868";
NC_030808.1	StringTie	exon	157190206	157190413	207	+	transcript_id "MSTRG.30156.2"; gene_id "MSTRG.30156"; exon_number "1";
NC_030808.1	StringTie	exon	157191205	157191625	420	+	transcript_id "MSTRG.30156.2"; gene_id "MSTRG.30156"; exon_number "2";
NC_030808.1	StringTie	transcript	363280	369499	6219	-	transcript_id "MSTRG.62.7"; gene_id "MSTRG.62"; gene_name "gene3"; xloc "XLOC_015035"; cmp_ref "rna8"; class_code "x"; tss_id "TSS15929";
NC_030808.1	StringTie	exon	363280	363377	97	-	transcript_id "MSTRG.62.7"; gene_id "MSTRG.62"; exon_number "1";
NC_030808.1	StringTie	exon	365565	365673	108	-	transcript_id "MSTRG.62.7"; gene_id "MSTRG.62"; exon_number "2";
NC_030808.1	StringTie	exon	369403	369499	96	-	transcript_id "MSTRG.62.7"; gene_id "MSTRG.62"; exon_number "3";
NC_030808.1	StringTie	transcript	1212119	1217240	5121	-	transcript_id "MSTRG.305.1"; gene_id "MSTRG.305"; gene_name "gene17"; xloc "XLOC_015153"; cmp_ref "rna36"; class_code "i"; tss_id "TSS16055";
NC_030808.1	StringTie	exon	1212119	1212684	565	-	transcript_id "MSTRG.305.1"; gene_id "MSTRG.305"; exon_number "1";
NC_030808.1	StringTie	exon	1213220	1213438	218	-	transcript_id "MSTRG.305.1"; gene_id "MSTRG.305"; exon_number "2";
NC_030808.1	StringTie	exon	1217186	1217240	54	-	transcript_id "MSTRG.305.1"; gene_id "MSTRG.305"; exon_number "3";
NC_030808.1	StringTie	transcript	1213228	1233910	20682	-	transcript_id "MSTRG.305.2"; gene_id "MSTRG.305"; gene_name "gene17"; xloc "XLOC_015153"; cmp_ref "rna37"; class_code "x"; tss_id "TSS16056";
NC_030808.1	StringTie	exon	1213228	1213438	210	-	transcript_id "MSTRG.305.2"; gene_id "MSTRG.305"; exon_number "1";
NC_030808.1	StringTie	exon	1233798	1233910	112	-	transcript_id "MSTRG.305.2"; gene_id "MSTRG.305"; exon_number "2";
NC_030808.1	StringTie	transcript	1500403	1500735	332	-	transcript_id "MSTRG.390.1"; gene_id "MSTRG.390"; gene_name "gene22"; xloc "XLOC_015193"; cmp_ref "rna53"; class_code "i"; tss_id "TSS16101";
NC_030808.1	StringTie	exon	1500403	1500441	38	-	transcript_id "MSTRG.390.1"; gene_id "MSTRG.390"; exon_number "1";
NC_030808.1	StringTie	exon	1500546	1500735	189	-	transcript_id "MSTRG.390.1"; gene_id "MSTRG.390"; exon_number "2";
NC_030808.1	StringTie	transcript	1500457	1500818	361	-	transcript_id "MSTRG.390.2"; gene_id "MSTRG.390"; gene_name "gene22"; xloc "XLOC_015193"; cmp_ref "rna53"; class_code "i"; tss_id "TSS16101";
NC_030808.1	StringTie	exon	1500457	1500481	24	-	transcript_id "MSTRG.390.2"; gene_id "MSTRG.390"; exon_number "1";
NC_030808.1	StringTie	exon	1500545	1500818	273	-	transcript_id "MSTRG.390.2"; gene_id "MSTRG.390"; exon_number "2";
NC_030808.1	StringTie	transcript	1667111	1667390	279	-	transcript_id "MSTRG.419.1"; gene_id "MSTRG.419"; xloc "XLOC_015208"; class_code "u"; tss_id "TSS16116";
NC_030808.1	StringTie	exon	1667111	1667242	131	-	transcript_id "MSTRG.419.1"; gene_id "MSTRG.419"; exon_number "1";
NC_030808.1	StringTie	exon	1667277	1667390	113	-	transcript_id "MSTRG.419.1"; gene_id "MSTRG.419"; exon_number "2";
NC_030808.1	StringTie	transcript	2138046	2172249	34203	-	transcript_id "MSTRG.533.1"; gene_id "MSTRG.533"; xloc "XLOC_015259"; class_code "u"; tss_id "TSS16168";
NC_030808.1	StringTie	exon	2138046	2138148	102	-	transcript_id "MSTRG.533.1"; gene_id "MSTRG.533"; exon_number "1";
NC_030808.1	StringTie	exon	2158290	2158590	300	-	transcript_id "MSTRG.533.1"; gene_id "MSTRG.533"; exon_number "2";
NC_030808.1	StringTie	exon	2158814	2158962	148	-	transcript_id "MSTRG.533.1"; gene_id "MSTRG.533"; exon_number "3";
NC_030808.1	StringTie	exon	2160026	2160116	90	-	transcript_id "MSTRG.533.1"; gene_id "MSTRG.533"; exon_number "4";
NC_030808.1	StringTie	exon	2172098	2172249	151	-	transcript_id "MSTRG.533.1"; gene_id "MSTRG.533"; exon_number "5";
NC_030808.1	StringTie	transcript	2143491	2158619	15128	-	transcript_id "MSTRG.533.2"; gene_id "MSTRG.533"; xloc "XLOC_015259"; class_code "u"; tss_id "TSS16169";
NC_030808.1	StringTie	exon	2143491	2143772	281	-	transcript_id "MSTRG.533.2"; gene_id "MSTRG.533"; exon_number "1";
NC_030808.1	StringTie	exon	2158290	2158619	329	-	transcript_id "MSTRG.533.2"; gene_id "MSTRG.533"; exon_number "2";
NC_030808.1	StringTie	transcript	2224973	2225748	775	-	transcript_id "MSTRG.547.1"; gene_id "MSTRG.547"; xloc "XLOC_015267"; class_code "u"; tss_id "TSS16177";
NC_030808.1	StringTie	exon	2224973	2225632	659	-	transcript_id "MSTRG.547.1"; gene_id "MSTRG.547"; exon_number "1";
NC_030808.1	StringTie	exon	2225681	2225748	67	-	transcript_id "MSTRG.547.1"; gene_id "MSTRG.547"; exon_number "2";
NC_030808.1	StringTie	transcript	5148550	5152505	3955	-	transcript_id "MSTRG.986.4"; gene_id "MSTRG.986"; xloc "XLOC_015525"; class_code "u"; tss_id "TSS16438";
NC_030808.1	StringTie	exon	5148550	5148583	33	-	transcript_id "MSTRG.986.4"; gene_id "MSTRG.986"; exon_number "1";
NC_030808.1	StringTie	exon	5151936	5152505	569	-	transcript_id "MSTRG.986.4"; gene_id "MSTRG.986"; exon_number "2";
NC_030808.1	StringTie	transcript	5473807	5477751	3944	-	transcript_id "MSTRG.1098.1"; gene_id "MSTRG.1098"; xloc "XLOC_015582"; class_code "u"; tss_id "TSS16498";
NC_030808.1	StringTie	exon	5473807	5473976	169	-	transcript_id "MSTRG.1098.1"; gene_id "MSTRG.1098"; exon_number "1";
NC_030808.1	StringTie	exon	5477700	5477751	51	-	transcript_id "MSTRG.1098.1"; gene_id "MSTRG.1098"; exon_number "2";
NC_030808.1	StringTie	transcript	5679893	5680308	415	-	transcript_id "MSTRG.1149.1"; gene_id "MSTRG.1149"; xloc "XLOC_015613"; class_code "u"; tss_id "TSS16531";
NC_030808.1	StringTie	exon	5679893	5680045	152	-	transcript_id "MSTRG.1149.1"; gene_id "MSTRG.1149"; exon_number "1";
NC_030808.1	StringTie	exon	5680247	5680308	61	-	transcript_id "MSTRG.1149.1"; gene_id "MSTRG.1149"; exon_number "2";
NC_030808.1	StringTie	transcript	8416766	8536994	120228	-	transcript_id "MSTRG.1604.1"; gene_id "MSTRG.1604"; xloc "XLOC_015839"; class_code "u"; tss_id "TSS16757";
NC_030808.1	StringTie	exon	8416766	8416802	36	-	transcript_id "MSTRG.1604.1"; gene_id "MSTRG.1604"; exon_number "1";
NC_030808.1	StringTie	exon	8450462	8450543	81	-	transcript_id "MSTRG.1604.1"; gene_id "MSTRG.1604"; exon_number "2";
NC_030808.1	StringTie	exon	8501817	8501849	32	-	transcript_id "MSTRG.1604.1"; gene_id "MSTRG.1604"; exon_number "3";
NC_030808.1	StringTie	exon	8536926	8536994	68	-	transcript_id "MSTRG.1604.1"; gene_id "MSTRG.1604"; exon_number "4";
NC_030808.1	StringTie	transcript	8618608	8622311	3703	-	transcript_id "MSTRG.1675.3"; gene_id "MSTRG.1675"; xloc "XLOC_015869"; class_code "u"; tss_id "TSS16789";
NC_030808.1	StringTie	exon	8618608	8619623	1015	-	transcript_id "MSTRG.1675.3"; gene_id "MSTRG.1675"; exon_number "1";
NC_030808.1	StringTie	exon	8621239	8622311	1072	-	transcript_id "MSTRG.1675.3"; gene_id "MSTRG.1675"; exon_number "2";
NC_030808.1	StringTie	transcript	8619508	8621264	1756	-	transcript_id "MSTRG.1675.6"; gene_id "MSTRG.1675"; xloc "XLOC_015869"; class_code "u"; tss_id "TSS16791";
NC_030808.1	StringTie	exon	8619508	8619623	115	-	transcript_id "MSTRG.1675.6"; gene_id "MSTRG.1675"; exon_number "1";
NC_030808.1	StringTie	exon	8620733	8620844	111	-	transcript_id "MSTRG.1675.6"; gene_id "MSTRG.1675"; exon_number "2";
NC_030808.1	StringTie	exon	8621239	8621264	25	-	transcript_id "MSTRG.1675.6"; gene_id "MSTRG.1675"; exon_number "3";
NC_030808.1	StringTie	transcript	8640513	8640776	263	-	transcript_id "MSTRG.1678.1"; gene_id "MSTRG.1678"; xloc "XLOC_015870"; class_code "u"; tss_id "TSS16794";
NC_030808.1	StringTie	exon	8640513	8640640	127	-	transcript_id "MSTRG.1678.1"; gene_id "MSTRG.1678"; exon_number "1";
NC_030808.1	StringTie	exon	8640668	8640776	108	-	transcript_id "MSTRG.1678.1"; gene_id "MSTRG.1678"; exon_number "2";
NC_030808.1	StringTie	transcript	9061231	9062235	1004	-	transcript_id "MSTRG.1710.1"; gene_id "MSTRG.1710"; xloc "XLOC_015885"; class_code "u"; tss_id "TSS16809";
NC_030808.1	StringTie	exon	9061231	9061331	100	-	transcript_id "MSTRG.1710.1"; gene_id "MSTRG.1710"; exon_number "1";
NC_030808.1	StringTie	exon	9061485	9062235	750	-	transcript_id "MSTRG.1710.1"; gene_id "MSTRG.1710"; exon_number "2";
NC_030808.1	StringTie	transcript	9262332	9274156	11824	-	transcript_id "MSTRG.1752.1"; gene_id "MSTRG.1752"; xloc "XLOC_015901"; class_code "u"; tss_id "TSS16839";
NC_030808.1	StringTie	exon	9262332	9262462	130	-	transcript_id "MSTRG.1752.1"; gene_id "MSTRG.1752"; exon_number "1";
NC_030808.1	StringTie	exon	9273958	9274156	198	-	transcript_id "MSTRG.1752.1"; gene_id "MSTRG.1752"; exon_number "2";
NC_030808.1	StringTie	transcript	9270956	9274064	3108	-	transcript_id "MSTRG.1752.2"; gene_id "MSTRG.1752"; xloc "XLOC_015901"; class_code "u"; tss_id "TSS16839";
NC_030808.1	StringTie	exon	9270956	9271112	156	-	transcript_id "MSTRG.1752.2"; gene_id "MSTRG.1752"; exon_number "1";
NC_030808.1	StringTie	exon	9273958	9274064	106	-	transcript_id "MSTRG.1752.2"; gene_id "MSTRG.1752"; exon_number "2";
NC_030808.1	StringTie	transcript	13958474	13958728	254	-	transcript_id "MSTRG.2302.1"; gene_id "MSTRG.2302"; gene_name "gene85"; xloc "XLOC_016180"; cmp_ref "rna147"; class_code "i"; tss_id "TSS17119";
NC_030808.1	StringTie	exon	13958474	13958628	154	-	transcript_id "MSTRG.2302.1"; gene_id "MSTRG.2302"; exon_number "1";
NC_030808.1	StringTie	exon	13958662	13958728	66	-	transcript_id "MSTRG.2302.1"; gene_id "MSTRG.2302"; exon_number "2";
NC_030808.1	StringTie	transcript	13973209	13973485	276	-	transcript_id "MSTRG.2303.1"; gene_id "MSTRG.2303"; gene_name "gene85"; xloc "XLOC_016181"; cmp_ref "rna147"; class_code "i"; tss_id "TSS17120";
NC_030808.1	StringTie	exon	13973209	13973275	66	-	transcript_id "MSTRG.2303.1"; gene_id "MSTRG.2303"; exon_number "1";
NC_030808.1	StringTie	exon	13973308	13973485	177	-	transcript_id "MSTRG.2303.1"; gene_id "MSTRG.2303"; exon_number "2";
NC_030808.1	StringTie	transcript	14111391	14111852	461	-	transcript_id "MSTRG.2310.1"; gene_id "MSTRG.2310"; gene_name "gene85"; xloc "XLOC_016182"; cmp_ref "rna147"; class_code "i"; tss_id "TSS17121";
NC_030808.1	StringTie	exon	14111391	14111551	160	-	transcript_id "MSTRG.2310.1"; gene_id "MSTRG.2310"; exon_number "1";
NC_030808.1	StringTie	exon	14111790	14111852	62	-	transcript_id "MSTRG.2310.1"; gene_id "MSTRG.2310"; exon_number "2";
NC_030808.1	StringTie	transcript	14302543	14302991	448	-	transcript_id "MSTRG.2315.1"; gene_id "MSTRG.2315"; gene_name "gene85"; xloc "XLOC_016183"; cmp_ref "rna147"; class_code "i"; tss_id "TSS17122";
NC_030808.1	StringTie	exon	14302543	14302660	117	-	transcript_id "MSTRG.2315.1"; gene_id "MSTRG.2315"; exon_number "1";
NC_030808.1	StringTie	exon	14302686	14302991	305	-	transcript_id "MSTRG.2315.1"; gene_id "MSTRG.2315"; exon_number "2";
NC_030808.1	StringTie	transcript	14345904	14346635	731	-	transcript_id "MSTRG.2318.1"; gene_id "MSTRG.2318"; gene_name "gene85"; xloc "XLOC_016184"; cmp_ref "rna147"; class_code "i"; tss_id "TSS17123";
NC_030808.1	StringTie	exon	14345904	14345970	66	-	transcript_id "MSTRG.2318.1"; gene_id "MSTRG.2318"; exon_number "1";
[truncated: 55,923 more rows]
