# Supplementary material for: LncRNA-mRNA modules involved in goat rumen development: Insights from genome-wide transcriptome profiling
Source: Front Physiol. 2022 Aug 24;13:979121. doi: 10.3389/fphys.2022.979121 (PMC9449361; doi:10.3389/fphys.2022.979121)
Supplement: Supplementary file 3 [file Table9.XLSX]

## Sheet: sheet
Supplementary Table 9. KEGG analysis of the DGEs in goat rumens
Category	Term	Count	%	Fold Enrichment	P Value	Genes
F60 vs. F135
KEGG_PATHWAY	chx05146:Amoebiasis	21	1.37886	2.66619	8.4546e-05	LOC102181552, ARG2, SERPINB1, COL27A1, NOS2, PRKCB, LAMA1, ARG1, LOC102184299, COL11A1, LAMA3, PIK3R3, ADCY1, GNA15, LOC102170373, LOC102169925, CD14, LOC102180556, RAB7B, LOC102181826
KEGG_PATHWAY	chx05202:Transcriptional misregulation in cancer	26	1.70716	2.26294	0.000160981	CEBPA, CDKN1A, FLT1, LOC102185882, LOC102178319, AFF1, LOC102173987, SIX4, ITGB7, CD14, PROM1, NGFR, ARNT2, LOC102186446, JUP, IGFBP3, LMO2, HMGA2, ETV1, WNT16, ETV4, SPINT1, BCL6, WT1, NUPR1
KEGG_PATHWAY	chx04510:Focal adhesion	30	1.9698	1.99598	0.000419576	FLT1, TNXB, SHC3, ITGB4, LAMA1, COL11A1, LAMA3, TNC, PIK3R3, EGFR, VTN, SPP1, PAK6, ITGB7, HRAS, VAV3, JUN, COL27A1, PRKCB, CAV2, CAV1, PGF, MAPK10, MYLPF, MYL2, BCL2, ITGA8, ITGA7, COL6A6, PPP1R12B
KEGG_PATHWAY	chx05200:Pathways in cancer	47	3.08601	1.65924	0.000601804	RET, CEBPA, CDKN1A, EPAS1, LAMA1, LAMA3, TGFA, PIK3R3, ADCY1, EGFR, LOC102173800, FGF9, GNG4, RASSF5, E2F1, BDKRB2, E2F2, CTNNA2, HRAS, WNT3, NKX3-1, ARNT2, CDKN2B, EGLN3, JUN, NOS2, JUP, FZD5, PRKCB, WNT3A, WNT7B, WNT7A, FLT3LG, WNT16, PGF, MAPK10, NFKBIA, AR, BMP2, CXCL12, RAD51, CCNE2, LPAR6, BCL2, RARB, BIRC5, FGF13
KEGG_PATHWAY	chx04750:Inflammatory mediator regulation of TRP channels	18	1.18188	2.51614	0.000635975	CAMK2B, PLA2G4F, PRKCH, TRPA1, PRKCB, PLA2G4E, TRPV3, PIK3R3, ALOX12, ADCY1, IL1RAP, HTR2A, MAPK13, MAPK10, BDKRB2, LOC102185708, PRKCQ, ASIC1
KEGG_PATHWAY	chx05206:MicroRNAs in cancer	22	1.44452	2.23862	0.000678009	TRIM71, CDKN1A, ABCB1, TNXB, PRKCB, WNT3A, TNC, HMGA2, BRCA1, EGFR, SERPINB5, CDC25A, CCNE2, STMN1, BCL2, E2F1, IGF2BP1, PIM1, E2F2, HRAS, TP63, WNT3
KEGG_PATHWAY	chx00830:Retinol metabolism	12	0.787919	3.19356	0.000986766	LOC102186703, LOC102171556, LOC102191011, LOC102191297, DHRS9, RDH12, LOC102190288, ALDH1A2, LOC102169480, LOC102185708, LOC102190811, DHRS3
KEGG_PATHWAY	chx05322:Systemic lupus erythematosus	19	1.24754	2.24732	0.00167599	LOC102177790, LOC102178870, LOC102178586, LOC102186446, LOC102178027, LOC102191766, LOC102185882, LOC102184572, LOC102178318, LOC102179937, LOC102178319, LOC102183280, LOC102173987, LOC102172954, LOC102186170, LOC102181912, LOC102180845, LOC102183306, LOC102180307
KEGG_PATHWAY	chx04512:ECM-receptor interaction	15	0.984898	2.35888	0.00388994	COL27A1, TNXB, ITGB4, LAMA1, COL11A1, LAMA3, TNC, VTN, SV2A, SPP1, ITGA8, SDC1, ITGA7, ITGB7, COL6A6
KEGG_PATHWAY	chx04911:Insulin secretion	14	0.919238	2.45244	0.00394852	CAMK2B, GLP1R, RYR2, SNAP25, LOC102186539, KCNJ11, PRKCB, ABCC8, ATP1B3, ADCY1, RIMS2, PCLO, CREB3L3, KCNMB1
KEGG_PATHWAY	chx05034:Alcoholism	22	1.44452	1.92692	0.00452082	LOC102177790, LOC102178870, DDC, SHC3, LOC102178586, LOC102186446, LOC102178027, LOC102191766, LOC102185882, LOC102184572, LOC102178318, LOC102178319, LOC102183280, LOC102172954, LOC102186170, CREB3L3, GNG4, LOC102181912, LOC102180845, LOC102183306, HRAS, LOC102180307
KEGG_PATHWAY	chx05412:Arrhythmogenic right ventricular cardiomyopathy (ARVC)	12	0.787919	2.55485	0.00624637	DSP, RYR2, GJA1, DES, CDH2, JUP, ITGB4, LOC102184211, ITGA8, ITGA7, ITGB7, CTNNA2
KEGG_PATHWAY	chx04012:ErbB signaling pathway	14	0.919238	2.30646	0.00673364	CAMK2B, CDKN1A, JUN, SHC3, PRKCB, TGFA, PIK3R3, NRG2, EGFR, EREG, MAPK10, BTC, PAK6, HRAS
KEGG_PATHWAY	chx04115:p53 signaling pathway	13	0.853578	2.39872	0.00694213	CDKN1A, RRM2, IGFBP3, SERPINB5, CCNB1, CCNE2, PERP, SESN2, ADGRB1, CDK1, SFN, RPRM, TP73
KEGG_PATHWAY	chx04360:Axon guidance	17	1.11622	1.94429	0.0129205	EPHA5, EPHA4, SEMA4D, SEMA4B, UNC5D, SEMA4G, L1CAM, LOC102173800, DPYSL5, SLIT1, PAK6, LRRC4C, EPHA1, HRAS, NGEF, EPHA3, EPHA2
KEGG_PATHWAY	chx05215:Prostate cancer	13	0.853578	2.14171	0.0166865	CDKN1A, TGFA, PIK3R3, EGFR, NFKBIA, AR, CREB3L3, CCNE2, BCL2, E2F1, E2F2, HRAS, NKX3-1
KEGG_PATHWAY	chx05204:Chemical carcinogenesis	10	0.656599	2.34555	0.0243231	LOC102190481, LOC102174170, LOC102189370, LOC102191011, LOC102191297, LOC102190288, EPHX1, LOC102185621, MGST2, LOC102185708
KEGG_PATHWAY	chx00760:Nicotinate and nicotinamide metabolism	7	0.459619	3.02723	0.0247789	BST1, NT5E, LOC102171556, CD38, ENPP3, LOC102176691, NUDT13
KEGG_PATHWAY	chx05223:Non-small cell lung cancer	9	0.590939	2.44214	0.0282214	PRKCB, RASSF5, E2F1, TGFA, RARB, PIK3R3, E2F2, HRAS, EGFR
KEGG_PATHWAY	chx05214:Glioma	10	0.656599	2.26865	0.0295768	CAMK2B, CDKN1A, SHC3, PRKCB, E2F1, TGFA, PIK3R3, E2F2, HRAS, EGFR
KEGG_PATHWAY	chx00601:Glycosphingolipid biosynthesis - lacto and neolacto series	6	0.393959	3.32131	0.0304854	LOC100861326, ST8SIA1, B3GALT1, B3GALT5, LOC102181295, FUT4
KEGG_PATHWAY	chx04020:Calcium signaling pathway	20	1.3132	1.65734	0.0312704	CAMK2B, RYR2, NOS2, PRKCB, ATP2A3, TACR2, ADCY1, TACR1, HTR2A, EGFR, RYR3, ITPKC, GNA15, PLN, P2RX3, BDKRB2, CD38, NOS1, PLCD3, PLCD1
KEGG_PATHWAY	chx00980:Metabolism of xenobiotics by cytochrome P450	9	0.590939	2.39517	0.0313315	LOC102190481, LOC102174170, LOC102189370, LOC102190288, EPHX1, LOC102185621, MGST2, LOC102190811, CBR3
KEGG_PATHWAY	chx04540:Gap junction	12	0.787919	2.00079	0.0351733	GJA1, TUBA1A, PRKCB, LOC102181148, CDK1, LOC102178119, ADCY1, HTR2A, LOC102177846, TUBB4A, HRAS, EGFR
KEGG_PATHWAY	chx00590:Arachidonic acid metabolism	11	0.722259	2.05711	0.0386831	HPGDS, GPX2, PLA2G4F, PLA2G2C, PLA2G4E, EPHX2, LOC102185708, ALOX12B, ALOX12, CBR3, PTGES
KEGG_PATHWAY	chx05231:Choline metabolism in cancer	13	0.853578	1.874	0.042407	DGKG, JUN, PLA2G4F, PCYT1B, PRKCB, PLA2G4E, PIK3R3, EGFR, MAPK10, SLC5A7, PLPP3, HRAS, WASF3
KEGG_PATHWAY	chx04726:Serotonergic synapse	14	0.919238	1.81068	0.0433696	GABRB2, DDC, PLA2G4F, KCND2, PRKCB, PLA2G4E, HTR1B, ALOX12, ALOX12B, HTR2A, GNG4, LOC102185708, HRAS, KCNJ3
KEGG_PATHWAY	chx00220:Arginine biosynthesis	5	0.328299	3.64178	0.0435317	ARG2, NOS2, ARG1, GPT, NOS1
KEGG_PATHWAY	chx00600:Sphingolipid metabolism	8	0.525279	2.40674	0.0449235	CERS3, UGT8, CERS6, SPTLC3, DEGS2, PLPP3, SGPP2, CERS1
KEGG_PATHWAY	chx04725:Cholinergic synapse	14	0.919238	1.79391	0.0462117	CHRNB2, CAMK2B, CHRNA3, PRKCB, CHAT, PIK3R3, ADCY1, SLC5A7, CREB3L3, GNG4, KCNQ2, BCL2, HRAS, KCNJ3
KEGG_PATHWAY	chx04960:Aldosterone-regulated sodium reabsorption	7	0.459619	2.61815	0.0470011	LOC102186539, PRKCB, SCNN1A, PIK3R3, ATP1B3, SFN, NR3C2
KEGG_PATHWAY	chx04972:Pancreatic secretion	12	0.787919	1.8659	0.0542066	SLC12A2, RYR2, LOC102186539, BST1, PRKCB, PLA2G2C, ATP2A3, CLCA2, CD38, ATP1B3, ADCY1, SLC26A3
KEGG_PATHWAY	chx05414:Dilated cardiomyopathy	11	0.722259	1.92692	0.0564933	RYR2, PLN, DES, ITGB4, MYL2, TPM2, ITGA8, ITGA7, ITGB7, ADCY1, TTN
KEGG_PATHWAY	chx04723:Retrograde endocannabinoid signaling	13	0.853578	1.78123	0.0586728	GABRB2, GRIA2, GABRA1, PRKCB, ABHD6, ADCY1, GABRG2, MAPK13, MAPK10, RIMS1, GNG4, MGLL, KCNJ3
KEGG_PATHWAY	chx04610:Complement and coagulation cascades	10	0.656599	1.97697	0.062982	FGA, F8, SERPINF2, CFI, BDKRB2, PLG, TFPI, LOC102175560, KNG1, F5
KEGG_PATHWAY	chx04514:Cell adhesion molecules (CAMs)	17	1.11622	1.6004	0.0634548	NRXN3, LOC102179937, L1CAM, PVR, CLDN1, NFASC, CLDN4, CD6, CDH2, ITGA8, SDC1, CNTN2, CLDN18, ITGB7, NRCAM, LRRC4C, LRRC4B
KEGG_PATHWAY	chx04550:Signaling pathways regulating pluripotency of stem cells	16	1.05056	1.62809	0.0645387	FZD5, WNT3A, WNT7B, WNT7A, PIK3R3, HNF1A, WNT16, KLF4, ISL1, DUSP9, MAPK13, BMP2, OTX1, FGFR4, HRAS, WNT3
KEGG_PATHWAY	chx00480:Glutathione metabolism	8	0.525279	2.2142	0.0656664	LOC102190481, LOC102174170, GPX2, LOC102189370, GGT6, RRM2, LOC102185621, MGST2
KEGG_PATHWAY	chx04978:Mineral absorption	8	0.525279	2.2142	0.0656664	SLC9A3, LOC102186539, ATP1B3, SLC5A1, STEAP1, TRPM6, SLC26A3, HMOX2
KEGG_PATHWAY	chx04146:Peroxisome	11	0.722259	1.85642	0.0694115	ABCD2, PEX5L, NOS2, EPHX2, PMVK, LOC102169480, ACSL5, ACSL4, CROT, FAR2, NUDT13
KEGG_PATHWAY	chx04110:Cell cycle	15	0.984898	1.6345	0.0726601	CDKN2B, CDKN1A, PCNA, TTK, CDC25A, CCNA2, CCNB1, ORC1, ESPL1, CCNE2, E2F1, CDK1, E2F2, SFN, BUB1
KEGG_PATHWAY	chx01100:Metabolic pathways	103	6.76297	1.14858	0.076255	DGKG, CDA, HPSE2, GALNT15, GLDC, LOC102169480, ABAT, LOC102182692, HPGDS, LOC102191297, ENPP3, HADH, LOC102176691, ACSL5, ACSL4, PLPP3, GNE, PTGES, AK4, LOC102190811, ALOX12, ACACB, ACAT2, FUT4, LOC100861326, UGT8, TPO, RDH12, AMDHD1, PMVK, ST8SIA5, GGT6, ST8SIA1, EPHX2, B3GALT5, PRDX6, COQ6, SQLE, BST1, ALPL, DEGS2, ADA, PYGB, AKR1B1, GPT, HK2, MCEE, LOC102191011, LOC102190288, SPTLC3, IMPA2, B3…
KEGG_PATHWAY	chx04071:Sphingolipid signaling pathway	14	0.919238	1.65592	0.0777248	CERS3, CERS6, PRKCB, PPP2R5A, PIK3R3, SGPP2, MAPK13, MAPK10, SPTLC3, BCL2, DEGS2, HRAS, CERS1, MAP3K5
KEGG_PATHWAY	chx00591:Linoleic acid metabolism	6	0.393959	2.51614	0.0853044	PLA2G4F, LOC102191011, LOC102191297, PLA2G2C, PLA2G4E, LOC102185708
KEGG_PATHWAY	chx04930:Type II diabetes mellitus	7	0.459619	2.25282	0.0861294	MAPK10, KCNJ11, ABCC8, HKDC1, PIK3R3, SLC2A4, HK2
KEGG_PATHWAY	chx00603:Glycosphingolipid biosynthesis - globo series	4	0.26264	3.69034	0.0887013	ST8SIA1, LOC102181993, B3GALT5, A4GALT
KEGG_PATHWAY	chx05161:Hepatitis B	16	1.05056	1.54839	0.0905742	CDKN1A, JUN, PCNA, PRKCB, DDX58, PIK3R3, MAPK10, CCNA2, NFKBIA, CREB3L3, CCNE2, BCL2, E2F1, E2F2, BIRC5, HRAS
KEGG_PATHWAY	chx05205:Proteoglycans in cancer	21	1.37886	1.43868	0.0909003	CAMK2B, CDKN1A, HPSE2, FZD5, PRKCB, WNT3A, CAV2, CAV1, WNT7B, TWIST2, WNT7A, PIK3R3, ANK3, WNT16, EGFR, MAPK13, VTN, SDC1, PPP1R12B, HRAS, WNT3
KEGG_PATHWAY	chx04810:Regulation of actin cytoskeleton	22	1.44452	1.42268	0.091019	CYFIP2, VAV3, ITGB4, PIK3R3, BAIAP2, IQGAP2, EGFR, MYLPF, DIAPH3, SCIN, FGF9, MYL2, ITGA8, BDKRB2, ARHGEF4, PAK6, ITGA7, ITGB7, FGFR4, FGF13, PPP1R12B, HRAS
F135 vs. BW30
KEGG_PATHWAY	chx03010:Ribosome	33	3.56757	2.66314	5.63191e-07	LOC102169182, LOC102190997, LOC102188153, MRPL33, LOC102173668, RPS14, LOC102172558, RPL7A, LOC102191473, RPS19, RPL18A, RPL36AL, RPS3, RPL13, RPLP2, RPL15, RPL39, RPS12, LOC102175291, RPL22, MRPL27, MRPL28, RPL13A, MRPL23, LOC100861018, RPS28, RPL27A, RPL24, LOC102177091, FAU, RPS21, LOC102186914, RPS23
KEGG_PATHWAY	chx04514:Cell adhesion molecules (CAMs)	21	2.27027	3.02053	1.64653e-05	CD86, SELPLG, CD80, LOC102178303, LOC102187356, LOC102189356, VTCN1, LOC102179937, SELP, CD4, CD40LG, LOC102172138, CLDN8, CD28, CTLA4, CLDN17, NCAM2, LOC102176782, ICOS, LOC102168905, LOC100860813
KEGG_PATHWAY	chx05330:Allograft rejection	11	1.18919	5.28592	2.81283e-05	CD86, CD40LG, LOC102172138, CD80, CD28, LOC102187356, LOC102189356, LOC102176782, LOC102179937, LOC102168905, LOC100860813
KEGG_PATHWAY	chx05320:Autoimmune thyroid disease	12	1.2973	4.6986	3.3626e-05	CD86, CD40LG, LOC102172138, CD80, CD28, CTLA4, LOC102187356, LOC102189356, LOC102176782, LOC102179937, LOC102168905, LOC100860813
KEGG_PATHWAY	chx05416:Viral myocarditis	13	1.40541	4.10251	5.71893e-05	CD86, CD80, LOC102187356, LOC102189356, LOC102179937, CASP8, CD40LG, LOC102172138, CD28, DAG1, LOC102176782, LOC102168905, LOC100860813
KEGG_PATHWAY	chx05332:Graft-versus-host disease	10	1.08108	5.28592	7.73958e-05	CD86, LOC102172138, CD80, CD28, LOC102187356, LOC102189356, LOC102176782, LOC102179937, LOC102168905, LOC100860813
KEGG_PATHWAY	chx04145:Phagosome	20	2.16216	2.67642	0.000147986	TFRC, LOC102181148, LOC102186356, LOC102187356, LOC102178119, LOC102189356, LOC102179937, THBS4, LOC102173987, LOC102172138, CD209, MRC1, LOC100860959, SEC61B, CD14, LOC102176782, LOC102168905, LOC100860813, ATP6V1C2
KEGG_PATHWAY	chx05168:Herpes simplex infection	23	2.48649	2.41943	0.000183244	IFNAR2, LOC102186814, CD74, STAT1, DDX58, IFNGR1, LOC102186893, LOC102187356, LOC102189356, FOS, LOC102179937, PML, GLTSCR2, IFIH1, CASP8, LOC102172138, EEF1D, LOC102190983, LOC102168687, LOC102176782, LOC102168905, LOC100860813, IRF9
KEGG_PATHWAY	chx05322:Systemic lupus erythematosus	16	1.72973	2.89145	0.000366227	CD86, LOC102183974, LOC102178584, LOC102186446, LOC102185323, CD80, LOC102187356, LOC102189356, LOC102179937, LOC102173987, CD40LG, CD28, LOC102171395, LOC100860813, TRIM21, LOC102180307
KEGG_PATHWAY	chx04940:Type I diabetes mellitus	10	1.08108	4.31504	0.000399561	CD86, LOC102172138, CD80, CD28, LOC102187356, LOC102189356, LOC102176782, LOC102179937, LOC102168905, LOC100860813
KEGG_PATHWAY	chx04672:Intestinal immune network for IgA production	10	1.08108	4.22874	0.000467415	CD86, TGFB1, CD40LG, CD80, CD28, LOC102187356, LOC102189356, LOC102179937, ICOS, LOC100860813
KEGG_PATHWAY	chx04640:Hematopoietic cell lineage	13	1.40541	3.19614	0.000651062	LOC102173987, KITLG, CD4, TFRC, FLT3, IL2RA, IL1R2, CD7, LOC100860959, CD14, IL7R, IL6R
KEGG_PATHWAY	chx05152:Tuberculosis	20	2.16216	2.36242	0.000734435	CD74, TGFB1, NOS2, STAT1, IFNGR1, LOC102186356, LOC102187356, LOC102189356, NOD2, LOC102179937, RHOA, LOC102189340, LOC102173987, CASP8, CD209, MRC1, MAP28, CD14, LOC100860813
KEGG_PATHWAY	chx05144:Malaria	9	0.972973	3.73124	0.00242376	SELP, TGFB1, CD40LG, LOC102175876, LOC102176710, LOC100860959, LOC102168680, THBS4, LOC102168959
KEGG_PATHWAY	chx05150:Staphylococcus aureus infection	9	0.972973	3.65949	0.00274961	LOC102173987, SELP, SELPLG, LOC102186356, DSG1, LOC102187356, LOC102189356, LOC102179937, LOC100860813
KEGG_PATHWAY	chx05162:Measles	15	1.62162	2.42103	0.00335815	IFNAR2, STAT1, DDX58, IFNGR1, LOC102186356, MX1, LOC102186893, IFIH1, CD209, LOC102190983, IL2RA, TNFSF10, CD28, IRF9, SLAMF1
KEGG_PATHWAY	chx05164:Influenza A	18	1.94595	2.18728	0.00335827	IFNAR2, RSAD2, STAT1, DDX58, IFNGR1, MX1, LOC102186893, LOC102187356, LOC102189356, LOC102179937, PML, IFIH1, LOC102190983, TNFSF10, TRIM25, NLRP3, LOC100860813, IRF9
KEGG_PATHWAY	chx05321:Inflammatory bowel disease (IBD)	10	1.08108	3.20359	0.00355899	TGFB1, STAT1, IFNGR1, IL23R, RORC, LOC102187356, LOC102189356, NOD2, LOC102179937, LOC100860813
KEGG_PATHWAY	chx00533:Glycosaminoglycan biosynthesis - keratan sulfate	5	0.540541	7.0479	0.00438324	B4GAT1, LOC102176721, CHST1, CHST4, ST3GAL1
KEGG_PATHWAY	chx05146:Amoebiasis	13	1.40541	2.52173	0.0050582	LOC102183974, TGFB1, NOS2, LAMB3, LOC102170373, LAMA1, COL11A1, IL1R2, COL4A5, LAMC2, CD14, LOC102181826
KEGG_PATHWAY	chx05140:Leishmaniasis	10	1.08108	2.97799	0.00582779	LOC102173987, TGFB1, NOS2, STAT1, IFNGR1, LOC102187356, LOC102189356, FOS, LOC102179937, LOC100860813
KEGG_PATHWAY	chx00590:Arachidonic acid metabolism	10	1.08108	2.85726	0.00764547	GPX2, LOC102184867, FAM213B, LOC102189109, LOC102186942, PLA2G4E, LOC102176622, LOC102190498, PLA2G3, LOC102174470
KEGG_PATHWAY	chx00480:Glutathione metabolism	8	0.864865	3.38299	0.00846745	LOC102175171, LOC102174170, GPX2, GGT6, GPX4, LOC102189813, GSR, GCLM
KEGG_PATHWAY	chx05145:Toxoplasmosis	13	1.40541	2.27164	0.0114243	TGFB1, NOS2, LAMB3, STAT1, LAMA1, IFNGR1, LOC102187356, LAMC2, LOC102189356, LOC102179937, CASP8, CD40LG, LOC100860813
KEGG_PATHWAY	chx05323:Rheumatoid arthritis	11	1.18919	2.47426	0.0127152	CD86, TGFB1, CD80, CD28, CTLA4, LOC102187356, LOC102189356, FOS, LOC102179937, LOC100860813, ATP6V1C2
KEGG_PATHWAY	chx04622:RIG-I-like receptor signaling pathway	9	0.972973	2.75787	0.0153021	IFIH1, CASP8, DDX58, DHX58, TRIM25, PIN1, ISG15, TMEM173, TANK
KEGG_PATHWAY	chx04612:Antigen processing and presentation	9	0.972973	2.71848	0.0165923	CD74, CD4, LOC102172138, LOC102187356, LOC102189356, LOC102176782, LOC102179937, LOC102168905, LOC100860813
KEGG_PATHWAY	chx05203:Viral carcinogenesis	17	1.83784	1.83389	0.0224239	LOC102186814, CDKN2B, LOC102178584, LOC102185323, HDAC11, HPN, RHOA, CASP8, LOC102172138, CCR8, LOC102171395, LOC102176782, LOC102168905, CCR4, IRF9, YWHAG, LOC102180307
KEGG_PATHWAY	chx04913:Ovarian steroidogenesis	7	0.756757	2.55183	0.054333	LOC102184867, LOC102189109, LOC102186942, PLA2G4E, LOC102176622, LOC102190498, HSD17B2
KEGG_PATHWAY	chx04512:ECM-receptor interaction	9	0.972973	2.16242	0.0548849	LAMB3, LAMA1, COL11A1, DAG1, TNC, LOC100860959, COL4A5, LAMC2, THBS4
KEGG_PATHWAY	chx05310:Asthma	5	0.540541	3.41027	0.0560368	CD40LG, LOC102187356, LOC102189356, LOC102179937, LOC100860813
KEGG_PATHWAY	chx00760:Nicotinate and nicotinamide metabolism	5	0.540541	3.3037	0.0617622	NT5C3A, NT5E, LOC102171556, LOC102187632, NAPRT
KEGG_PATHWAY	chx04060:Cytokine-cytokine receptor interaction	16	1.72973	1.61095	0.0705995	IFNAR2, XCR1, TGFB1, IFNGR1, IL23R, IL1R2, CSF2RB, OSMR, CD40LG, IL2RA, TNFSF10, CCR8, CCR6, IL7R, IL6R, CCR4
KEGG_PATHWAY	chx05340:Primary immunodeficiency	5	0.540541	3.10937	0.0740983	CD4, CD40LG, BLNK, IL7R, ICOS
KEGG_PATHWAY	chx05143:African trypanosomiasis	5	0.540541	2.85726	0.0947363	LOC102175876, LOC102176710, APOA1, LOC102168680, LOC102168959
KEGG_PATHWAY	chx00982:Drug metabolism - cytochrome P450	6	0.648649	2.43966	0.0968805	LOC102175171, LOC102174170, LOC102171556, LOC102189813, LOC102187632, LOC102169371
BW30 vs. AW150
KEGG_PATHWAY	chx01100:Metabolic pathways	69	12.0841	1.89094	4.95875e-08	AHCYL2, ALAS1, GALNT13, ACSM3, LOC102169480, LOC102183140, LOC102183581, MTR, SMPD3, FPGS, MLYCD, HMGCS2, UPP1, HADH, LOC102177153, LOC102179132, PLA2G4F, ST6GAL2, PTGIS, LOC102186942, PLA2G4E, LOC102187632, SORD, BPGM, LOC102187154, LOC102171967, WBSCR17, PCCA, TST, NDUFS7, MTHFD1, IVD, BCAT1, MOCS1, ST6GALNAC5, PNLIPRP3, ACSS3, ECHS1, AHCY, NDUFB10, LOC102181105, LOC102176872, AKR1D1, ATP5I, PA…
KEGG_PATHWAY	chx00982:Drug metabolism - cytochrome P450	11	1.92644	7.1943	2.01119e-06	GSTM3, LOC102177153, LOC102181105, LOC102172432, LOC102187632, LOC102176872, LOC102183140, LOC102183581, MGST2, FMO5, LOC102171967
KEGG_PATHWAY	chx00830:Retinol metabolism	10	1.75131	6.54028	1.6366e-05	LOC102177153, LOC102181105, LOC102172432, LOC102187632, LOC102176872, LOC102183140, LOC102169480, LOC102183581, LOC102175265, LOC102171967
KEGG_PATHWAY	chx00980:Metabolism of xenobiotics by cytochrome P450	10	1.75131	6.54028	1.6366e-05	GSTM3, LOC102177153, LOC102181105, LOC102172432, LOC102176872, LOC102183140, LOC102183581, MGST2, CBR3, LOC102171967
KEGG_PATHWAY	chx05204:Chemical carcinogenesis	9	1.57618	5.18788	0.000289172	GSTM3, LOC102177153, LOC102181105, LOC102172432, LOC102176872, LOC102183140, LOC102183581, MGST2, LOC102171967
KEGG_PATHWAY	chx00280:Valine, leucine and isoleucine degradation	8	1.40105	5.23222	0.000726791	ECHS1, PCCA, IVD, LOC102187632, HMGCS2, BCAT1, HADH, ACADSB
KEGG_PATHWAY	chx05033:Nicotine addiction	7	1.22592	6.2649	0.000737878	GRIA1, GABRB3, GABRA2, GABRP, GABRB2, GABRG2, GRIA4
KEGG_PATHWAY	chx00071:Fatty acid degradation	7	1.22592	5.80649	0.00111722	LOC102177153, ECHS1, LOC102181105, LOC102176872, LOC102183581, HADH, ACADSB
KEGG_PATHWAY	chx00590:Arachidonic acid metabolism	9	1.57618	4.13628	0.0013506	LOC102179132, PLA2G4F, PTGIS, GPX3, LOC102186942, PLA2G4E, GPX8, GPX7, CBR3
KEGG_PATHWAY	chx00480:Glutathione metabolism	7	1.22592	4.76132	0.00317418	GSTM3, RRM2, GPX3, GSR, GPX8, GPX7, MGST2
KEGG_PATHWAY	chx00040:Pentose and glucuronate interconversions	5	0.875657	6.80189	0.00556311	LOC102172432, SORD, LOC102183140, CRYL1, LOC102171967
KEGG_PATHWAY	chx04360:Axon guidance	10	1.75131	2.8107	0.0088359	EPHA7, EPHA6, SEMA3D, SEMA3A, SEMA6D, KRAS, EPHB2, PAK3, SRGAP1, EPHA3
KEGG_PATHWAY	chx04723:Retrograde endocannabinoid signaling	9	1.57618	3.03054	0.00926155	GRIA1, GABRB3, GABRA2, GABRP, GABRB2, GNG2, GABRG2, MAPK13, GRIA4
KEGG_PATHWAY	chx04514:Cell adhesion molecules (CAMs)	11	1.92644	2.54492	0.0108324	CNTNAP2, VCAN, NLGN1, ALCAM, NEGR1, LOC102178303, CLDN17, NCAM1, CLDN16, NCAM2, LOC102168905
KEGG_PATHWAY	chx00983:Drug metabolism - other enzymes	5	0.875657	4.72353	0.0201859	LOC102172432, LOC102183140, UPP1, CES2, LOC102171967
KEGG_PATHWAY	chx05012:Parkinson's disease	11	1.92644	2.30928	0.0202439	PINK1, LOC102171149, LOC102173997, NDUFB10, NDUFS7, LOC102168533, ATP5D, COX3, CYTB, SNCAIP, LOC102187154
KEGG_PATHWAY	chx00350:Tyrosine metabolism	5	0.875657	4.36018	0.0263458	LOC102177153, LOC102181105, LOC102187632, LOC102176872, LOC102183581
KEGG_PATHWAY	chx00920:Sulfur metabolism	3	0.525394	11.3365	0.0267967	TST, SQRDL, PAPSS2
KEGG_PATHWAY	chx00140:Steroid hormone biosynthesis	6	1.05079	3.23899	0.0365199	LOC102172432, LOC102186942, AKR1D1, HSD17B2, LOC102183140, LOC102171967
KEGG_PATHWAY	chx00640:Propanoate metabolism	4	0.700525	5.03843	0.0431351	ACSS3, ECHS1, PCCA, MLYCD
KEGG_PATHWAY	chx05032:Morphine addiction	7	1.22592	2.6749	0.0456807	GABRB3, GABRA2, GABRP, GABRB2, GNG2, PDE3A, GABRG2
KEGG_PATHWAY	chx00650:Butanoate metabolism	4	0.700525	4.85849	0.0473022	ECHS1, ACSM3, HMGCS2, HADH
KEGG_PATHWAY	chx04080:Neuroactive ligand-receptor interaction	14	2.45184	1.75049	0.0554964	GRIA1, CHRM2, GABRB3, GABRA2, GABRB2, GABRP, TACR2, GRIK2, LPAR4, LOC102172438, GABRG2, GALR2, AGTR2, GRIA4
KEGG_PATHWAY	chx03460:Fanconi anemia pathway	5	0.875657	3.33426	0.0612391	BLM, FANCD2, BRCA1, BRCA2, FANCF
KEGG_PATHWAY	chx00790:Folate biosynthesis	3	0.525394	6.37677	0.078174	FPGS, ALPL, MOCS1
KEGG_PATHWAY	chx04260:Cardiac muscle contraction	6	1.05079	2.58299	0.0810793	MYL4, LOC102171149, LOC102168533, COX3, CYTB, LOC102187154
KEGG_PATHWAY	chx00860:Porphyrin and chlorophyll metabolism	4	0.700525	3.88679	0.0816006	ALAS1, LOC102172432, LOC102183140, LOC102171967
KEGG_PATHWAY	chx00190:Oxidative phosphorylation	9	1.57618	1.97474	0.0842601	LOC102171149, NDUFB10, NDUFS7, LOC102168533, ATP5D, COX3, ATP5I, CYTB, LOC102187154
KEGG_PATHWAY	chx04913:Ovarian steroidogenesis	5	0.875657	2.93185	0.0890881	PLA2G4F, LOC102186942, PLA2G4E, HSD17B2, IGF1
KEGG_PATHWAY	chx04726:Serotonergic synapse	7	1.22592	2.22492	0.0931411	GABRB3, GABRB2, LOC102179132, PLA2G4F, GNG2, PLA2G4E, KRAS
KEGG_PATHWAY	chx04730:Long-term depression	5	0.875657	2.88216	0.0934917	GRIA1, PLA2G4F, PLA2G4E, KRAS, IGF1
KEGG_PATHWAY	chx04724:Glutamatergic synapse	7	1.22592	2.18409	0.0996179	GRIA1, PLA2G4F, GNG2, PLA2G4E, DLGAP1, GRIK2, GRIA4
