# Supplementary material for: LncRNA-mRNA modules involved in goat rumen development: Insights from genome-wide transcriptome profiling
Source: Front Physiol. 2022 Aug 24;13:979121. doi: 10.3389/fphys.2022.979121 (PMC9449361; doi:10.3389/fphys.2022.979121)
Supplement: Supplementary file 6 [file Table6.XLSX]

## Sheet: sheet
Supplementary Table 6. GO analysis of the trans-target genes for DELs in this study
Category	Term	Count	%	Fold Enrichment	P Value	Genes
F60 vs. F135
GOTERM_MF_DIRECT	GO:0000981~RNA polymerase II transcription factor activity, sequence-specific DNA binding	28	5.07246	8.23581	4.14905e-17	FOXE1, DLX6, SHOX2, FOXO6, BHLHE22, HOXD11, HOXA11, SOX3, SIX5, HLX, GBX1, NKX1-2, HOXC5, NKX2-1, NKX1-1, NKX6-1, PKNOX1, NKX2-4, NKX2-3, MNX1, IRX2, ZFHX3, PDX1, EVX1, OLIG2, EVX2, LBX1, POU3F3
GOTERM_MF_DIRECT	GO:1990837~sequence-specific double-stranded DNA binding	24	4.34783	6.27491	4.54402e-12	ZNF296, FOXD2, TCF7L1, FOXE1, ZNF282, DLX6, XPA, EVX1, BHLHE22, OLIG2, RFX1, ZIC5, EVX2, HOXD11, RUNX3, LOC102177969, HOXA11, SOX3, MAF, SP8, ZNF787, NKX2-3, ZNF784, MNX1
GOTERM_MF_DIRECT	GO:0000978~RNA polymerase II core promoter proximal region sequence-specific DNA binding	32	5.7971	3.9631	1.30342e-10	CEBPA, EHF, FOXC1, CHD7, ARX, GATA4, HOXA13, RELA, RELB, HOXA10, DACH1, SOX1, SIX5, SOX18, NKX2-1, HOXC4, HOXA7, PKNOX1, NKX3-2, ZFHX3, GSX1, PDX1, NR2F1, EN1, POU4F1, PHOX2B, RUNX2, TBX2, THAP11, FOSL1, IRF4, TLX1
GOTERM_CC_DIRECT	GO:0005634~nucleus	92	16.6667	1.86113	2.60113e-09	MUS81, PRDM8, EHF, ZNF296, FOXE1, PRDM6, SOX21, FGF2, HOXA11, DMBX1, SOX2, XPO1, SOX1, DACH1, SIX5, SOX18, LOC108633278, GATAD1, CFL1, NKX1-2, NKX1-1, KMT5A, PKNOX1, NKX3-2, SRRM2, FOXD2, LOC102184922, PEG3, EN1, WRNIP1, TRNAU1AP, OLIG2, RUNX2, MN1, NSMCE4A, MAF, PALLD, HAND2, NUPR2, VGLL2, LOC102183600, DLX6, SHOX2, ARX, FOXO6, FOXK1, BHLHE22, ASCL1, PKMYT1, ASCL2, FOXO1, RELB, PURA, ARVCF, PARD…
GOTERM_MF_DIRECT	GO:0001227~transcriptional repressor activity, RNA polymerase II transcription regulatory region sequence-specific binding	20	3.62319	4.83337	3.26255e-08	IRX2, ZFHX3, ARX, BHLHE41, NR2F1, EN1, FOXK1, OTP, ASCL1, ASCL2, RELA, SREBF2, TBX2, THAP11, DMBX1, DACH1, TBX21, SNAI1, HOXD9, NKX3-2
GOTERM_CC_DIRECT	GO:0005667~transcription factor complex	16	2.89855	5.56037	1.78042e-07	ZFHX3, LMO2, LBX1, RELA, RUNX2, TBX2, SMAD7, HOXA11, DMBX1, HOXA10, DACH1, KAT5, SOX18, HAND2, NKX2-1, PKNOX1
GOTERM_MF_DIRECT	GO:0001228~transcriptional activator activity, RNA polymerase II transcription regulatory region sequence-specific binding	25	4.52899	3.38702	3.95057e-07	CEBPA, EHF, FOXC1, GATA4, HOXA13, BARX2, RELA, LOC102177969, RXRB, HOXA10, GBX2, SIX5, SOX18, HOXC4, HOXA7, FOXD2, GSX1, DMRT1, POU4F1, PHOX2B, RUNX2, IRF4, HAND2, TLX1, RFXAP
GOTERM_MF_DIRECT	GO:0003677~DNA binding	38	6.88406	2.47297	6.32569e-07	MUS81, KMT2D, SMARCB1, SHOX2, ARX, BHLHE41, PRDM12, BRCA2, SOX21, CXXC4, HOXA11, RELB, SOX2, ENDOV, ZIC2, SIX5, HLX, SOX18, GBX1, TBX21, NKX1-2, HOXC5, NKX1-1, NKX6-1, NKX2-4, ZIM2, CENPT, IRX2, ZFHX3, WRNIP1, LBX1, ARID1B, APTX, RUNX2, TBX2, SMAD7, TOX2, MAF
GOTERM_MF_DIRECT	GO:0003700~transcription factor activity, sequence-specific DNA binding	16	2.89855	3.23683	0.00013397	FOXB2, EHF, ASCL4, NR2F1, FOXO6, RFX1, RUNX3, FOXO1, RUNX2, TBX2, RELB, SOX2, FOSL1, PURA, MAF, TBX21
GOTERM_BP_DIRECT	GO:0002250~adaptive immune response	7	1.26812	6.93542	0.000457151	ANXA1, LOC106503481, LOC102187998, TAP2, TAP1, LOC102187356, LOC102188267
GOTERM_CC_DIRECT	GO:0005654~nucleoplasm	69	12.5	1.50712	0.000463039	EHF, SMARCB1, SPPL2B, WDR4, EIF4A3, CHD7, BRCA2, HOXA13, HOXA11, SOX2, HOXA10, SOX3, PALM, GATAD1, SLC26A11, KMT5A, HOXA7, PHLDA1, MNX1, ANXA1, UBE2QL1, RFX1, MIF, ARID1B, RUNX3, POU3F3, SREBF2, RUNX2, TOX2, IRF4, ANKRD17, PHLPP2, CEBPA, FOXC1, AKNA, XPA, PRDM12, HOXD11, PPM1D, BARX2, TTBK1, LOC102177969, RELB, RXRB, HOXC5, HOXC4, PCDH1, HNRNPA0, GDF11, TCF7L1, OSBPL7, CPSF1, DENND4B, SIAH2, NR2F…
GOTERM_MF_DIRECT	GO:0000977~RNA polymerase II regulatory region sequence-specific DNA binding	10	1.81159	4.2178	0.000602584	RXRB, DMBX1, PURA, DMRT1, RFXAP, FOXK1, OTP, HOXD9, BARX2, PURG
GOTERM_BP_DIRECT	GO:0000122~negative regulation of transcription from RNA polymerase II promoter	22	3.98551	2.30019	0.000614943	CEBPA, ZNF296, FOXC1, SKOR2, CBX4, LOC102178267, DMRT1, PRDM6, MBD2, PDX1, IRF2BP2, OLIG2, PRDM12, POU4F1, SMAD7, PURA, KAT5, SOX18, NKX2-1, NUPR2, KMT5A, HOXA7
GOTERM_BP_DIRECT	GO:0045893~positive regulation of transcription, DNA-templated	14	2.53623	3.06618	0.000667599	KCNH2, MAP2K1, ZFHX3, FOXE1, FOXK1, BRCA2, RUNX3, RUNX2, GDF7, HOXA11, EDRF1, TBX21, SNAI1, CDK5RAP2
GOTERM_CC_DIRECT	GO:0005922~connexin complex	5	0.905797	11.8737	0.000688581	GJB2, GJC2, GJA3, GJB6, GJA5
GOTERM_MF_DIRECT	GO:0070888~E-box binding	6	1.08696	7.66435	0.00100239	HAND2, SNAI1, BHLHE41, ASCL1, ASCL2, SREBF2
GOTERM_BP_DIRECT	GO:0021527~spinal cord association neuron differentiation	4	0.724638	16.645	0.00144218	GSX1, WNT3A, ASCL1, GDF7
GOTERM_MF_DIRECT	GO:0004674~protein serine/threonine kinase activity	10	1.81159	3.38702	0.00281599	LATS1, MAP2K4, BRD2, GSK3A, MAP2K1, OBSCN, ALPK3, PKMYT1, STK32C, TTBK1
GOTERM_MF_DIRECT	GO:1903763~gap junction channel activity involved in cell communication by electrical coupling	3	0.543478	33.5315	0.00288771	GJB2, GJC2, GJB6
GOTERM_BP_DIRECT	GO:0045944~positive regulation of transcription from RNA polymerase II promoter	22	3.98551	2.02092	0.00304239	KMT2D, GSK3A, AKNA, WNT3A, LMO2, CHD7, SERPINF2, PDX1, EVX1, ASCL1, FGF2, FOXO1, POU3F3, SOX2, TOX2, KAT5, NFATC2IP, NKX2-1, VGLL2, PKNOX1, HOXD9, NKX2-3
GOTERM_BP_DIRECT	GO:0002504~antigen processing and presentation of peptide or polysaccharide antigen via MHC class II	4	0.724638	12.8038	0.00325853	LOC106503481, LOC102187998, LOC102187356, LOC102188267
GOTERM_BP_DIRECT	GO:0016264~gap junction assembly	3	0.543478	31.2094	0.00332484	GJB2, GJB6, GJA5
GOTERM_BP_DIRECT	GO:0030326~embryonic limb morphogenesis	5	0.905797	7.70602	0.00366999	HOXA10, ACD, DLX6, SP8, MEGF8
GOTERM_BP_DIRECT	GO:0048469~cell maturation	5	0.905797	7.17457	0.00478385	CEBPA, GDF11, SOX18, ASCL1, RUNX2
GOTERM_MF_DIRECT	GO:0003682~chromatin binding	14	2.53623	2.44501	0.00501776	ANKRD17, CEBPA, BRD2, SKOR2, CBX4, DMRT1, MBD2, ARX, PDX1, ASCL1, APTX, POU4F1, RUNX2, PKNOX1
GOTERM_MF_DIRECT	GO:0043565~sequence-specific DNA binding	10	1.81159	3.08336	0.00523846	FOXB2, IRX2, EHF, DMRT1, HLX, GATAD1, NR2F1, FOXO6, FOXO1, POU3F3
GOTERM_BP_DIRECT	GO:1990349~gap junction-mediated intercellular transport	3	0.543478	24.9675	0.00545378	GJB2, GJA3, GJB6
GOTERM_BP_DIRECT	GO:0007411~axon guidance	7	1.26812	4.16125	0.00653683	GBX2, WNT3A, BSG, ARX, NKX2-1, LOC108636372, GDF7
GOTERM_CC_DIRECT	GO:0042613~MHC class II protein complex	4	0.724638	10.0577	0.00671886	LOC106503481, LOC102187998, LOC102187356, LOC102188267
GOTERM_CC_DIRECT	GO:0005737~cytoplasm	59	10.6884	1.38952	0.0079442	EIF4A3, ARPC5L, FAM107A, ADRA1B, HOXA10, ENDOV, XPO1, IPO9, DACH1, LOC108633278, ZAR1L, PALM, DACT3, LOC108637838, ARIH1, PKNOX1, PHLDA1, CDK5RAP2, DSP, BRD2, LOC102184922, LOC102179973, TRNAU1AP, OLIG2, PRM3, RUNX2, VGLL2, PAFAH1B3, ANKRD17, CUL9, NCAPG, FOXO6, FOXK1, LOC102188176, RASAL3, PKMYT1, CXXC4, ASCL2, FOXO1, RELB, ARVCF, PABPN1, CBS, LOC102175225, ZNF703, TSNAXIP1, SLC38A2, ZFHX3, CARM…
GOTERM_BP_DIRECT	GO:0010944~negative regulation of transcription by competitive promoter binding	3	0.543478	20.8062	0.00805158	DACH1, BHLHE41, SMAD7
GOTERM_MF_DIRECT	GO:0046983~protein dimerization activity	10	1.81159	2.82967	0.00903122	ASCL4, ST13, ID4, BHLHE41, BHLHE22, OLIG2, ASCL1, RILP, ASCL2, SREBF2
GOTERM_BP_DIRECT	GO:0048935~peripheral nervous system neuron development	3	0.543478	17.8339	0.0110947	HAND2, HOXD9, POU4F1
GOTERM_BP_DIRECT	GO:0045665~negative regulation of neuron differentiation	5	0.905797	5.62331	0.0114564	OLIG2, LBX1, ASCL1, PHOX2B, CDK5RAP2
GOTERM_MF_DIRECT	GO:0000976~transcription regulatory region sequence-specific DNA binding	6	1.08696	4.25797	0.0130916	KCNH2, SOX2, KMT2D, CBX4, TBX21, CDK5RAP2
GOTERM_BP_DIRECT	GO:0009954~proximal/distal pattern formation	4	0.724638	7.92619	0.0131554	HOXA10, SP8, HOXD9, HOXA11
GOTERM_BP_DIRECT	GO:0060644~mammary gland epithelial cell differentiation	3	0.543478	15.6047	0.0145604	LATS1, ZNF703, FGF2
GOTERM_BP_DIRECT	GO:0001967~suckling behavior	3	0.543478	13.8708	0.0184269	DACH1, HAND2, POU4F1
GOTERM_MF_DIRECT	GO:0016712~oxidoreductase activity, acting on paired donors, with incorporation or reduction of molecular oxygen, reduced flavin or flavoprotein as one donor, and incorporation of one atom of oxygen	4	0.724638	6.87826	0.0195479	LOC102191297, LOC102190811, LOC102168966, LOC102177329
GOTERM_CC_DIRECT	GO:0014704~intercalated disc	4	0.724638	6.83926	0.0198115	DSP, OBSCN, TMEM65, GJA5
GOTERM_BP_DIRECT	GO:0035115~embryonic forelimb morphogenesis	4	0.724638	6.658	0.0212085	HOXD9, HOXA13, RUNX2, HOXA11
GOTERM_BP_DIRECT	GO:0030217~T cell differentiation	4	0.724638	6.658	0.0212085	TBX21, CHD7, PKNOX1, RUNX2
GOTERM_CC_DIRECT	GO:0001533~cornified envelope	3	0.543478	12.8236	0.0215866	DSP, ANXA1, CNFN
GOTERM_CC_DIRECT	GO:0000785~chromatin	10	1.81159	2.37474	0.0255894	ANKRD17, PINK1, SOX18, HAND2, APTX, POU4F1, PHOX2B, RELA, RUNX2, RELB
GOTERM_BP_DIRECT	GO:0021522~spinal cord motor neuron differentiation	3	0.543478	11.3489	0.0272787	GBX1, OLIG2, LBX1
GOTERM_BP_DIRECT	GO:0048839~inner ear development	4	0.724638	5.94464	0.0286667	SOX2, CEBPA, HOXA13, PHOX2B
GOTERM_BP_DIRECT	GO:0048663~neuron fate commitment	3	0.543478	10.4031	0.0322242	GSX1, GBX1, OLIG2
GOTERM_BP_DIRECT	GO:0030879~mammary gland development	3	0.543478	10.4031	0.0322242	WNT3A, IRS2, HOXD9
GOTERM_BP_DIRECT	GO:0097746~regulation of blood vessel diameter	3	0.543478	10.4031	0.0322242	FOXC1, CBS, ADCY6
GOTERM_MF_DIRECT	GO:0071837~HMG box domain binding	3	0.543478	10.3174	0.0328812	HOXC4, OLIG2, POU3F3
GOTERM_BP_DIRECT	GO:0010628~positive regulation of gene expression	12	2.17391	2.01351	0.0368811	CEBPA, GSK3A, FOXC1, HAND2, ARX, NKX2-1, FGF2, POU4F1, RUNX2, TTBK1, GDF7, RELB
GOTERM_BP_DIRECT	GO:0048844~artery morphogenesis	3	0.543478	9.60288	0.0374907	FOXC1, HOXA13, SMAD7
GOTERM_MF_DIRECT	GO:0043425~bHLH transcription factor binding	3	0.543478	8.94174	0.042992	LMO2, ASCL1, RUNX2
GOTERM_BP_DIRECT	GO:0001889~liver development	4	0.724638	5.04394	0.0437719	CEBPA, HLX, PDX1, RELA
GOTERM_BP_DIRECT	GO:0030216~keratinocyte differentiation	4	0.724638	5.04394	0.0437719	LATS1, DSP, MAP2K1, ANXA1
GOTERM_CC_DIRECT	GO:0042825~TAP complex	2	0.362319	42.7454	0.0461216	TAP2, TAP1
GOTERM_BP_DIRECT	GO:0001501~skeletal system development	4	0.724638	4.89559	0.0471846	HOXA10, GDF11, ACD, CHD7
GOTERM_BP_DIRECT	GO:0021892~cerebral cortex GABAergic interneuron differentiation	2	0.362319	41.6125	0.0473401	NKX2-1, ASCL1
GOTERM_BP_DIRECT	GO:0021759~globus pallidus development	2	0.362319	41.6125	0.0473401	ARX, NKX2-1
GOTERM_BP_DIRECT	GO:0060465~pharynx development	2	0.362319	41.6125	0.0473401	FOXE1, TBX2
F135 vs. BW30
GOTERM_MF_DIRECT	GO:0000981~RNA polymerase II transcription factor activity, sequence-specific DNA binding	31	3.04519	4.96951	5.36266e-13	FOXE1, DLX6, SHOX2, FOXO6, BHLHE22, HOXD11, HOXA11, LYL1, SOX3, SIX5, HLX, GBX1, NKX1-2, NKX2-1, SOX8, GSC2, NKX2-4, NKX2-3, SOX4, MNX1, IRX2, KLF11, PDX1, SOX11, EVX1, OLIG2, EVX2, LBX1, SOX10, POU3F3, HMX2
GOTERM_MF_DIRECT	GO:1990837~sequence-specific double-stranded DNA binding	31	3.04519	4.41734	1.26818e-11	ZNF276, FOXE1, ZNF250, DLX6, BHLHE22, HOXD11, LOC102177969, HOXA11, SOX3, ABL1, GSC2, ZNF787, NKX2-3, HES5, MNX1, TCF7L1, OLIG3, ZNF282, ZBTB12, EVX1, OLIG2, RFX1, ZIC5, EVX2, RUNX3, DMRTA2, MAF, SP8, SP9, HMX2, NEUROG2
GOTERM_MF_DIRECT	GO:0000978~RNA polymerase II core promoter proximal region sequence-specific DNA binding	38	3.73281	2.56491	2.76835e-07	FOXC2, FOXC1, ARX, CRX, GATA4, HOXD13, HOXA13, YY1, HOXA10, SOX1, SIX5, SOX18, NKX2-1, SOX8, HOXA7, FEZF2, NKX3-2, SOX4, TCFL5, GSX1, FOXF1, ZNF281, PDX1, EN1, SOX11, SOX10, POU4F1, PHOX2B, RUNX2, TBX2, NFKB2, THAP11, PAX1, NR2F6, CDK9, MLXIPL, TLX1, FOXA2
GOTERM_CC_DIRECT	GO:0005634~nucleus	131	12.8684	1.51606	7.00201e-07	PRDM6, NUDT1, MSI1, SOX21, HOXA11, SOX2, SOX1, TRIM28, SOX18, SACS, NKX1-2, GSC2, SOX8, PRKACA, SOX4, RAG1, HES7, SRRM2, LOC102184922, SNRPN, RPL22, WRNIP1, SOX11, PASK, RUNX2, MAF, HNRNPUL2, ZNF319, SLFN14, PLAA, VPS25, ZNF276, MAGEL2, DNMT1, INO80D, DLX6, NOTCH4, SHOX2, ARX, FOXO6, BHLHE22, WDR62, FOXO1, NEUROD2, NKX2-1, MORC2, NKX2-4, NKX2-3, CPSF1, FOXF1, TNK2, CBX1, XRCC1, CHCHD10, EVX2, SMA…
GOTERM_MF_DIRECT	GO:0001228~transcriptional activator activity, RNA polymerase II transcription regulatory region sequence-specific binding	33	3.24165	2.43666	5.78468e-06	FOXC2, FOXC1, CRX, GATA4, HOXD13, HOXA13, LOC102177969, YY1, RXRB, HOXA10, NEUROD2, GBX2, SIX5, SOX18, HOXA7, FEZF2, SOX4, GSX1, DMRT1, TCF15, FOXF1, SOX12, POU4F1, PHOX2B, RUNX2, NFKB2, PAX1, HAND2, ZFAT, TLX1, MYOD1, RFXAP, ATF5
GOTERM_CC_DIRECT	GO:0005667~transcription factor complex	17	1.66994	3.37978	4.03971e-05	LMO2, LBX1, SMAD6, RUNX2, TBX2, HOXA11, YY1, DMBX1, HOXA10, MLXIPL, SOX18, CREG1, HAND2, MYOD1, NKX2-1, SOX8, ATF5
GOTERM_MF_DIRECT	GO:0003677~DNA binding	51	5.00982	1.80888	5.69204e-05	SMARCB1, BHLHE41, ARID4A, SOX21, HOXA11, SOX2, LYL1, TRIM28, LOC108633554, ZIC2, SIX5, SOX18, SNAPC4, NKX1-2, GSC2, SOX8, SOX4, TOP3B, CERS4, TIGD5, SPHK1, FOXL2, SOX11, WRNIP1, RUNX2, TOX2, RAD51C, MAF, MYOD1, KMT2A, SHOX2, ARX, PRDM12, SPTY2D1, CXXC4, TERT, GBX1, HLX, TBX21, NKX2-4, POLR2L, CENPT, IRX2, MBD6, TAF12, LBX1, SMAD6, TBX2, EEPD1, TNP2, TRIM33
GOTERM_MF_DIRECT	GO:0001227~transcriptional repressor activity, RNA polymerase II transcription regulatory region sequence-specific binding	21	2.06287	2.76594	7.30096e-05	IRX2, ZNF281, ARX, BHLHE41, EN1, FOXK1, OTP, ASCL1, TBX2, NR2F6, THAP11, YY1, DMBX1, MLXIPL, TBX21, SNAI1, FEZF2, HOXD9, NKX3-2, HES5, TCFL5
GOTERM_CC_DIRECT	GO:0005654~nucleoplasm	114	11.1984	1.42449	7.34389e-05	SMARCB1, SPPL2B, ARID4A, UBE2Z, NOC2L, HOXA13, HOXA11, PPP1CB, SOX2, HOXA10, SOX3, TRIM28, PALM, TRAPPC12, RCC1, ZNF687, HOXA7, PHLDA1, MNX1, IER2, SOX4, SNRPN, ZNF281, ACSL5, SOX11, RFX1, SOX12, MIF, VRK3, SOX10, RUNX3, RUNX2, POU3F3, NISCH, HIC2, OLFM2, SLFN11, FRMD8, PSME3, PKP1, ATF5, DAP3, ASF1B, ANKRD17, ITPR3, PRDM12, LOC102177969, SLC9A1, RAI1, NDOR1, CRACR2B, ATXN7, NACC1, TNRC18, ZNF423…
GOTERM_BP_DIRECT	GO:0000122~negative regulation of transcription from RNA polymerase II promoter	34	3.33988	1.95455	0.000308967	FOXC2, DNMT1, FOXC1, HDAC10, EPO, EHMT2, PRDM6, NOTCH4, PRDM12, NOC2L, IRF2BPL, PURA, TRIM28, SOX18, NKX2-1, ANKRD2, HOXA7, HES7, SPEN, KLF11, SKOR2, DMRT1, OLIG3, CBX4, FOXF1, NOG, MBD2, PDX1, SOX11, OLIG2, POU4F1, ESR2, PER1, TRAF6
GOTERM_MF_DIRECT	GO:0003682~chromatin binding	24	2.35756	2.28437	0.000359498	ANKRD17, DNMT1, SKOR2, MBD6, CBX4, DMRT1, KMT2A, MBD2, ARX, PDX1, HOXD13, ASCL1, SMAD6, MAPK15, SOX10, POU4F1, RUNX2, YY1, CDK9, IFT74, TNRC18, FEZF2, ATF5, MORC2
GOTERM_MF_DIRECT	GO:0070888~E-box binding	8	0.785855	5.56951	0.000462497	PER1, NEUROD2, TCF15, HAND2, MYOD1, SNAI1, BHLHE41, ASCL1
GOTERM_BP_DIRECT	GO:0045944~positive regulation of transcription from RNA polymerase II promoter	36	3.53635	1.81826	0.000752578	GSK3A, KMT2A, DOT1L, ARID4A, BRCA1, ASCL1, FOXO1, SLC9A1, IRF2BPL, SOX2, IFT74, NFATC2IP, NKX2-1, SOX8, NKX2-3, IER2, HES5, MAPK3, NOG, SERPINF2, LMO2, GDF2, PDX1, FOXL2, SOX11, EVX1, SOX10, POU3F3, CDK9, PER1, MLXIPL, TOX2, TRAF6, VGLL2, HOXD9, FOXA2
GOTERM_MF_DIRECT	GO:0046983~protein dimerization activity	17	1.66994	2.62172	0.000773935	HES7, ASCL4, OLIG3, TCF15, BHLHE41, BHLHE22, OLIG2, ASCL1, LYL1, MLXIPL, MYOD1, ID4, HES3, RILP, HES5, NEUROG2, TCFL5
GOTERM_MF_DIRECT	GO:0008134~transcription factor binding	15	1.47348	2.83333	0.000822174	FOXC1, PPP1R13B, TAF12, PPRC1, SOX10, PER1, PURA, MLXIPL, CREG1, HAND2, NKX2-1, FLNA, SOX8, HOXA7, FOXA2
GOTERM_BP_DIRECT	GO:0030326~embryonic limb morphogenesis	7	0.687623	5.93178	0.000907725	HOXA10, ACD, DLX6, SP8, MEGF8, SP9, GDF5
GOTERM_BP_DIRECT	GO:0045104~intermediate filament cytoskeleton organization	5	0.491159	10.3999	0.000926008	SYNM, LOC102169353, DST, EVPL, PLEC
GOTERM_BP_DIRECT	GO:0048538~thymus development	8	0.785855	4.81678	0.00112582	MAP2K1, FOXE1, HAND2, ABL1, MAPK1, RAG1, PAX1, MAPK3
GOTERM_BP_DIRECT	GO:0048469~cell maturation	7	0.687623	5.52269	0.00135257	GDF11, SOX18, SOX8, ASCL1, SOX10, RUNX2, HES5
GOTERM_BP_DIRECT	GO:0030878~thyroid gland development	6	0.589391	6.23993	0.00220557	MAP2K1, TG, FOXE1, NKX2-1, MAPK1, MAPK3
GOTERM_BP_DIRECT	GO:0045893~positive regulation of transcription, DNA-templated	18	1.76817	2.16755	0.00399276	ARHGEF11, KCNH2, MAP2K1, FOXE1, EPO, ZNF281, FOXK1, FOXL2, RUNX3, ESR2, RUNX2, HOXA11, RAI1, LYL1, TBX21, ZNF516, SNAI1, ZNF423
GOTERM_MF_DIRECT	GO:0000977~RNA polymerase II regulatory region sequence-specific DNA binding	12	1.17878	2.75848	0.00408528	HES7, RXRB, DMBX1, PURA, DMRT1, EHMT2, RFXAP, FOXK1, OTP, ATF5, HOXD9, PURG
GOTERM_BP_DIRECT	GO:0042733~embryonic digit morphogenesis	8	0.785855	3.81329	0.00451069	FBXW4, HAND2, GNA12, NOG, LRP4, HOXD13, HOXA11, TBX2
GOTERM_CC_DIRECT	GO:0005737~cytoplasm	97	9.52849	1.30689	0.00451439	TRIO, HDAC10, FAM89B, ARPC5L, TESK1, LOC102186893, MSI1, CELSR2, PPP1CB, HOXA10, CAPNS1, PALM, TUBB1, RCC1, LOC108637838, SOX8, TRMT44, GTSE1, PHLDA1, IER2, LOC102184922, LOC102179973, TPM2, RUNX2, OLFM2, PLAA, TLN1, ANKRD17, WNK4, FOXO6, EVPL, FOXO1, SLC9A1, BRINP1, SPATA5L1, CASKIN1, MYH14, TSNAXIP1, CARMIL2, BOD1, TNK2, SIAH2, SMAD6, LSM2, CCDC88B, CNOT11, ID4, TUBGCP6, CPEB2, LOC102178383, RA…
GOTERM_MF_DIRECT	GO:0008131~primary amine oxidase activity	4	0.392927	9.74664	0.00661877	LOC102169793, AOC2, LOC102168295, LOC102170459
GOTERM_BP_DIRECT	GO:0048536~spleen development	6	0.589391	4.9028	0.00663483	KMT2A, ABL1, CDH17, NKX2-3, NKX3-2, NFKB2
GOTERM_CC_DIRECT	GO:0016604~nuclear body	19	1.8664	1.99408	0.00730682	CENPT, FOXC2, KLF11, RGS14, CBX4, PPP1R10, RANBP9, TCF20, OTP, GATA4, PTPN23, BRCA1, SMAD6, ZIC2, NBR1, ABL1, SH3BP5, EIF2D, TELO2
GOTERM_BP_DIRECT	GO:0009308~amine metabolic process	4	0.392927	9.15189	0.00787918	LOC102169793, AOC2, LOC102168295, LOC102170459
GOTERM_BP_DIRECT	GO:0060020~Bergmann glial cell differentiation	4	0.392927	9.15189	0.00787918	MAP2K1, ABL1, MAPK1, MAPK3
GOTERM_BP_DIRECT	GO:0048484~enteric nervous system development	4	0.392927	9.15189	0.00787918	HLX, SOX8, SOX10, PHOX2B
GOTERM_BP_DIRECT	GO:0021522~spinal cord motor neuron differentiation	4	0.392927	8.3199	0.0104866	GBX1, OLIG2, LBX1, SCYL1
GOTERM_BP_DIRECT	GO:0099558~maintenance of synapse structure	3	0.294695	17.1598	0.0107531	CHCHD10, CBLN2, C1QL1
GOTERM_CC_DIRECT	GO:0005829~cytosol	113	11.1002	1.23581	0.0112503	HDLBP, NUDT1, ARID4A, IRS2, UBE2Z, NOC2L, PPP1CB, SOX2, RUSC1, FAM110B, HABP4, ANKFY1, ZNF687, MNX1, MAP2K1, MYO7A, MIF, PASK, RUNX3, ATXN2L, NISCH, CDC34, SLFN11, FRMD8, MAP7D1, PSME3, ORAI1, ATF5, VPS25, TELO2, MAGEL2, PXN, WDR62, C2CD4C, RASGRP2, EVPL, NDOR1, CRACR2B, TERT, ATXN7, ABL1, TNRC18, MORC2, SNX8, MDN1, SIAH2, MTERF4, MICAL3, SMAD6, NFKB2, THAP11, PARP10, AFDN, MLXIPL, MEX3B, C16H1OR…
GOTERM_BP_DIRECT	GO:0009954~proximal/distal pattern formation	5	0.491159	5.44755	0.0118739	HOXA10, LRP4, SP8, HOXD9, HOXA11
GOTERM_BP_DIRECT	GO:0010628~positive regulation of gene expression	20	1.96464	1.84514	0.01248	GSK3A, FOXC1, WHRN, GCGR, NOG, ARX, TNC, SOX11, POU4F1, RUNX2, YY1, AFDN, LOC102180906, RNF207, HAND2, NKX2-1, MAPK1, SOX8, FAM98B, MAPK3
GOTERM_BP_DIRECT	GO:0090090~negative regulation of canonical Wnt signaling pathway	10	0.982318	2.62985	0.0134132	SOX2, INVS, AMER2, ZNRF3, SFRP5, SIAH2, NOG, LRP4, TMEM64, SOX10
GOTERM_MF_DIRECT	GO:0000976~transcription regulatory region sequence-specific DNA binding	8	0.785855	3.09417	0.0142155	KCNH2, SOX2, KLF11, CBX4, TBX21, SOX12, BRCA1, SMAD6
GOTERM_CC_DIRECT	GO:0045111~intermediate filament cytoskeleton	6	0.589391	4.07562	0.0147752	CARMIL2, NDOR1, EVPL, HOXA13, MDN1, PLEC
GOTERM_BP_DIRECT	GO:0007219~Notch signaling pathway	9	0.884086	2.78267	0.0150234	HES7, IFT74, FOXC2, FOXC1, NOTCH4, ASCL1, ZNF423, HES5, TBX2
GOTERM_BP_DIRECT	GO:0001501~skeletal system development	6	0.589391	4.0376	0.015166	HES7, HOXA10, RAI1, GDF11, ACD, HOXD13
GOTERM_BP_DIRECT	GO:0048665~neuron fate specification	4	0.392927	6.53706	0.02099	DMRTA2, EHMT2, ASCL1, POU4F1
GOTERM_MF_DIRECT	GO:0043425~bHLH transcription factor binding	4	0.392927	6.49776	0.0215506	TCF15, LMO2, ASCL1, RUNX2
GOTERM_CC_DIRECT	GO:0072357~PTW/PP1 phosphatase complex	3	0.294695	12.2269	0.022382	PPP1CB, PPP1R10, PPP1CA
GOTERM_BP_DIRECT	GO:0001756~somitogenesis	6	0.589391	3.61259	0.0237424	HES7, FOXC2, FOXC1, TCF15, FOXF1, PAX1
GOTERM_BP_DIRECT	GO:0021930~cerebellar granule cell precursor proliferation	3	0.294695	11.4399	0.0253606	GBX2, ATF5, ZNF423
GOTERM_BP_DIRECT	GO:0003223~ventricular compact myocardium morphogenesis	3	0.294695	11.4399	0.0253606	DSP, NOG, POU4F1
GOTERM_BP_DIRECT	GO:0035050~embryonic heart tube development	3	0.294695	11.4399	0.0253606	FOXC2, FOXC1, SOX18
GOTERM_MF_DIRECT	GO:0048038~quinone binding	4	0.392927	6.09165	0.0257333	LOC102169793, AOC2, LOC102168295, LOC102170459
GOTERM_MF_DIRECT	GO:0051879~Hsp90 protein binding	5	0.491159	4.35118	0.0261632	ERN1, UNC45B, TSC1, TELO2, KPNB1
GOTERM_MF_DIRECT	GO:1990841~promoter-specific chromatin binding	6	0.589391	3.48094	0.0276749	ZNF683, FOXC2, FOXC1, TRIM28, EHMT2, MYOD1
GOTERM_BP_DIRECT	GO:0042475~odontogenesis of dentin-containing tooth	6	0.589391	3.43196	0.0290035	FOXC1, HAND2, TRAF6, LRP4, NKX2-3, RUNX2
GOTERM_BP_DIRECT	GO:0042127~regulation of cell proliferation	8	0.785855	2.65272	0.0303218	DNMT1, MBD2, ARX, TNC, JTB, HOXD13, NKX2-3, TCFL5
GOTERM_BP_DIRECT	GO:0045892~negative regulation of transcription, DNA-templated	14	1.37525	1.91806	0.0311461	CREBZF, MAGEL2, ARID4A, BRCA1, POU3F3, RUNX2, ERN2, SIX5, NACC1, ID4, SOX8, ATF5, ZNF423, VGLL4
GOTERM_BP_DIRECT	GO:0030514~negative regulation of BMP signaling pathway	6	0.589391	3.34825	0.0318888	SKOR2, NOG, ABL1, SMAD6, SORL1, TRIM33
GOTERM_BP_DIRECT	GO:0008285~negative regulation of cell proliferation	16	1.57171	1.80333	0.0325482	GDF11, KLF11, BECN1, MAP2K1, SMARCB1, KMT2A, PDX1, TSC1, LBX1, SMAD6, PHOX2B, SFRP5, ZNF503, FEZF2, ATF5, SOX4
GOTERM_BP_DIRECT	GO:0048935~peripheral nervous system neuron development	3	0.294695	9.8056	0.0344907	HAND2, HOXD9, POU4F1
GOTERM_BP_DIRECT	GO:0060440~trachea formation	3	0.294695	9.8056	0.0344907	MAP2K1, MAPK1, MAPK3
GOTERM_BP_DIRECT	GO:0001656~metanephros development	4	0.392927	5.38346	0.035603	GDF11, FOXC2, GREB1L, HOXA11
GOTERM_MF_DIRECT	GO:0003700~transcription factor activity, sequence-specific DNA binding	16	1.57171	1.7641	0.0389459	CREBZF, ASCL4, FOXO6, FOXL2, RFX1, RUNX3, FOXO1, RUNX2, TBX2, NR2F6, SOX2, PURA, MAF, TBX21, ATF5, FOXA2
GOTERM_MF_DIRECT	GO:0008270~zinc ion binding	38	3.73281	1.38405	0.0393452	ZNF276, DNMT1, KMT2A, RNPEPL1, EHMT2, GATA4, BRCA1, CXXC4, RXRB, TRIM28, ZNF407, DPF1, TRIM47, CA9, MORC2, CPA5, EARS2, POLR2L, ZSWIM3, RAG1, KDM4B, SIAH2, CAD, PEX12, ESR2, THAP11, NR2F6, MMP11, RABIF, ZNFX1, CPD, TRAF6, RNF207, NBR1, TRIM13, RBM20, LOC102183207, TRIM33
GOTERM_MF_DIRECT	GO:0004708~MAP kinase kinase activity	3	0.294695	9.13748	0.0398252	MAP2K1, MAPK1, MAPK3
GOTERM_MF_DIRECT	GO:0019902~phosphatase binding	5	0.491159	3.80728	0.0404544	SPTBN4, MAPK1, PPP1R18, TPRN, MAPK3
GOTERM_BP_DIRECT	GO:0032331~negative regulation of chondrocyte differentiation	4	0.392927	5.08438	0.0413772	EFEMP1, LTBP3, GDF5, NKX3-2
GOTERM_BP_DIRECT	GO:0006355~regulation of transcription, DNA-templated	27	2.65226	1.47788	0.0433713	ZNF133, KMT2A, ZNF250, LOC102189943, BHLHE41, SPTY2D1, SOX21, CELSR2, SOX2, SOX1, EFEMP1, CREG1, LRRFIP1, LOC102190827, DMRT1, ZNF282, MTERF4, PASK, SAFB, SMAD6, DMRTA2, MN1, ZNF619, MYOD1, VGLL2, NEUROG2, VGLL4
GOTERM_BP_DIRECT	GO:0016236~macroautophagy	3	0.294695	8.5799	0.0446791	HDAC10, NBR1, PLAA
GOTERM_CC_DIRECT	GO:0032991~macromolecular complex	18	1.76817	1.64857	0.0473254	GDF11, DOT1L, IRS2, PRAM1, NPPC, PCP4, TMEM102, CD19, COL6A2, ABL1, RCC1, ORAI1, LY6G6C, PEX11G, LY6G6D, RILP, KPNB1, ASF1B
GOTERM_BP_DIRECT	GO:0008219~cell death	4	0.392927	4.81678	0.0475907	GZMM, NDOR1, BRINP1, LOC108636459
GOTERM_BP_DIRECT	GO:0048666~neuron development	5	0.491159	3.57496	0.0490525	NEUROD2, BECN1, TENM4, SCYL1, NR2F6
GOTERM_BP_DIRECT	GO:0043010~camera-type eye development	5	0.491159	3.57496	0.0490525	FOXC2, FOXC1, EFEMP1, MTERF4, HES5
GOTERM_MF_DIRECT	GO:0070742~C2H2 zinc finger domain binding	3	0.294695	8.1222	0.0498389	SRRM2, EHMT2, MBD2
GOTERM_MF_DIRECT	GO:1901981~phosphatidylinositol phosphate binding	3	0.294695	8.1222	0.0498389	KLHL17, ANKFY1, PHLDA1
BW30 vs. AW150
GOTERM_BP_DIRECT	GO:0050482~arachidonic acid secretion	6	3.50877	33.29	7.8873e-07	LOC102168673, PLA2G2F, PLA2G2C, BDKRB2, PLA2G5, DRD4
GOTERM_BP_DIRECT	GO:0018105~peptidyl-serine phosphorylation	5	2.92398	8.45783	0.0027805	SMG1, DGKQ, LMTK2, PKD1, MAPK12
GOTERM_BP_DIRECT	GO:0031424~keratinization	3	1.75439	27.7417	0.00497803	LOC102176090, LOC108635122, LOC108633800
GOTERM_MF_DIRECT	GO:0042802~identical protein binding	13	7.60234	2.34713	0.00832643	HCN4, ALK, PRKAB2, CTBP1, APLP1, BHLHA15, OLIG2, LMNB2, GJB2, TNN, CASKIN1, SH3BP4, DRD4
GOTERM_MF_DIRECT	GO:0004947~bradykinin receptor activity	2	1.16959	156.716	0.0125882	BDKRB2, BDKRB1
GOTERM_CC_DIRECT	GO:0032982~myosin filament	2	1.16959	142.611	0.0138522	LOC106502520, LOC102181869
GOTERM_BP_DIRECT	GO:0031449~regulation of slow-twitch skeletal muscle fiber contraction	2	1.16959	138.708	0.0142182	LOC106502520, LOC102181869
GOTERM_MF_DIRECT	GO:0001228~transcriptional activator activity, RNA polymerase II transcription regulatory region sequence-specific binding	7	4.09357	3.32427	0.0180971	MESP1, CASZ1, HOXD13, E4F1, BHLHA15, PITX3, RAX2
GOTERM_MF_DIRECT	GO:0003774~motor activity	3	1.75439	12.3723	0.023928	LOC106502520, MYO1G, LOC102181869
GOTERM_BP_DIRECT	GO:0014728~regulation of the force of skeletal muscle contraction	2	1.16959	69.3542	0.0282363	LOC106502520, LOC102181869
GOTERM_BP_DIRECT	GO:0030049~muscle filament sliding	2	1.16959	69.3542	0.0282363	LOC106502520, LOC102181869
GOTERM_BP_DIRECT	GO:1990349~gap junction-mediated intercellular transport	2	1.16959	55.4833	0.0351712	GJB2, GJA3
GOTERM_BP_DIRECT	GO:0030705~cytoskeleton-dependent intracellular transport	2	1.16959	55.4833	0.0351712	CCDC88B, CCDC88C
GOTERM_CC_DIRECT	GO:0016459~myosin complex	3	1.75439	9.50737	0.0390403	LOC106502520, MYO1G, LOC102181869
GOTERM_MF_DIRECT	GO:0030898~actin-dependent ATPase activity	2	1.16959	44.7759	0.0433769	LOC106502520, LOC102181869
