# Supplementary material for: LncRNA-mRNA modules involved in goat rumen development: Insights from genome-wide transcriptome profiling
Source: Front Physiol. 2022 Aug 24;13:979121. doi: 10.3389/fphys.2022.979121 (PMC9449361; doi:10.3389/fphys.2022.979121)
Supplement: Supplementary file 7 [file Table4.XLSX]

## Sheet: All mRNAs
Supplementary Table 4 The FPKM values of the mRNAs identified in goat rumens.
Seq ID	Gene name	F60-1	F60-2	F60-3	F135-1	F135-2	F135-3	BW30-1	BW30-2	BW30-3	AW150-1	AW150-2	AW150-3
gene1	ATP5O	138.752	111.508	122.028	113.122	176.644	128.25	180.052	147.389	157.025	241.234	276.017	250.127
gene10	IFNGR2	26.6941	29.4413	36.8936	31.4142	26.3411	29.2984	44.2021	63.833	54.3564	52.8022	84.8417	74.2197
gene100	LOC108636217	10.3486	10.9099	8.13967	11.9893	13.7293	18.0905	17.9477	20.1343	7.7221	17.5043	18.4795	6.11338
gene1000	SPATC1L	0.271437	0.305788	0.10267	0.070965	0.04588	0.032892	0.037306	0.004344	0.033983	0.050338	0.132839	0.03814
gene10001	LOC108636742	0.221857	0.302218	0.060412	1.10346	0.633706	1.66098	1.84486	1.47682	1.92603	0.587639	0.206338	0.144516
gene10009	LOC108636773	0.143196	0.145405	0.103809	0.306743	0.354479	0.163164	0.102709	0.217491	0.077384	0.034663	0.10838	0.12229
gene1001	LSS	6.33479	5.82076	5.75253	3.41609	2.83848	2.93479	2.90443	1.82744	1.8263	4.31326	1.92679	2.09803
gene10017	LOC102177708	6.28222	4.73882	4.63624	4.51124	6.26159	4.26134	9.0845	8.52911	7.04099	8.98266	4.25008	8.27201
gene10019	RAET1E	0.273412	0.653547	0.087228	1.59304	2.90031	5.08286	4.78572	2.82774	3.01606	2.6463	1.67935	0.95191
gene1002	MCM3AP	13.9957	15.9986	12.9666	13.5815	12.1353	12.5498	16.9232	17.1792	14.7737	12.9446	12.2024	10.2729
gene10020	LOC102185264	0.242294	0.487228	0.806132	1.21892	0.170047	0.130903	0.715891	0.791202	0.373534	1.23812	0.966715	0.232933
gene10022	LOC108636740	1.12737	1.3287	1.97137	0	1.31784	1.40917	1.34741	1.03533	0.828105	1.66606	0.769875	0.797775
gene10023	LOC106501757	0.675002	0.850621	0.090974	0.385404	0.625818	0.309482	1.47561	0.929047	0.0966	2.30839	0.710837	0.043989
gene10027	IYD	0.066266	0.305193	0.193213	0.029477	0.047444	0.053601	0	0	0	0	0	0
gene10028	PLEKHG1	6.00741	6.91078	5.04042	10.3305	13.9074	15.445	15.6559	11.8611	13.7094	8.11504	7.1764	3.27681
gene1003	YBEY	4.80647	5.11808	4.45565	4.29285	3.88248	3.20709	4.13318	5.9622	3.37505	3.65547	4.8409	4.43479
gene10031	MTHFD1L	2.12907	3.02143	2.27547	0.934307	1.03048	1.10296	1.25041	2.35168	1.82344	1.04687	0.637149	0.465968
gene10032	AKAP12	16.1505	24.8274	16.3804	12.2428	12.2909	12.7565	18.3049	22.3098	27.3504	26.3003	22.9719	8.87688
gene10033	ZBTB2	1.96002	1.94331	1.73307	1.80251	1.95023	2.42582	2.58135	3.72439	2.58304	2.79318	3.58313	1.75702
gene10034	RMND1	2.88395	3.48961	2.63084	1.89084	1.99029	2.58915	4.36953	3.49599	4.02261	3.42813	5.32953	5.31777
gene10035	ARMT1	3.04484	1.96072	2.86573	2.07709	2.9139	2.45854	1.07297	2.32264	3.22057	2.80261	3.24379	2.08126
gene10038	SYNE1	12.772	19.2289	8.78438	14.4234	13.8956	13.4032	30.0258	37.7156	37.553	20.0359	22.3446	7.38006
gene10040	MYCT1	4.01936	3.43897	2.808	4.29202	5.61667	5.08517	8.66986	11.0973	9.36895	7.00167	7.60415	5.62594
gene10041	VIP	7.43499	4.62109	6.75089	9.79089	12.9785	12.3629	5.29433	9.97059	7.55371	4.79889	2.72451	1.85275
gene10043	FBXO5	3.70287	4.36651	4.89219	2.2661	1.68968	2.37734	4.56651	7.50831	3.33207	1.60613	0.899954	1.66783
gene10044	MTRF1L	5.64966	6.71467	6.85981	5.98634	6.92426	5.91933	8.29796	9.90714	7.1315	6.43497	8.57346	7.08695
gene10045	RGS17	0.984898	0.202427	1.14214	0.056957	0.06965	0.050398	0.136318	0.056373	0.06882	0.032102	0.090255	0
gene10048	LOC102190323	0.246636	0.122702	0.134091	0.180771	0.079408	0.176049	0.085663	0.004467	0.135166	0.115138	0.113201	0.335391
gene1005	PCNT	5.33365	5.95142	4.18256	4.53981	3.9638	4.34904	6.49078	5.769	4.45857	5.10562	4.69367	4.52228
gene10050	IPCEF1	0.113965	0.114252	0.12526	0.083561	0.366061	0.132628	0.97634	5.20854	1.11077	1.05315	1.35685	0.930219
gene10051	CNKSR3	4.37045	4.38592	4.37708	5.98933	6.16774	6.81386	8.8437	8.41956	8.916	7.42261	5.82026	5.50578
gene10057	SCAF8	7.23211	11.4989	5.50569	5.44166	6.39502	6.3917	9.88074	9.94386	10.1172	7.35916	8.38753	3.55923
gene10058	TIAM2	1.87736	2.80829	1.91143	1.81996	1.45381	1.46135	1.42248	1.24677	1.61982	0.560453	0.512698	0.465389
gene10059	TFB1M	2.7367	3.19382	3.02946	2.41513	3.62719	3.23496	3.471	2.62615	2.75035	4.40538	4.47679	4.16048
gene10060	CLDN20	0.073488	0.092781	0.193752	0.031263	0.07172	0.04274	0.070705	0.156744	0.066377	0.033752	0.205739	0.039875
gene10065	ARID1B	7.16289	12.3311	5.89441	5.51447	6.98244	6.22636	11.9173	11.8032	14.0084	9.52366	9.13769	5.15373
gene10067	TMEM242	2.76021	4.71945	2.06139	2.03469	3.17189	1.13989	3.05267	2.13644	1.3445	2.09624	1.61298	2.1607
gene10068	LDHAL6B	0.474439	0.742382	0.153732	0.19857	0.138084	0.174198	0.38176	0.415376	0.468756	0.1505	0.392832	0.014072
gene10069	ZDHHC14	2.62341	3.51105	2.72068	2.62537	2.11394	2.0375	4.0072	2.83873	4.33929	2.7162	3.43901	2.43602
gene10070	SNX9	10.6598	12.2188	12.1336	11.5719	11.5488	12.0203	18.0112	21.7707	20.3011	24.8515	27.5473	20.3601
gene10074	SYNJ2	0.86506	1.56158	0.438196	0.654976	0.776852	1.68509	1.96269	1.26054	0.770327	1.06056	0.926888	0.587625
gene10075	SERAC1	2.54772	2.89499	2.29311	2.09603	2.43314	2.53086	2.55562	2.48046	2.08242	3.38896	3.26063	1.56854
gene10076	GTF2H5	8.57465	7.79955	10.9637	8.17499	7.87644	7.10088	13.2617	14.0538	11.5521	11.7178	6.72747	15.2074
gene10077	TULP4	5.18073	7.27639	7.30357	5.77001	6.29563	6.9337	6.15727	5.65861	6.2605	4.61177	2.70071	6.05616
gene1008	DIP2A	5.51896	8.65442	5.96372	6.67713	5.19179	7.01298	10.3378	8.18848	7.10328	5.50868	4.79627	6.66595
gene10080	TMEM181	6.22765	6.55303	8.01043	4.21864	4.07502	4.08405	5.65577	6.46586	5.73794	6.55744	7.09826	5.10515
gene10082	DYNLT1	19.2292	14.0556	25.4926	11.8038	12.7839	13.4057	24.4622	15.245	18.5246	30.5211	18.6502	28.3192
gene10083	SYTL3	1.18814	0.641778	1.61912	0.737109	0.579272	0.675699	0.339324	1.51261	0.651416	0.918333	0.895017	0.268808
gene10084	EZR	57.0087	44.7131	68.518	53.2675	49.7997	67.6301	68.1412	124.609	42.1967	51.383	49.4991	54.0392
gene10086	RSPH3	1.26692	1.49721	1.14894	1.0946	1.00283	0.774528	2.19625	1.61875	1.90958	1.20929	1.1999	0.445042
gene10087	TAGAP	0.264515	0.114132	0.140047	0.065373	0.157346	0.221117	1.35578	5.85687	1.24095	2.43952	1.5731	0.997749
gene10089	FNDC1	7.56949	26.5987	5.47094	8.78906	5.41668	8.60831	6.16844	3.33868	8.75826	1.21059	0.975828	2.04759
gene1009	S100B	6.05489	2.91672	4.7738	1.95174	5.57156	2.1854	4.85245	4.40972	2.50557	4.48541	1.85999	5.99592
gene10094	SOD2	18.176	16.05	22.9262	16.2403	24.085	20.1632	28.0081	54.8368	25.6684	72.4352	108.417	40.08
gene10095	WTAP	16.5544	9.19632	20.6145	11.4962	13.5664	10.054	19.5698	14.9143	18.0816	17.7234	12.4116	10.9667
gene10096	ACAT2	34.5237	29.6971	33.1432	13.2841	11.2426	15.4245	16.2259	14.0789	10.8441	16.6817	15.5225	34.9334
gene10097	TCP1	75.4151	60.8796	93.7089	58.0744	63.7602	63.7918	60.4329	55.9475	39.7217	51.6126	68.5486	48.4207
gene10098	MRPL18	12.4825	8.51921	14.6874	9.37454	8.45804	10.5883	8.55567	9.28034	6.64826	8.17602	8.73505	9.91875
gene10099	PNLDC1	0.539727	0.900958	0.64037	0.171284	0.347712	0.465691	1.92311	0.586652	0.79512	0.476218	0.570659	0.516556
gene101	NRIP1	0.352226	0.559748	0.189335	0.312313	0.331636	0.211382	1.48647	0.626487	0.348263	0.251784	0.730034	0.056643
gene1010	PRMT2	15.6291	10.5967	18.6492	13.1105	11.8196	12.018	5.77504	5.87044	10.3738	5.97659	7.23562	5.69841
gene10101	IGF2R	39.8098	81.1812	32.9989	29.8752	28.1779	34.6577	27.3105	32.4327	39.7144	14.4934	12.2772	15.8059
gene10104	SLC22A3	1.45288	1.29172	2.42945	2.14047	5.26204	2.25493	2.83717	2.47663	3.10027	1.31776	0.892602	2.88481
gene10105	PLG	2.56048	16.651	0.931564	0	0.009273	0.004791	0.015614	0.001611	0	0.00691	0.397135	0.004025
gene10106	MAP3K4	6.00943	8.34208	6.06446	6.17076	5.264	6.34951	10.2007	10.9409	9.4983	11.5701	10.814	9.20516
gene10107	AGPAT4	1.85442	2.33754	2.03235	1.78882	1.53361	1.25315	1.63541	1.56049	2.58078	1.31464	0.570514	1.21317
gene1011	FBXO25	5.52542	5.13877	6.61974	6.26271	7.49443	8.32499	6.6602	4.54969	5.57699	7.55213	7.6368	7.22261
gene10110	PARK2	1.3359	2.32758	1.56218	2.04387	2.06081	2.27303	3.88632	3.24055	3.30682	4.10636	5.25339	4.18992
gene10113	QKI	20.1881	25.7798	15.4918	14.488	21.5281	18.9557	30.1665	38.9292	36.9712	26.0686	30.8201	10.5513
gene10116	C9H6orf118	0.240099	0.061149	0.053026	0.004661	0.006461	0	0	0.020338	0	0.001506	0	0
gene10117	PDE10A	1.86269	2.08872	2.49984	0.727175	0.899323	0.747428	0.845461	0.822517	1.04448	0.597947	0.726721	0.375436
gene1012	TDRP	3.29205	3.0793	3.78977	2.52767	3.23069	3.54558	1.73955	1.07713	0.770051	0.78031	0.382425	0.172703
gene10123	LOC108636750	3.25419	2.43169	0.740109	7.1649	7.74075	11.2143	4.21765	3.59388	3.84292	5.72572	4.59867	1.83588
gene10130	PRR18	0.779788	0.435054	0.73031	0.541379	0.44731	0.319334	1.0878	0.95085	0.76982	0.487257	0.105753	0.388838
gene10131	SFT2D1	10.9606	10.4026	9.17246	8.55011	10.5672	10.7946	23.0892	42.1849	20.5296	14.7558	18.1371	19.6132
gene10134	MPC1	11.5257	3.94868	12.7509	12.0335	22.9284	13.9143	10.2078	10.2513	4.99885	12.3221	13.5467	14.6055
gene10135	RPS6KA2	1.84061	1.76236	2.58814	1.39934	1.17955	1.01908	2.25946	2.14816	1.39617	1.92085	1.74072	2.48349
gene10136	RNASET2	8.81851	7.81559	10.282	8.08463	6.4916	8.24898	7.49714	11.6348	8.03843	6.74487	7.54386	7.26668
gene10138	FGFR1OP	2.86049	4.16247	2.85893	2.88663	2.69392	2.24325	2.79148	4.66139	3.40451	3.55576	2.85089	5.01573
gene1014	RUNX1	1.85397	1.98612	1.47667	1.68849	0.637143	1.98526	3.79424	4.33767	3.39104	5.36245	3.87679	1.58253
gene10143	UNC93A	0.079939	0.186924	0.052749	0.122113	0.160035	0.090812	0.563196	1.1926	0.452912	0.626848	0.720354	0.067884
gene10146	AFDN	8.38962	7.91806	9.4354	8.13295	8.31507	9.25451	18.9786	13.9194	14.9263	15.0863	11.1732	13.9259
gene10149	DACT2	1.64195	1.66249	1.99584	2.08005	1.65309	2.42967	1.64476	1.39199	1.75242	0.251218	0.425834	0.683021
gene10150	SMOC2	5.95383	6.07269	6.50878	6.53222	5.22432	5.78435	5.00278	3.75098	5.68539	5.65883	5.04094	6.0562
gene10151	THBS2	11.7624	20.9635	9.35854	12.3782	11.9372	15.9764	15.141	14.3163	20.6932	11.6751	10.2604	8.48287
gene10152	WDR27	0.585766	0.951232	0.887509	1.1114	0.828331	1.03353	1.58009	1.25082	0.965295	1.47313	1.58649	2.47504
gene10153	C9H6orf120	9.60508	8.21084	10.1218	2.41812	5.09391	6.20638	9.58419	9.27432	8.41002	7.04209	6.79386	8.15691
gene10154	PHF10	7.28239	9.27127	5.71899	7.34141	5.50564	6.44254	15.054	6.76407	8.37277	7.41479	9.89706	6.95994
gene10156	ERMARD	2.27774	2.40308	3.00109	2.24989	1.91329	2.20955	3.07767	1.95675	2.98972	2.52728	2.84977	4.32613
gene10158	DLL1	2.59035	2.32418	2.89484	2.81092	2.13442	2.61572	4.82949	2.63357	2.86753	2.18607	2.36542	3.75264
gene1016	SETD4	5.1282	4.33947	5.39973	4.32756	3.89821	3.82246	4.22813	3.81329	3.30729	4.51566	5.42165	4.07096
gene10160	FAM120B	8.87197	8.09049	12.4695	7.69715	9.16329	7.22301	8.6696	8.41693	8.09272	8.71104	7.63693	6.74078
gene10161	PSMB1	57.9323	50.2518	61.5795	41.8952	52.2005	46.2558	66.4754	73.1881	52.6041	71.3029	72.2897	114.768
gene10162	TBP	2.09923	3.93877	2.0717	1.42069	1.82302	1.76402	3.36196	3.1456	3.19952	2.31338	2.92307	2.42139
gene10163	PDCD2	1.89928	3.72671	2.16067	1.33781	2.49885	2.70074	3.55016	1.95001	1.19831	3.9113	2.17765	2.07096
gene10166	B2M	106.296	80.5221	119.214	163.534	196.356	198.632	874.125	1603.3	481.613	931.861	991.931	735.338
gene10167	LOC102168547	50.4403	32.8185	44.6788	64.5022	76.0333	79.6007	361.186	1327.96	246.137	358.194	775.108	310.954
gene10169	SPG11	7.75917	11.5661	7.15888	7.09928	6.32204	6.57698	10.8006	9.10838	8.66441	7.54177	9.72581	5.90013
gene1017	LOC108633281	14.5331	7.082	19.2191	16.8482	16.7997	17.4311	39.4241	20.4658	29.2069	35.1709	61.1422	157.443
gene10170	EIF3J	8.09698	6.54371	4.32554	5.71422	8.72796	6.12712	13.6983	15.369	12.7469	13.8581	9.78765	11.089
gene10171	CTDSPL2	12.6892	13.8734	6.37433	7.64896	5.68127	11.0949	12.341	12.0545	10.7546	7.6638	7.28546	4.10245
gene10173	CASC4	19.973	21.4634	22.4267	13.7882	13.9841	15.4909	21.3264	27.1981	26.4622	17.2357	19.1913	12.7361
gene10174	RPS6KA5	9.11641	10.6146	8.12008	7.97402	7.5651	8.25417	10.5247	11.6781	10.945	15.2056	16.6862	9.66101
gene10175	TTC7B	3.07393	3.73671	1.95236	2.41294	2.54039	2.58366	4.94998	2.67227	4.63567	3.09851	2.14307	3.08958
gene10177	CALM1	53.4209	40.7805	55.4041	36.983	37.3265	38.3954	78.9246	86.4571	73.6896	89.8268	79.0621	83.0652
gene10178	NRDE2	3.64381	4.47989	3.73945	4.67851	4.00438	4.27719	5.2164	5.58157	4.17674	6.20724	4.54213	4.3254
gene10179	PSMC1	20.8731	21.9431	22.1188	23.2408	21.9048	22.934	31.3024	32.2267	25.4398	46.6959	35.6498	44.448
gene1018	LOC102178311	0.085441	0.628177	0.09418	0.657416	0.505017	0.750516	1.25839	0.0167	0.766782	0.468889	2.51469	14.2536
gene10180	KCNK13	0.601745	0.852803	0.853207	0.175493	0.125303	0.195099	1.10445	1.72245	0.750261	1.3217	0.561449	0.207859
gene10181	TDP1	4.26505	4.59983	5.2862	2.98806	3.4474	3.14849	4.39408	2.94067	2.54969	4.00778	2.23574	4.9443
gene10182	EFCAB11	2.98701	3.89165	4.25273	3.8771	4.02798	5.29221	4.63039	4.92047	3.31206	6.20148	5.78296	4.61614
gene10184	FOXN3	4.15554	12.3015	7.21395	3.74618	10.1937	11.1993	12.7368	21.7815	17.9152	23.481	16.9612	20.6715
gene10186	TTC8	2.61049	4.28208	1.98737	2.06664	2.40328	2.79492	3.23742	2.67876	2.8871	1.13755	0.994827	1.71741
gene10187	EML5	5.76811	7.17476	4.74422	4.79469	5.05984	4.79301	6.95061	3.73595	6.13701	7.61369	6.55983	6.37575
gene10188	ZC3H14	11.5273	12.4148	15.5757	13.1983	11.7798	12.1482	17.137	16.1939	13.8573	15.8083	21.5588	13.2211
gene10189	PTPN21	7.17433	11.2147	6.32299	5.77371	5.92457	6.13687	10.681	10.7762	12.9389	14.8661	9.73143	7.66351
gene10190	SPATA7	2.24689	2.04293	1.94125	1.80451	1.42449	1.49903	2.73996	2.57591	2.56601	2.29664	2.05721	3.03869
gene10191	KCNK10	0.721996	0.362237	0.356959	0.122462	0.106711	0.171233	0.140978	0.060912	0.077428	0.914179	0.093007	0.343244
gene10193	GPR65	0.24705	0.437457	0.114543	0.061058	0.085719	0.072496	0.415605	3.91672	0.389602	0.270354	1.3386	0.257095
gene10194	GALC	3.50091	3.84709	2.35755	1.40758	1.85879	1.79574	2.0891	3.77787	1.0643	1.92261	8.80294	4.11192
gene10196	FLRT2	10.5107	17.4602	10.3776	5.59574	7.05933	8.17586	10.842	12.3026	13.3517	12.3388	11.5657	3.37978
gene10197	LOC108636851	0.960565	1.47377	1.02555	1.00781	0.734203	0.73574	0.051648	0.247906	0.15817	0.062763	0.258331	0.129565
gene10205	SEL1L	13.1556	19.1412	12.5381	9.26095	11.3791	13.1205	27.2295	23.0614	15.6247	31.9447	21.8056	15.7106
gene10206	STON2	3.9874	5.49861	4.73541	6.52168	5.48011	6.82302	7.90441	6.78399	7.74103	8.06958	5.98589	6.60624
gene10208	GTF2A1	10.3187	9.77394	7.88312	5.1431	7.271	8.28825	11.5064	12.805	10.8965	9.96322	12.1751	4.53169
gene1021	CBR3	4.63781	3.60159	5.64978	12.6108	11.0481	11.089	25.2283	10.7987	15.2	30.1746	36.1193	46.0161
gene10210	CEP128	2.33165	3.04178	3.17956	2.24324	2.79607	2.82302	3.5792	4.9299	3.94232	4.68652	3.84565	2.1334
gene10215	NRXN3	0.226027	0.569259	0.839851	0.040578	0.013606	0.010835	0.017789	0.035096	0.015645	0.005583	0.004053	0.015681
gene10219	ADCK1	1.2161	1.32129	1.3887	1.17996	0.881764	1.17527	1.14594	1.51022	1.0266	1.64257	1.56744	1.90572
gene1022	DOPEY2	1.96045	2.61695	2.38731	2.76967	2.39777	2.49966	3.59231	4.6859	3.12855	3.34502	2.6313	3.90933
gene10220	SNW1	21.7762	20.5889	23.6775	18.862	20.484	23.0888	29.1836	37.5619	30.1444	24.83	29.397	20.2666
gene10221	SLIRP	39.8731	24.6503	30.4999	24.7426	46.6096	38.2687	47.2197	42.6504	38.3866	55.7882	81.6777	56.6009
gene10222	ALKBH1	4.93522	4.66814	4.63975	3.58628	5.85847	5.67712	5.33523	4.11859	5.05202	4.86153	6.17138	4.81706
gene10224	SPTLC2	16.6696	16.9008	14.3145	14.3128	15.1485	19.4539	24.2152	33.163	23.6585	19.8109	20.7056	14.7955
gene10226	LOC102172451	0.910496	1.10312	0.389305	0.721381	0.506603	0.612071	1.7968	2.24076	1.82292	2.33706	2.4409	0.612381
gene10228	ISM2	0.589383	0.46347	0.556168	0.304242	0.156797	0.081475	0.227003	0.043895	0.123919	0.209155	0.047072	0.031533
gene10229	AHSA1	26.8023	22.3062	37.4087	27.3985	26.2607	20.4757	25.7127	25.7719	20.3277	27.8018	37.1299	30.3885
gene1023	LOC108636584	3.67096	3.35068	3.9571	4.2833	4.63311	4.24636	1.58862	3.47068	3.40502	3.19839	1.6927	4.47939
gene10230	VIPAS39	9.2295	9.4433	9.63084	8.32503	7.46226	6.82403	6.90266	8.67474	7.00902	7.11314	8.7366	7.63904
gene10232	SAMD15	0.962888	0.446062	0.44257	0.63494	0.362014	0.491921	0.835479	0.961111	0.675695	0.797838	0.662158	0.138648
gene10233	TMED8	3.60276	4.34414	4.44466	2.17591	2.13085	4.14552	4.75387	5.14402	4.33003	6.35745	4.98611	2.92181
gene10234	GSTZ1	7.07627	10.0778	6.56544	9.99084	11.2987	8.58037	3.91107	6.89696	4.5447	8.39262	8.15519	10.0463
gene10235	POMT2	2.26684	3.30068	2.32234	2.15264	1.39332	1.78419	3.15061	3.29344	2.48526	3.10646	2.13989	3.49405
gene10236	NGB	2.96289	0.466803	3.94009	0.699105	0.480002	0.629195	0.515818	0.637944	0.555864	0.595841	0.622159	1.02507
gene10237	TMEM63C	0.294208	0.206845	0.287354	0.072393	0.056062	0.090733	0.091286	0.125352	0.114419	0.040354	0.016107	0.094015
gene10238	ZDHHC22	0.187788	0.105734	0.435013	0.034934	0.069958	0.083915	0.046287	0.078519	0.048299	0	0.014615	0
gene10239	CIPC	2.87761	3.44714	3.00356	3.56358	3.74408	5.06488	5.38537	6.73435	4.37944	7.23183	5.93311	0.681911
gene1024	MORC3	16.9586	13.9816	18.0289	15.0102	20.0145	20.5198	28.3901	36.6582	35.7046	28.9162	41.1089	24.606
gene10241	IRF2BPL	2.15078	1.12431	5.32567	8.51869	8.76282	10.5619	12.3979	12.2501	8.65256	12.9847	15.487	0.532355
gene10243	ANGEL1	1.60792	2.44077	1.36439	1.18508	1.235	1.51431	1.48681	1.43412	1.28026	1.31388	1.20094	1.64524
gene10244	VASH1	5.44137	6.30192	5.43118	2.58689	2.12045	2.24448	4.20226	4.36488	4.05771	1.73371	1.87003	1.87404
gene10246	GPATCH2L	3.3913	4.72141	3.01183	3.98459	3.33858	3.17688	3.69475	4.84883	4.75549	2.78774	4.48404	4.85641
gene10248	IFT43	3.40515	4.42542	3.71209	3.29164	3.45859	2.77728	3.91715	2.67233	3.3089	2.59013	2.52384	1.21715
gene10249	TGFB3	3.97335	10.648	4.54209	4.19424	4.35465	4.34981	3.37823	4.24774	4.83413	0.795703	0.891164	2.07514
gene1025	CHAF1B	3.80854	4.07595	4.71867	1.59394	1.46704	1.97419	2.08727	3.44691	1.89964	1.35011	1.09413	2.76338
gene10250	TTLL5	3.22493	4.27367	3.04096	1.68869	1.71149	1.77501	4.31189	4.6457	4.14638	3.99181	3.21924	2.07425
gene10253	C10H14orf1	4.20355	4.55842	3.00035	1.79188	1.77743	1.94244	3.45177	2.1001	2.06671	1.59734	2.56054	2.80985
gene10256	LOC102188506	1.00622	0.97037	0.698902	0.802497	0.948084	1.00614	3.82111	3.79486	2.19798	2.22173	1.77303	1.02644
gene10259	BATF	0.175007	0.098253	0.086362	0.037103	0.097587	0.045371	0.508515	2.98053	0.773755	0.554059	1.20144	0.792278
gene10260	JDP2	8.30323	4.02328	5.20703	6.06309	6.58308	5.66812	9.66728	16.4539	8.40289	14.4174	9.42593	14.1802
gene10262	FOS	2.36162	3.54646	2.17655	4.49477	2.47677	2.87349	21.3503	18.654	12.0013	28.4181	12.4142	12.8544
gene10264	TMED10	53.3151	50.5253	57.5921	35.2835	42.9977	46.785	45.5448	51.1278	46.6276	57.4938	59.4474	47.4112
gene10265	NEK9	13.6867	15.2815	12.9664	12.0641	11.1283	12.2944	13.3925	15.9271	14.1051	24.0668	21.3853	13.3263
gene10266	ZC2HC1C	0.330137	0.349386	0.447385	0.371287	0.234087	0.194289	0.84669	1.36118	0.770168	0.979032	0.592666	0.566075
gene10267	ACYP1	7.29356	5.07844	7.95272	3.13627	3.76003	3.46741	3.16213	3.47126	3.02609	3.8536	4.76577	4.65692
gene10268	MLH3	2.18582	2.48788	2.0163	2.0133	1.71834	1.41381	2.65381	3.24319	1.55655	2.49186	2.86697	0.748687
gene10269	EIF2B2	10.9929	7.31901	12.2021	8.44367	8.27528	7.81022	13.7976	14.6045	11.4414	11.1144	14.5473	24.8356
gene10271	PGF	2.39849	2.18658	1.68529	0.348715	0.456306	0.241502	0.669515	0.598906	0.39125	2.96044	3.99324	3.94304
gene10272	RPS6KL1	1.15468	0.835473	1.0901	0.725073	0.504933	0.40988	1.76272	2.96685	1.17248	1.00352	1.01799	0.844987
gene10273	DLST	7.57486	8.96664	7.82397	7.92602	10.6434	7.51585	10.6527	10.0805	10.8042	15.0633	11.7237	13.2389
gene10275	YLPM1	2.76519	6.01803	3.10682	2.28598	2.86014	3.21671	4.52175	4.51138	4.91025	3.70903	3.49669	1.98223
gene10276	FCF1	5.37903	1.54575	2.87291	0.81075	0.960084	1.11498	4.09042	5.1969	3.04629	2.6617	3.16023	1.95781
gene10277	AREL1	3.95139	4.49985	2.83579	2.53811	3.28583	2.90948	5.57732	5.63247	5.86937	7.14522	4.50903	6.11099
gene10279	LTBP2	2.35394	10.0265	1.65063	2.73195	3.27743	2.90229	5.71346	2.94002	5.02053	8.25607	8.60002	10.1148
gene10280	ISCA2	6.47882	6.1744	7.11913	5.08981	5.45678	6.28635	6.01285	6.82424	5.13496	5.77679	5.56964	7.35767
gene10281	NPC2	26.7917	22.8726	29.2912	23.4492	23.7031	21.2698	38.1834	80.7284	38.8928	65.1938	71.5552	65.0176
gene10284	ABCD4	4.22464	5.7355	4.2684	3.05673	2.9116	2.83558	5.67443	7.0893	4.95446	4.84822	3.54311	3.91362
gene10286	LIN52	5.71495	4.63422	5.17385	3.79175	4.33474	4.88837	3.74954	4.52567	3.60328	5.21505	5.27479	4.05612
gene10287	ALDH6A1	3.35552	5.84965	3.46346	3.88314	6.26862	4.34442	6.53296	6.43705	7.23361	11.78	9.32146	6.84414
gene10289	ENTPD5	3.11172	4.04209	3.03982	2.88034	3.26925	2.89105	35.8499	18.7814	12.8728	62.1031	39.1743	93.6945
gene10290	COQ6	3.42355	3.18532	4.86152	6.51658	9.39538	6.48896	6.91707	5.03185	4.87679	8.43029	8.75088	15.008
gene10291	FAM161B	0.741132	0.567048	0.664881	0.951023	1.11558	1.11141	1.27141	1.0167	1.02751	1.52254	1.14753	1.17995
gene10292	ZNF410	6.3667	5.01388	9.62833	4.12803	3.51693	3.97974	4.51093	7.78118	5.33031	4.13072	6.83981	8.64691
gene10293	PTGR2	10.566	7.14531	11.8109	8.65915	12.9851	9.76135	15.7566	12.5822	14.376	15.2564	31.4133	28.6712
gene10294	ELMSAN1	3.60543	5.18045	3.68073	4.06754	4.11159	5.40131	5.8684	6.87782	6.66038	7.8185	6.46575	7.07596
gene10295	PNMA1	1.9954	1.16126	2.1087	0.992573	0.75419	0.904006	0.669199	0.516325	0.639405	0.597852	0.608214	0.352242
gene10296	DNAL1	4.91856	4.87984	4.28684	3.96515	4.6662	5.13998	7.91069	7.92204	9.47304	7.89153	11.3293	3.54519
gene10297	ACOT6	0.534516	1.04244	0.596942	1.08905	1.01575	1.45212	3.33087	1.44419	2.10712	2.69149	3.88538	4.67108
gene10298	LOC102184912	2.01503	1.82202	2.08179	1.61077	1.7153	1.57076	3.04091	2.16096	1.95516	2.06939	1.94482	3.35113
gene103	SAMSN1	0.379307	0.197493	0.202139	0.3054	0.313302	0.216024	3.05401	10.2262	3.03854	2.6458	9.15931	1.10602
gene1030	SIM2	4.55718	1.61794	6.52356	0.837137	0.370761	1.115	0.385896	0.697966	0.513385	0.144943	0.088553	0.123988
gene10300	LOC102182233	1.08834	1.08957	1.08337	1.16348	1.486	1.57274	2.97006	1.81204	1.35161	2.6559	2.52599	3.12266
gene10301	LOC102181962	3.8904	3.30905	3.34225	3.15229	4.99902	3.32253	1.99302	1.56615	1.99057	2.06154	2.25952	6.57698
gene10302	HEATR4	0.100058	0.088313	0.071282	0.10967	0.067801	0.121023	0.160123	0.068434	0.055063	0.13155	0.031649	0.098255
gene10303	C10H14orf169	7.07493	5.90714	5.91162	4.73302	4.71715	6.04531	7.71142	6.13801	5.80964	6.11737	9.51346	13.2301
gene10304	NUMB	8.2867	9.71527	8.78279	6.06917	6.76999	7.79068	15.2017	13.3346	12.2834	14.9191	15.1253	17.6255
gene10307	PAPLN	3.87567	3.9198	3.05208	2.93169	2.76339	3.14741	6.05906	5.71735	2.9447	3.2797	2.15472	4.13531
gene10308	PSEN1	17.6152	16.8518	16.9065	17.0324	17.3549	18.6072	28.5911	33.6881	25.5961	29.1961	31.5269	33.6503
gene1031	HLCS	4.37698	4.69854	4.19408	3.89184	3.43032	3.82425	6.44829	6.58715	5.04901	7.78653	5.76141	7.74774
gene10310	RBM25	4.89055	7.25613	4.68597	9.21612	10.4169	5.18548	10.361	22.1339	10.956	12.189	6.79079	4.08538
gene10313	ZFYVE1	4.40021	6.20509	3.75807	4.23805	3.66324	3.97482	7.25097	6.36072	6.7944	6.1725	6.58218	6.20972
gene10314	DCAF4	1.61269	3.10374	1.83969	2.12971	1.98983	2.76503	1.66019	1.76404	2.68426	1.74017	2.63472	2.59919
gene10316	DPF3	1.58147	1.27625	1.68581	0.726466	0.802369	0.863722	2.31142	2.09254	2.31275	1.70612	2.84696	1.66701
gene10318	RGS6	1.21076	0.789747	0.633301	0.44952	0.56004	0.688895	1.0314	1.85934	2.37468	0.497788	0.884664	0.363528
gene10320	SIPA1L1	8.02252	10.8183	6.48808	4.55077	4.22774	5.01694	6.75526	6.63294	7.93384	3.31989	3.47885	3.2884
gene10321	PCNX1	10.9235	16.7852	11.6925	12.9634	13.4089	15.1711	19.546	16.1992	19.9913	15.5384	17.3931	17.8611
gene10322	MAP3K9	0.593702	0.560037	0.696598	1.23406	1.30201	1.4153	1.12319	1.72675	1.05392	1.22336	1.72125	0.939806
gene10324	MED6	13.2248	10.0083	8.27341	11.6027	10.9894	12.2668	11.3615	19.0127	12.1623	13.6043	16.2323	8.90307
gene1033	RIPPLY3	0.766404	1.04527	0.497875	1.42953	1.2804	2.25719	1.91756	1.372	1.48531	1.1481	3.32268	9.80948
gene10332	LOC102178735	17.7096	12.6188	13.0803	10.2387	13.6728	11.6378	15.2493	15.9322	15.0644	11.9729	18.6983	15.7723
gene10334	SYNJ2BP	6.97146	6.66278	6.62993	5.67309	5.8204	5.43771	6.9305	10.7304	12.3415	10.0479	11.7901	7.71021
gene10335	SLC8A3	0.506178	2.44304	0.137647	0.037092	0.018325	0.025543	0.046551	0.052129	0.045528	0.115475	0.100827	0.032912
gene10336	SMOC1	5.49209	3.73601	8.62023	1.40285	2.84501	1.46268	1.14487	1.2327	1.2009	0.871091	0.520614	1.06314
gene10338	SRSF5	18.8648	21.4128	16.3135	11.6626	15.4015	13.7224	29.8512	20.7828	15.6096	14.6438	10.6322	8.81327
gene1034	PIGP	5.43373	5.35969	5.99902	6.84054	9.41383	9.05363	11.3933	8.40976	7.93339	9.62348	10.467	9.05037
gene10340	SUSD6	1.41828	2.17368	1.12499	1.47445	1.34656	2.21426	3.63731	3.48928	3.19443	3.59852	3.79045	3.37327
gene10343	SLC39A9	11.0501	10.4962	10.5359	7.38473	7.64909	9.46709	10.1638	10.1072	9.12049	10.2775	9.62307	9.27072
gene10344	ERH	35.0656	26.263	31.0338	14.5807	18.6231	17.2725	48.6907	49.2971	36.8848	47.7975	36.4971	69.4548
gene10345	GALNT16	4.97538	6.34755	4.97447	2.67847	2.41469	3.26388	3.85354	3.94533	4.34646	3.88805	2.4219	4.44771
gene10346	EXD2	2.09364	2.25006	2.11056	1.92184	2.20952	1.5634	2.08281	3.04779	1.59019	1.99599	2.29515	1.89213
gene10347	DCAF5	4.51355	6.31741	5.2093	4.34946	4.65146	5.10944	7.28447	8.27748	7.39793	7.59596	7.6639	6.93757
gene10349	ACTN1	21.4239	24.5912	15.5328	15.4064	14.3803	14.2927	30.9832	36.7126	54.0586	45.6309	15.1814	39.3923
gene1035	TTC3	22.0376	31.3197	19.2295	26.8228	33.0106	21.2789	25.5813	24.5233	29.7191	20.0957	24.0459	5.70207
gene10350	ZFP36L1	17.0672	32.9577	12.6305	19.3356	30.3196	33.8355	22.119	41.9261	36.3158	37.1003	38.1156	22.1686
gene10352	RAD51B	2.58034	6.34447	3.09456	3.22932	3.34809	1.57096	4.05272	2.40169	4.16108	5.4663	4.07844	3.0494
gene10355	LOC102174032	0.373457	1.1103	0.392262	0.472314	0.746226	0.390935	1.17466	1.08826	1.30197	0.765636	0.803841	0.175534
gene10356	ZFYVE26	3.51731	4.41304	2.79196	2.96507	2.45954	2.83874	5.89285	7.18558	6.31271	6.26885	7.38602	4.94642
gene10358	RDH12	0.345998	0.260815	0.243103	1.11751	1.11903	1.69717	1.06675	0.865357	0.289131	1.77262	0.912432	1.29344
gene1036	DSCR3	9.20734	7.92824	10.9167	6.67994	6.6719	8.08879	8.15293	8.98551	6.34646	7.89125	7.64339	14.7008
gene10360	RDH11	6.16439	4.31292	5.60288	2.35084	2.84854	3.9667	4.55288	4.12027	4.13216	4.06782	3.21106	4.44857
gene10361	VTI1B	6.92777	7.53238	6.61892	5.20432	11.5463	5.52982	9.03595	9.76631	7.94847	9.68292	11.9654	31.7435
gene10362	ARG2	6.4551	4.91615	4.44039	1.1449	0.758594	0.737062	1.0566	2.87665	1.83115	1.71625	0.598766	0.404999
gene10363	PIGH	1.41262	2.0485	1.73427	1.94488	1.92891	1.89982	2.45649	1.62753	2.13735	2.54652	2.28751	1.64121
gene10364	PLEKHH1	1.23423	0.75921	1.75762	0.502597	0.424391	0.465451	0.472802	0.278847	0.418482	0.201123	0.053885	0.114664
gene10365	TMEM229B	0.812328	0.69294	0.805346	0.324852	0.537314	0.287653	0.494306	1.49789	0.42815	1.04839	0.561249	0.567115
gene10367	PLEK2	4.62396	2.22009	7.76722	11.9195	3.41711	4.08981	19.3557	13.775	11.5909	27.5759	31.6151	46.595
gene10368	EIF2S1	14.8175	13.4511	16.1384	11.5292	13.5664	13.7502	18.6649	11.7804	15.6616	10.2802	13.302	12.9762
gene10369	ATP6V1D	17.3303	14.173	15.8104	20.4647	25.3255	24.0397	34.3346	44.3569	30.6279	36.352	44.5226	30.6896
gene1037	DYRK1A	16.5229	19.0734	15.8825	11.2199	14.0129	16.2162	20.415	23.7767	21.8523	18.1684	22.065	12.6143
gene10371	MPP5	7.34597	8.37547	7.20078	6.39715	8.60528	10.111	11.4652	13.5897	10.3118	10.5187	12.9512	2.14609
gene10374	GPHN	3.61099	4.68055	3.37262	3.66666	3.01624	3.67213	6.06761	3.7616	4.76506	7.79597	7.04813	5.27796
gene10380	FUT8	13.4884	12.0296	12.6595	10.4919	10.6993	14.266	21.601	26.6724	19.7171	15.9863	12.8387	6.11285
gene10382	MAX	11.1873	12.7144	12.1776	16.0267	18.2011	20.2578	28.1197	32.9623	28.0835	37.7138	36.276	44.4234
gene10384	LOC102189488	3.13849	3.6749	3.63207	3.09503	3.27498	3.74216	3.32617	2.78223	2.81133	2.1209	1.8565	2.25717
gene10385	RAB15	1.12738	1.57903	1.24987	1.01214	1.29939	0.818003	1.31166	1.41075	0.501939	0.660199	0.361805	0.799208
gene10386	GPX2	4.44968	3.62963	6.52478	0.619107	0.540501	0.708303	9.69419	11.2326	4.95436	19.0854	2.54637	7.03996
gene10387	CHURC1	20.6511	18.3307	18.3189	15.9742	20.0436	20.2534	31.025	38.8923	27.5225	27.0414	37.8762	12.4745
gene10388	SPTB	1.31018	4.81363	0.978833	0.764075	0.382965	0.335396	0.17308	0.197668	0.164061	0.119296	0.042592	0.029367
gene10389	PLEKHG3	4.75914	6.83757	6.21205	5.74279	4.22942	4.8267	8.31581	5.83458	4.15982	5.69333	3.83849	5.87812
gene10390	PPP1R36	0.571236	0.824524	0.335757	0.335465	0.774494	0.382508	1.10469	1.01522	1.35271	0.918195	0.939662	0.202254
gene10391	HSPA2	1.10706	1.39691	1.66202	1.46328	1.32472	1.54954	6.8109	3.55717	3.99573	8.42776	3.60475	5.00778
gene10392	ZBTB1	4.05863	5.65895	4.80998	4.36106	9.39585	4.41885	6.45935	11.3835	7.89308	5.43755	7.9141	1.20365
gene10394	ZBTB25	2.22823	2.10535	1.72393	1.80145	1.52943	1.80028	2.96592	2.67281	2.41937	2.93663	4.00271	1.57966
gene10395	AKAP5	0.333151	0.118875	0.243698	0.138369	0.163812	0.104038	0.345013	0.665004	0.81498	0.156104	0.426663	0.123122
gene10396	MTHFD1	12.923	16.6667	14.6016	9.18044	10.1509	9.23694	12.7541	11.2397	9.96655	19.6864	25.0498	31.2904
gene10398	ESR2	0.185361	0.361101	0.283732	0.361346	0.253746	0.341211	1.22799	0.318768	0.456829	0.198404	0.118312	0.11981
gene10399	SYNE2	18.182	25.1252	11.7739	21.7703	24.0952	26.4083	39.642	26.3897	35.3972	18.2785	30.9393	5.28477
gene10403	SGPP1	5.69309	5.84425	5.02173	5.3628	6.41556	7.64774	5.57104	10.6751	5.24702	4.82688	6.08479	3.59441
gene10404	WDR89	4.74744	3.44639	3.30915	2.84779	3.58704	3.75909	4.8568	5.2711	4.52835	3.90473	4.85179	3.32731
gene10405	PPP2R5E	6.65921	9.37808	5.38621	5.24573	6.57183	6.41789	9.164	12.0357	10.5014	7.04206	8.82893	2.43129
gene10408	RHOJ	4.94942	8.99559	4.40816	5.15403	4.98804	4.84931	8.14391	9.81044	11.1331	4.80157	4.10262	2.21415
gene10409	KCNH5	0.887394	0.851194	0.567495	0.3142	0.964459	0.441292	0.187408	0.871406	0.196811	0.074392	0.04478	0.052712
gene1041	KCNJ15	4.83266	2.72179	6.10249	2.24291	2.22567	2.81163	2.94791	3.23362	1.88264	0.105844	0.214508	0.132481
gene10413	SNAPC1	3.48228	2.85637	3.07402	2.86222	3.84498	4.21029	5.19215	6.19246	5.22979	3.83698	7.10407	1.79144
gene10414	HIF1A	10.7239	17.2351	9.05417	10.2403	15.3558	16.7317	35.3458	33.7433	28.8103	20.3295	27.2297	9.84759
gene10416	PRKCH	6.03719	6.7237	6.40217	10.6496	11.5635	11.7244	16.1844	21.1389	13.7286	15.5454	18.194	16.2331
gene10418	TMEM30B	4.35576	3.05472	5.27182	4.08807	4.45686	5.87908	7.55831	6.64309	4.40809	6.44174	7.37992	6.63093
gene10419	SLC38A6	3.14101	5.1075	2.64229	2.49065	2.87409	3.73404	4.75941	6.32945	4.66819	4.78871	3.81167	3.27919
gene1042	ERG	3.68206	3.09333	2.93361	2.46421	3.93407	2.99973	6.53806	5.50043	8.49869	4.84579	5.80889	4.95028
gene10420	TRMT5	4.11881	3.9475	3.49344	2.36283	3.16543	3.68756	4.98981	6.93888	5.17385	4.24708	5.61161	1.96095
gene10421	MNAT1	12.0321	13.2495	11.9541	9.61297	11.6079	11.9011	14.2831	14.9457	13.293	11.1278	15.1564	7.1224
gene10423	SIX4	1.60285	2.09062	1.26856	0.448964	0.431893	0.559952	0.189703	0.606062	0.814353	0.559644	0.212562	0.157948
gene10425	SIX1	0.854373	3.4532	0.105922	0.103713	1.11782	0.024443	0.055403	0.241587	0.144743	0.789627	1.22556	0.502719
gene10428	PPM1A	4.16619	4.77733	3.93779	3.54612	4.90679	7.01557	5.00094	4.03387	5.68427	5.97206	10.2725	19.0431
gene10429	LOC102177244	20.2312	15.1847	14.1999	10.3676	17.8933	29.7989	14.6632	8.36922	13.7377	14.6361	21.5618	10.2438
gene10431	DHRS7	8.37955	10.7198	7.16247	18.3395	23.0989	17.0357	37.7298	26.3238	34.4309	55.4396	75.0471	132.99
gene10432	PCNX4	4.10449	4.75685	3.452	3.65657	3.38217	5.79965	5.06037	4.77237	6.06858	3.53337	4.77169	3.21956
gene10433	LOC102176425	2.11751	2.0677	2.39171	0.887114	0.758685	1.64591	0.984535	0.502889	1.65945	0.063082	0.07763	0.519479
gene10434	RTN1	14.2499	7.78334	12.6169	4.62701	3.29605	3.94819	2.50962	2.06301	1.32523	0.594518	0.267832	0.68555
gene10437	JKAMP	4.0528	6.50415	4.30605	2.73734	3.12079	2.04155	4.88795	10.2968	7.91386	6.01314	3.56918	2.93179
gene10438	L3HYPDH	1.7209	2.31594	1.39934	1.56266	2.05238	1.62823	1.16911	1.05935	1.99133	1.4625	1.64453	0.427234
gene10439	GPR135	0.1913	0.348851	0.209469	0.081221	0.114799	0.180399	0.184153	0.229798	0.279093	0.205307	0.207706	0.164804
gene1044	ETS2	5.4455	6.31465	5.10924	6.40061	7.30573	6.17049	8.94645	6.85018	8.92777	9.16413	10.1225	11.1263
gene10440	DAAM1	15.8559	15.8248	11.8223	14.2879	16.1474	20.3651	23.1927	15.1458	17.3048	7.0774	10.7937	9.64331
gene10442	DACT1	13.4209	16.1094	10.3468	8.95468	8.81629	9.21741	1.62104	10.6852	13.4116	4.1981	7.73526	1.20433
gene10443	KIAA0586	4.62807	5.94604	4.18854	2.71479	2.87732	2.92082	6.25126	7.71933	5.58905	3.40094	4.9248	1.34858
gene10444	TIMM9	3.22775	6.21134	5.68749	3.97251	3.00302	2.0375	6.35649	8.93922	7.6068	5.88422	6.05281	5.41473
gene10445	TOMM20L	0.212821	0.052063	0.098579	0	0	0	0.011678	0.045704	0	0	0	0.051503
gene10446	ARID4A	3.49667	4.18696	3.10977	2.84594	4.30058	4.55105	5.71926	7.13825	6.14148	3.96606	7.0412	1.77985
gene10448	PSMA3	54.568	42.1038	50.9685	33.3447	42.7361	39.6358	55.7956	62.1905	52.2926	42.6436	63.5019	41.5961
gene10450	ACTR10	20.6595	18.5403	12.9062	13.6046	16.6574	18.2767	18.0265	19.4473	16.5319	7.976	11.1077	14.7124
gene10452	C10H14orf37	7.94749	9.02015	7.72376	3.71826	3.80539	4.17134	3.54202	3.81703	2.52597	1.10787	0.892558	1.31881
gene10456	NAA30	6.31065	6.19604	5.72684	3.70484	1.67687	5.19484	2.96326	2.58149	8.02733	1.66825	5.81634	3.17063
gene10457	AP5M1	14.1916	13.5498	11.1598	7.80765	9.9664	10.7833	13.538	16.526	14.2414	9.92284	12.7046	3.21471
gene10458	EXOC5	3.34438	6.46468	4.81644	10.9484	4.82581	16.8063	4.81184	26.108	6.21456	15.1483	8.44575	2.73881
gene10462	TMEM260	5.35388	4.53386	2.78189	2.92097	2.58276	4.91384	11.5527	9.4245	4.46243	6.16513	5.42687	1.96721
gene10463	PELI2	3.62904	3.11013	3.0842	2.93623	2.96713	3.43538	4.337	5.54458	5.48194	4.89954	5.27259	3.21507
gene10465	KTN1	19.3077	19.5185	22.4725	15.8905	17.2897	20.5165	26.5483	29.0893	32.3118	13.2416	31.7208	8.36022
gene10468	ATG14	5.07963	4.5266	4.28195	5.80683	2.51809	6.81111	7.47066	6.3724	6.58953	8.44141	9.02469	3.57072
gene10469	FBXO34	6.3102	8.39477	5.75887	8.82707	9.20615	10.7998	10.5595	10.1721	8.86649	6.33434	7.45506	6.04153
gene1047	LOC102177934	8.74093	9.94091	9.36552	8.893	8.60617	7.80203	11.9327	12.9078	12.2051	9.67691	11.1006	5.43114
gene10470	DLGAP5	15.8078	13.2172	13.685	4.77258	4.56909	5.44058	12.9826	21.4811	8.95799	1.96998	1.34773	1.67837
gene10471	LGALS3	18.394	17.0516	13.0672	32.86	41.5834	42.6539	28.1378	72.367	17.0483	35.0332	20.2158	20.0201
gene10474	MAPK1IP1L	7.07505	6.54467	6.28209	4.48003	5.35222	6.94592	6.76879	8.24062	13.9035	6.62373	8.42622	3.06074
gene10475	SOCS4	6.90027	6.14636	5.78985	2.7989	3.51482	4.51322	6.92937	10.0157	7.75165	7.44129	8.53668	1.6932
gene10476	WDHD1	7.89354	7.52599	7.11101	1.9601	2.24125	3.17877	4.37337	5.82033	3.62729	1.04537	1.11096	0.561719
gene10477	GCH1	1.89665	1.9476	2.48191	1.89397	2.59858	2.61541	4.12771	6.43467	4.36355	3.75719	3.73492	3.36574
gene10478	SAMD4A	6.39526	11.1677	4.92426	4.36772	4.95084	4.80202	6.45057	9.67718	14.6973	8.25968	7.16826	3.60176
gene10480	CGRRF1	2.59183	2.72868	1.38219	1.94122	1.90204	2.63375	3.21062	2.25299	1.82679	2.75325	4.17958	3.28876
gene10481	GMFB	17.3869	13.5057	14.2495	5.59757	8.44756	8.74198	11.4761	19.115	11.9857	9.23551	10.168	6.10102
gene10482	CNIH1	27.9771	24.6095	24.4704	15.6814	20.7957	24.0905	23.4431	23.2411	27.0295	23.2703	25.9859	15.1377
gene10483	CDKN3	4.27861	2.75008	3.53447	1.54998	1.35645	1.8187	3.92067	5.63685	3.90185	0.913085	0.75633	2.44125
gene10484	BMP4	10.1498	13.0608	13.3477	13.7617	12.0385	14.368	21.9175	12.4029	16.2187	10.4149	10.8511	12.04
gene10487	LOC108636981	0.888569	1.63198	1.74863	1.01528	1.2298	1.03035	0.668928	0.17096	0.958612	1.03553	0.255211	1.77167
gene10488	DDHD1	3.90868	4.44324	3.55703	2.65325	3.25894	3.11011	4.63511	3.80729	4.96794	4.29148	5.04108	1.93749
gene10489	FERMT2	38.0247	30.2847	31.1968	33.9119	28.6351	38.52	50.3384	48.1792	57.0302	33.441	51.7682	25.7441
gene1049	COL6A6	3.82881	11.6474	7.3448	0.565119	0.759322	0.257346	0.701776	0.501234	0.473014	0.054625	0.058439	0.174911
gene10491	SORD	3.52307	6.8155	4.40878	1.98672	3.08979	2.37399	2.46124	3.65473	2.31051	6.83169	8.20411	9.78257
gene10494	DUOXA1	0.356932	0.645245	0.145194	5.08984	6.89912	6.78184	6.67772	8.83619	4.03841	5.70947	1.33875	1.70365
gene10495	DUOX1	0.10053	0.297178	0.072048	1.9911	1.88059	2.3114	3.32142	4.24097	1.94234	12.7521	1.44134	3.26925
gene10496	SHF	8.04007	8.60778	10.0211	7.26354	6.75192	7.60404	3.74261	2.69945	4.19084	8.83831	6.77604	14.1423
gene105	HSPA13	19.5131	16.464	18.1797	8.50429	10.8319	12.8125	12.6407	14.2244	12.0432	10.3888	12.5594	4.5309
gene1050	COL6A5	1.41361	0.943809	0.149641	0.126271	0.104006	0.077143	0.296978	2.07556	0.265829	0.393833	0.155287	0.197298
gene10502	GATM	14.4684	14.6923	16.5972	12.2161	12.6008	13.4335	14.5419	11.7039	13.2706	17.7269	17.6878	24.8774
gene10503	SPATA5L1	2.94032	2.85842	2.86429	2.04433	4.61641	5.27786	2.15367	1.60189	4.36522	4.5947	6.21722	4.44606
gene10505	LOC106502552	1.86116	0.999434	1.81396	3.50629	3.00377	3.82307	4.58538	6.26629	2.87247	9.85938	6.56252	6.78003
gene10507	SLC30A4	3.99313	4.23138	3.30853	3.03204	3.33395	3.76353	3.63764	3.96675	4.6495	1.3057	4.35643	2.22417
gene10508	BLOC1S6	6.71561	5.96973	2.08077	1.9713	1.8722	2.61436	4.06549	3.2097	3.02262	3.37934	6.27795	6.54683
gene10509	SQRDL	18.9782	16.0067	23.93	36.1762	32.0361	43.7769	126.628	79.4387	73.4033	240.528	233.521	212.879
gene10514	SEMA6D	4.39143	6.86737	3.10883	4.76941	4.81087	6.31948	8.07851	6.35995	8.88576	5.0153	2.492	1.82134
gene10516	SLC24A5	0.106464	0.084617	0.237452	0.034644	0.174725	0.200646	0	0.021821	0.032629	0.149921	0	0
gene10517	MYEF2	11.975	8.02734	7.02086	4.62243	6.42223	7.14623	7.39474	7.03556	7.65195	4.08904	3.028	1.41481
gene10519	SLC12A1	0.169013	0.284847	0.119474	0.284832	0.577478	0.282233	0.01623	0.047542	0.024554	0	0.004405	0
gene1052	CAPN7	2.85076	5.87732	3.14091	2.77634	2.37728	2.89498	4.12837	5.0337	4.08294	3.21432	3.84431	1.69861
gene10521	DUT	49.5383	36.4595	45.3059	29.1497	33.1748	29.5729	21.909	18.663	15.2675	10.5132	8.91866	11.0808
gene10522	FBN1	52.6048	93.5051	49.7195	46.5675	42.7591	54.9613	75.8427	96.6992	96.7301	41.5313	32.3973	52.196
gene10524	CEP152	2.14556	2.8633	2.6211	1.69631	1.69786	1.34659	3.2134	4.21526	2.59551	1.4765	1.51633	0.826324
gene10525	SHC4	2.97791	2.40569	1.49849	1.17973	1.18277	1.62555	1.61197	1.53626	1.44661	0.827845	0.470822	0.200147
gene10526	EID1	62.5157	45.4198	53.8234	31.6732	32.2244	40.7718	53.8026	45.3756	56.2511	31.7349	26.0519	26.0263
gene10527	SECISBP2L	11.9823	14.5141	10.2551	9.69024	11.7272	13.6498	9.2574	16.9396	11.6115	7.3564	9.32599	4.13763
gene10528	COPS2	35.5517	29.9477	27.0965	23.3095	28.568	27.7109	48.5299	60.6906	47.0332	33.5096	61.0839	13.7638
gene10529	GALK2	4.02493	2.8727	3.25179	3.36271	4.02811	4.67173	4.22666	7.43065	4.91821	7.21021	7.91267	6.84014
gene1053	SH3BP5	7.80022	8.67859	7.27701	5.80068	5.40029	5.26275	7.29642	8.76436	7.38373	3.64587	2.85521	3.79339
gene10530	FAM227B	0.834344	1.08255	0.320068	0.884313	0.830021	0.733227	0.946568	0.764978	1.23718	1.21308	1.24379	1.01751
gene10531	FGF7	22.5676	11.9981	19.6698	11.7769	12.3999	13.7297	20.357	21.6608	20.7626	8.74132	27.365	4.59418
gene10532	DTWD1	5.93516	6.3466	5.0026	3.95094	6.67315	6.69474	8.70376	9.68433	9.33265	5.88223	7.20706	4.80262
gene10533	ATP8B4	2.94362	5.61159	2.82193	2.85586	3.57839	2.98388	6.23775	9.92214	8.15348	3.73074	4.55875	1.23748
gene10536	SLC27A2	0.322964	0.433929	0.190153	0.259002	2.18666	0.157662	0.037197	0.228751	0.087779	0.124283	1.18395	0.817378
gene10538	GABPB1	6.34711	6.97889	6.94845	4.33592	3.66216	5.7822	8.03698	6.12752	6.72281	6.06985	6.83432	2.97737
gene10541	USP8	8.20374	9.23766	13.4098	11.8795	8.64178	8.33304	15.6227	17.0807	26.7567	10.1193	14.8996	7.08743
gene10542	USP50	0.391075	0.956004	0.270887	0.336553	0.447082	0.192632	0.396079	0.835506	0.617587	0.066168	0	0.090943
gene10544	TRPM7	6.84158	10.5227	5.70993	5.42243	6.15381	7.17313	9.683	12.9051	11.5915	7.2365	11.6306	2.89317
gene10545	SPPL2A	22.8406	22.7512	16.3606	13.7656	18.6673	21.2303	17.564	39.2116	28.1373	20.6609	27.1369	11.6061
gene10546	AP4E1	4.17772	4.31545	4.41753	4.89943	4.40841	4.01476	6.35722	5.63128	3.53709	5.10379	8.60867	2.45091
gene10547	TNFAIP8L3	3.09439	2.77643	4.0678	3.75008	3.00704	3.64321	5.18182	6.19317	5.33831	4.50474	4.50171	3.65604
gene1055	METTL6	9.45894	9.00842	5.67814	5.32952	3.47555	8.7659	5.9802	4.97237	5.19157	3.93176	5.61575	2.9327
gene10552	DMXL2	3.80118	4.39494	4.07871	1.11386	1.15731	1.45537	1.76291	2.30335	1.64712	1.25361	1.75401	0.468718
gene10553	SCG3	2.67332	2.74355	2.74177	1.14722	1.23972	1.60129	1.90482	2.827	1.50748	0.407158	0.191194	0.28737
gene10554	LYSMD2	1.15418	2.24678	1.66312	1.4778	2.5117	1.63876	1.83396	4.13387	1.65582	3.07057	2.19538	1.50164
gene10555	TMOD2	2.90308	2.66439	2.18184	1.05071	1.88048	1.58837	2.00719	2.98989	1.74754	2.51466	1.56056	0.197888
gene10556	TMOD3	20.5833	20.8765	17.7993	20.4171	28.3837	30.7446	46.4172	49.5683	43.572	31.8822	39.8469	11.117
gene10557	LOC102169968	0.194696	0.794463	0.646379	0.332202	0.253473	0.130335	0.798957	0.385602	1.20493	0.383316	0.182704	0.107783
gene10558	LOC108636990	0.174845	0.283396	0.128322	0.112135	0.070367	0.377398	0.112074	0.222743	0	0	0.178789	0
gene10559	LEO1	7.22371	6.32363	7.83866	5.18304	4.74287	5.85269	9.78014	11.998	8.36342	7.22167	6.13404	4.01309
gene1056	EAF1	14.6223	13.6935	15.4419	11.9534	12.4127	15.9688	17.5211	14.9702	11.9255	15.7229	18.8197	28.2871
gene10560	LOC108636853	0.14121	0.127362	0.17907	0.038796	0.098024	0.171597	0.173383	0.106867	0.191465	0.125847	0.072873	0.062741
gene10561	MAPK6	23.5352	16.241	21.0386	11.9019	15.9646	17.6786	36.674	27.3087	31.9436	20.7431	19.2428	6.87687
gene10564	BCL2L10	0.373107	0.226968	0.16187	0.194838	0.094924	0.289083	0.298492	0.135304	0.278259	0	0.12687	0.84322
gene10565	GNB5	6.75164	5.21154	5.77675	4.82047	4.1491	5.11318	5.12723	4.59962	4.94146	5.47385	4.83761	4.71574
gene10566	MYO5C	2.42527	2.35878	3.00533	2.43947	2.69046	4.05093	3.74889	1.36153	1.8822	1.71754	0.820548	0.661155
gene10567	MYO5A	5.38218	3.60686	2.67308	3.28057	3.00638	3.45849	3.45603	5.75663	4.39018	5.28053	7.0329	3.87566
gene10568	ARPP19	22.6715	21.6969	16.1498	11.2616	16.1496	18.0092	22.5906	23.8195	22.6798	21.694	22.9312	4.4067
gene10569	FAM214A	4.33846	6.69644	4.43375	4.91787	5.50091	4.50863	15.8045	13.8462	14.1246	11.6682	14.8407	5.49251
gene1057	COLQ	1.39509	1.35585	1.33503	0.364803	0.405544	0.374573	0.682926	0.599221	0.392314	0.361881	0.029575	0.332434
gene10571	ONECUT1	0.078633	0.128602	0.065474	0.042152	0.005482	0	0.012818	0	0	0	0	0
gene10574	WDR72	0.593151	0.213292	0.379353	0.389515	0.155212	0.204195	0.080389	0.072231	0.272032	0.009047	0.079093	0
gene10575	UNC13C	0.31325	1.40335	0.980398	0.158218	0.093086	0.112709	0.148882	0.148269	0.304748	0	0.004112	0
gene10576	RSL24D1	20.5828	14.2686	21.2306	13.4189	15.4671	17.7561	28.0239	25.6769	25.5832	20.7775	33.9182	16.0537
gene10577	RAB27A	6.89382	5.21134	5.44961	3.72926	4.39145	5.17598	7.26867	15.2378	2.75466	6.75912	7.74658	3.75063
gene10579	PIGB	3.57056	4.13994	4.36914	2.40868	2.42068	3.54271	3.81968	2.99099	2.75973	2.74728	2.70421	1.47835
gene1058	HACL1	5.76342	8.32694	6.84565	6.25296	8.09846	6.22624	4.55314	4.85321	5.04367	5.80311	7.0646	5.46979
gene10580	CCPG1	10.0915	10.2489	10.8467	7.08706	8.67493	9.3699	14.8416	22.0582	14.8519	14.6571	21.5778	5.0025
gene10582	C10H15orf65	0.248458	0.102663	0.106722	0.243525	0.278901	0.151702	0.179127	0.31697	0.209174	0.435937	0.484641	0.379696
gene10583	DYX1C1	2.18459	1.84681	1.46748	0.870745	1.32031	1.50684	1.7335	1.47235	1.74324	1.07609	0.85359	0.561687
gene10584	PYGO1	9.52845	10.9645	7.66795	3.7375	4.65762	6.32794	4.2707	4.43997	5.18231	3.65026	3.89887	1.27229
gene10585	PRTG	1.03589	1.33561	1.00827	1.01033	0.548219	0.497863	1.19029	0.551709	1.0827	0.325217	0.390506	0.387362
gene10586	NEDD4	3.45681	4.30854	3.67214	2.551	3.33471	2.91908	5.48698	5.56882	7.18776	5.78997	7.69004	1.25199
gene10587	RFX7	2.36303	4.17028	1.64742	1.63263	2.07339	1.65229	4.2831	4.11633	3.79488	2.17997	3.07816	1.27497
gene10588	TEX9	11.6319	7.96907	9.82244	8.79351	8.06095	11.6137	7.38026	5.25444	8.51453	3.50655	4.45323	1.67622
gene10589	MNS1	2.85346	1.83286	1.88748	1.15321	1.43132	1.03096	2.75481	2.73162	3.48904	0.827799	1.60495	0.363084
gene1059	BTD	5.98767	6.01515	8.64118	4.1724	4.26988	4.40824	4.13593	4.34355	3.4735	4.68472	3.46909	4.30396
gene10591	ZNF280D	7.88019	13.9059	6.40565	7.75941	7.30761	10.6437	13.2468	10.9947	12.7285	6.89187	14.6502	4.97244
gene10593	TCF12	24.3778	32.5948	26.4767	16.7927	18.0949	22.1866	27.3625	31.1556	30.6786	20.7691	21.5209	9.11218
gene10594	CGNL1	5.60076	4.94429	7.92735	6.13219	7.20682	5.64301	6.76593	5.54335	7.51053	5.67711	4.62892	3.32
gene10595	MYZAP	4.18639	4.51435	2.94776	10.5488	11.3123	11.4585	16.1578	27.1983	28.7203	47.8953	44.8899	35.2933
gene10596	POLR2M	8.51143	7.75338	7.85581	7.54354	8.15889	8.95983	12.9659	13.4346	11.168	12.9841	12.952	9.1316
gene10597	ALDH1A2	7.92989	9.05313	15.3662	1.40667	1.90946	1.26462	1.74916	1.43152	1.14779	0.245224	0.482008	1.89725
gene10599	LIPC	1.14949	5.11354	0.535683	1.14221	1.195	1.61274	1.47323	3.69344	1.5353	2.19744	1.5551	1.57513
gene106	LOC102181811	0.310811	1.54499	0.123377	0.094426	0.416511	0.271227	1.21976	2.82095	1.31544	1.05931	2.08773	1.71478
gene10600	ADAM10	20.5451	16.7463	17.4018	12.6958	16.8388	14.4899	25.4365	22.179	23.2341	19.7589	25.3198	7.96518
gene10601	LOC102184991	10.599	9.66067	28.7521	31.7674	25.66	12.2984	16.7241	4.71631	7.84293	4.22473	6.25831	9.26669
gene10602	FAM63B	4.00391	5.23942	2.91766	2.95148	3.66815	4.97248	8.43679	7.18154	7.29744	6.84469	9.08455	2.17478
gene10603	SLTM	12.8672	14.6517	13.8088	11.3107	12.2145	13.5187	22.2049	23.098	21.7025	13.8395	21.3172	7.70778
gene10604	RNF111	5.30292	7.17681	4.56614	3.95315	4.93591	5.92518	8.86417	11.7286	9.71711	9.17114	8.85342	2.42719
gene10605	CCNB2	9.54226	7.99675	9.04608	3.89924	3.18057	4.25621	7.90474	11.0667	6.40781	3.28109	2.19203	7.313
gene10606	MYO1E	4.51584	4.75971	5.58081	4.38127	4.46058	4.45684	7.70305	6.35708	6.76752	8.86284	10.3305	6.32038
gene10607	FAM81A	1.70015	1.2931	1.56258	0.447909	0.78807	0.691678	1.17657	1.58694	1.44964	1.0745	2.01888	0.813307
gene10608	GCNT3	2.85969	1.95992	2.56578	4.44783	3.62882	3.39941	34.4903	25.2705	34.8539	35.4669	55.0091	69.1295
gene1061	ANKRD28	4.7705	6.02708	5.70181	4.23219	3.86185	3.91088	7.3378	6.86318	5.48923	4.86318	8.64269	3.48335
gene10610	GTF2A2	22.7431	14.7013	22.4628	18.7075	23.8995	19.6797	18.3313	21.037	16.5168	17.277	21.6441	15.2453
gene10612	BNIP2	3.08718	5.2445	2.85702	2.23386	2.72606	5.00229	5.16358	5.52305	10.2954	4.0524	5.73177	4.62975
gene10616	ANXA2	260.253	241.171	292.346	361.971	380.113	425.125	303.661	305.25	238.277	305.121	233.609	329.218
gene10617	ICE2	3.37528	4.64287	3.77523	3.39653	4.25823	4.22007	5.23478	5.97589	4.42166	4.57722	5.95359	1.28692
gene10618	RORA	2.36847	5.04115	2.28807	3.4712	3.70492	4.05997	7.46774	9.75682	8.84476	10.63	13.7759	5.07398
gene10619	VPS13C	8.81191	10.0181	7.46188	5.8222	6.17044	7.81385	10.1813	16.0644	11.2226	9.48448	12.4293	1.76971
gene10620	LOC106502555	0.12359	0.050588	0.089551	0.019084	0.023151	0.019283	0.013108	0.012683	0.024955	0	0.004944	0
gene10623	TLN2	6.21805	11.1494	4.23256	5.10472	4.79025	4.84655	5.12065	3.89026	4.51597	3.37202	2.19974	1.8539
gene10627	TPM1	182.382	138.876	120.501	184.252	158.014	177.182	396.705	323.527	760.669	412.679	267.954	606.268
gene1063	GALNT15	0.633628	0.797609	0.64859	1.97936	3.46187	1.75628	2.0728	4.31189	2.68077	14.1429	18.6193	2.34892
gene10630	LACTB	3.19075	3.45682	3.56981	2.92023	4.50804	3.60516	7.55332	11.0573	6.25427	5.04831	6.41243	3.76068
gene10631	RPS27L	41.6432	37.3731	41.5232	47.5203	68.6711	59.2472	100.342	98.9406	78.2326	117.391	119.483	85.6978
gene10632	RAB8B	15.2687	13.9865	15.4603	7.72718	9.40986	12.0801	19.961	38.4207	20.7351	14.3764	20.0797	6.18103
gene10633	APH1B	1.7971	2.05287	1.67022	2.20275	2.37218	2.79204	2.03475	1.86298	1.68032	2.61422	2.87585	0.858088
gene10636	USP3	11.5981	9.46796	10.7204	9.35515	10.998	10.4436	19.0432	18.9952	19.7947	16.3721	18.5629	30.4326
gene10637	FBXL22	1.87281	2.30381	1.57246	7.45481	4.67945	5.61689	7.63252	5.59877	7.60758	10.4301	5.73353	11.7218
gene10638	HERC1	10.9	15.6604	9.88235	8.2663	7.34955	8.49365	12.5341	16.0928	14.1932	10.2205	10.9105	5.71061
gene10639	DAPK2	1.39533	1.2204	1.59938	0.841839	0.615373	0.502127	3.28085	4.1179	2.53628	2.31497	1.46537	2.05356
gene10640	FAM96A	17.1804	14.5161	15.4124	9.47939	15.2331	11.7399	21.3716	22.1498	17.4422	22.4165	24.2032	18.1663
gene10641	SNX1	12.3452	12.3707	10.4391	10.2809	10.5176	12.7551	17.9724	18.005	15.9322	14.4319	14.3359	11.0672
gene10642	SNX22	0.951965	1.01788	3.03265	0.801782	0.647403	1.11025	0.109537	0.213729	0.450771	0.508012	0.052826	0.083118
gene10643	PPIB	245.701	210.231	316.846	202.158	194.089	200.736	193.666	211.074	166.186	156.081	142.918	211.958
gene10644	CSNK1G1	3.33523	4.04304	2.16435	2.30359	2.82086	2.82726	4.45098	4.75649	5.99693	3.11852	3.56896	4.50538
gene10645	KIAA0101	21.3542	15.9002	15.3164	5.4448	5.69077	7.09701	8.13883	16.8905	5.27282	2.5278	1.37396	3.96904
gene10647	TRIP4	3.97614	5.40001	4.37612	6.84138	4.10232	4.44578	7.29495	6.65345	11.905	4.38639	5.85282	3.44084
gene10648	ZNF609	3.10755	5.90976	2.55592	3.36336	3.36141	3.34979	6.57273	5.72959	8.11358	4.63759	3.86721	4.18262
gene1065	DPH3	6.5281	5.43474	5.75408	3.79973	5.04939	4.63359	6.43934	7.48005	5.47209	5.89039	7.6284	5.62185
gene10650	OAZ2	40.9467	33.1538	38.7981	34.9203	33.0864	36.4625	30.569	24.5404	28.1583	20.6048	26.4466	35.6713
gene10651	RBPMS2	0.523778	0.724004	0.635078	1.60923	1.18399	1.35983	2.65462	3.13993	5.4853	8.94177	4.11328	7.91444
gene10653	PIF1	1.87157	1.17746	1.79806	0.835672	0.532761	0.688157	1.51146	1.68055	0.666697	0.827025	0.193417	0.541286
gene10654	PLEKHO2	2.37147	2.52039	1.68419	2.57823	2.43524	2.30971	4.48218	7.1419	4.36953	5.07559	4.66532	6.07073
gene10655	PTGDR	1.24182	0.825849	1.10044	2.89733	4.09791	3.75407	0.848153	3.2684	1.72966	3.31902	2.66865	5.03637
gene10657	NID2	11.6161	19.3291	12.8368	11.5265	14.6801	14.4445	27.2769	26.0262	29.3619	13.1275	11.9498	14.9249
gene10658	C10H14orf166	79.6028	65.8096	82.3005	57.6911	74.9209	60.9636	66.7535	65.3029	65.1909	62.1661	69.6939	53.1287
gene10659	GNG2	24.3008	16.9348	18.351	6.42496	14.8453	7.65772	8.26421	15.5349	9.73421	5.26038	2.90727	2.33033
gene1066	OXNAD1	3.25102	3.41941	3.21029	2.82882	2.94952	2.99093	4.35557	4.59088	4.02934	5.42683	5.20468	7.26961
gene10660	LOC102189040	4.59561	0.405594	1.23324	1.9873	2.48457	5.05879	0.451493	5.62737	0.140854	0.314267	0.396448	0.414738
gene10661	FRMD6	14.172	14.2355	10.6562	14.9783	20.3177	24.7078	27.685	27.454	26.3872	18.2602	18.5987	11.0184
gene10663	TMX1	13.689	13.4816	12.674	8.42198	9.65018	11.301	8.75525	14.0297	10.1814	7.66122	8.79209	8.81294
gene10665	TRIM9	1.08042	0.578526	1.05628	0.493923	0.559367	0.785236	0.486223	0.613716	0.5596	0.681539	0.181693	0.243204
gene10667	PYGL	12.365	13.6628	9.3558	13.9232	13.3999	16.9838	35.4635	38.0941	26.5012	30.1801	20.9158	22.9444
gene10668	ABHD12B	0.088299	0.179905	0.138472	0.434194	0.171565	0.239589	0.042513	0.036726	0.087773	0.207604	0.024414	0.006367
gene10669	NIN	8.17179	10.6774	7.39865	5.54092	7.35469	6.6145	10.9853	15.3781	13.1998	4.78085	8.18478	1.63065
gene1067	RFTN1	5.24792	4.49745	5.36169	4.42656	5.17724	4.92234	7.15181	7.11663	5.57228	4.11538	3.76313	6.35298
gene10670	SAV1	3.74005	3.83987	3.34505	3.13774	3.87569	4.43307	5.91146	7.79035	7.11667	5.09432	6.77408	3.36942
gene10671	ATL1	2.35206	0.754513	1.48105	0.95327	0.541089	0.739216	0.987996	1.00847	0.426571	0.347192	0.302186	0.27139
gene10672	MAP4K5	6.56679	9.6559	7.11913	6.96873	8.08451	9.72241	12.7887	10.9331	13.377	7.60046	9.83427	3.78046
gene10673	CDKL1	0.988814	0.840113	0.959563	0.629295	0.220169	0.42422	0.624164	0.332053	0.320128	0.200192	0.051552	0.030297
gene10674	ATP5S	5.32341	3.98887	4.67026	4.94352	6.95925	6.21298	6.25029	5.77094	6.43409	9.09843	12.3393	6.62475
gene10675	L2HGDH	6.5045	5.44202	5.7376	5.88012	5.88015	4.70322	4.90752	3.74308	4.28932	4.82453	5.22125	4.32502
gene10677	SOS2	8.61865	10.9592	7.63381	5.76986	7.70737	7.49074	10.631	8.77987	11.0197	9.08286	10.5994	4.064
gene10678	VCPKMT	0.809179	1.37377	1.19519	0.734089	0.862894	0.989958	1.4623	1.43338	1.30685	1.26343	2.74242	2.1795
gene10681	ARF6	15.1108	14.1373	14.1161	13.9784	16.0617	20.0707	28.2284	35.9247	21.5277	22.4186	23.3544	22.4229
gene10682	NEMF	7.66386	7.71097	7.06508	5.60446	7.18081	7.89657	10.4435	12.2837	11.0083	6.62923	12.3269	2.30474
gene10683	KLHDC2	27.2767	24.3146	29.189	24.17	23.4278	25.1637	27.1357	20.5843	21.3729	20.472	30.214	16.7129
gene10684	KLHDC1	2.59115	2.14713	2.18488	2.36714	3.09457	3.17793	2.17611	2.41587	2.89179	1.22171	2.5135	0.769553
gene10685	POLE2	3.98613	3.28397	4.11129	1.29137	1.1499	1.88303	3.19372	4.55016	2.13056	1.62035	0.876449	1.45879
gene10686	DNAAF2	1.01715	0.914245	1.16419	0.786281	1.22457	1.44229	1.62686	2.21617	1.77312	1.50096	1.79652	0.934083
gene10687	MGAT2	11.683	10.64	15.1776	6.81962	7.39152	8.34341	11.0104	16.0642	10.3889	9.86885	10.8294	9.32642
gene10688	RPL36AL	279.204	206.395	250.847	204.864	210.374	230.486	30.1186	169.525	139.164	153.47	230.995	125.079
gene10689	LRR1	2.28101	1.97661	2.25728	1.28136	1.05799	1.69985	3.00969	3.5921	1.83642	1.85336	1.96816	3.29685
gene1069	PLCL2	3.17087	4.87401	3.39727	2.43417	2.44905	3.13824	3.75397	7.12296	3.24868	2.50405	2.89094	1.82419
gene10690	RPS29	2070.03	1570.56	1783.76	1538.32	2338.71	1756.18	2861.1	2113.18	2626.65	3843.41	4524.77	5238.95
gene10694	MDGA2	0.759271	0.847054	0.701739	0.134327	0.170253	0.291913	0.511916	0.212026	0.341986	0.034374	0.052933	0.041246
gene107	RBM11	2.76291	2.16358	3.03302	1.23466	1.50896	1.78042	2.01753	1.9234	1.49319	0.553364	1.24917	0.571287
gene1070	TBC1D5	8.72012	11.0966	7.7449	6.41939	8.66656	8.59156	12.288	14.1589	11.243	9.45292	10.9318	6.44731
gene10700	EPB42	0.208948	2.19986	0.303382	0.019105	0.031009	0.006645	0	0	0	0	0	0
gene10701	CCNDBP1	5.0923	4.59971	6.23105	7.44065	5.75063	6.37582	7.90334	6.58312	8.39183	8.25702	11.8083	12.8994
gene10702	TMEM62	5.09167	3.93713	6.7422	3.2904	3.16634	4.61848	8.52183	8.70351	7.90652	9.46078	8.71113	5.98112
gene10703	UBR1	7.37349	8.85096	6.68938	5.3179	7.01703	7.05658	10.6977	13.0664	11.7084	8.99021	12.5812	6.02485
gene10705	TTBK2	4.05233	5.8123	3.65666	3.13278	3.76251	3.58974	5.34025	4.24301	5.68183	3.65023	4.68535	1.93851
gene10707	CDAN1	2.82681	3.48447	3.22593	2.48279	2.16621	2.49749	2.80227	2.28246	2.76554	2.03906	1.63879	2.01432
gene10708	STARD9	3.74539	7.46831	3.3103	4.32498	4.34044	3.72236	6.65212	5.09018	6.51778	4.83185	4.85455	3.73296
gene10709	HAUS2	11.0498	8.57138	10.4726	6.0295	7.5697	8.2297	11.0784	12.7651	10.7972	7.12214	9.51709	5.14275
gene10710	LRRC57	5.70771	4.87951	5.60251	5.26382	5.46011	6.42579	8.07687	8.08976	6.4412	7.99151	7.72787	6.18144
gene10711	SNAP23	14.9935	5.94303	4.9799	4.40777	11.1702	3.28937	6.6788	31.585	26.5923	5.83353	30.0326	13.9577
gene10712	ZNF106	9.79078	21.8133	7.65602	5.98989	7.36932	8.18705	11.7194	15.1766	14.0381	15.5134	17.5589	5.45285
gene10713	CAPN3	0.536649	2.21953	0.078935	0.050984	0.092152	0.005516	0.02807	0.443203	0.195629	0.354106	0.006148	0.033996
gene10714	GANC	0.945056	1.07831	1.48887	1.33795	1.68302	1.12952	1.9947	2.92274	2.93074	3.8269	3.40441	1.74933
gene10715	TMEM87A	22.5786	17.1944	20.2837	14.0747	16.0062	18.7593	17.6758	21.6523	17.9593	15.1635	19.8176	11.0289
gene10716	VPS39	5.83242	7.17361	5.99647	6.36096	6.309	4.81803	5.94995	7.01258	5.67963	7.7993	6.55061	5.1217
gene1072	SATB1	9.21867	8.61172	7.97254	6.90016	8.96099	11.5168	10.003	10.6466	7.85727	6.54448	7.25092	10.7325
gene10720	EHD4	4.78067	6.59838	3.58956	4.06165	4.80104	4.82402	10.2607	17.3994	10.0337	12.4033	12.9278	8.2866
gene10721	SPTBN5	0.367177	0.304601	0.224648	0.329521	0.5937	0.325661	2.11123	0.558978	0.331479	0.478626	1.05437	0.392882
gene10722	LOC102175487	0.46658	0.173932	0.377506	0.290426	0.074451	0.083161	0.052032	0.216425	0.409822	0.267716	0	0.328847
gene10723	LOC102175216	3.2811	3.35082	2.30219	3.76964	3.64139	3.78191	8.04925	5.63644	6.7763	14.7167	11.765	7.07015
gene10724	MAPKBP1	1.99288	2.51315	2.12939	2.22503	1.68426	2.20107	2.97126	4.06376	3.51486	3.30968	2.64379	2.46189
gene10725	MGA	6.58302	7.63444	8.18491	10.7954	5.99972	10.4058	10.4229	7.48955	9.13096	5.57759	9.74337	4.79359
gene1073	KCNH8	0.586253	0.708367	0.660844	0.531592	0.323819	0.417751	0.144358	0.169468	0.049559	0	0.007184	0.004577
gene10730	TYRO3	6.75557	6.49227	6.86299	10.8827	8.4366	9.86609	10.3004	7.06108	5.92229	9.49611	8.7311	13.5944
gene10731	RPAP1	4.60065	3.79134	4.20854	3.40579	3.1193	3.49185	5.69119	5.30213	4.26508	4.96612	4.06543	5.50667
gene10732	LTK	0.218655	0.179597	0.162609	0.146619	0.099833	0.10668	0.284123	0.096649	0.11107	0.065843	0.309289	0.229381
gene10733	ITPKA	1.65043	0.465369	4.50288	0.520634	0.30574	0.228486	0.537242	0.818661	0.36328	0.557045	0.650368	1.48683
gene10735	RTF1	4.49718	6.9441	3.4798	3.07888	3.57905	3.0478	5.5251	6.80742	4.67681	4.75742	4.48322	3.23753
gene10737	NDUFAF1	3.8637	3.64524	3.93896	2.45312	4.62	3.01166	5.21017	5.06902	4.7583	6.73816	9.08462	9.40171
gene10738	LOC102182981	2.15121	1.03441	1.16633	1.99846	0.05438	0.977263	0.685592	0.910156	0.073713	0.372842	1.37904	0.549676
gene10740	NUSAP1	24.457	22.5488	24.2973	10.5913	10.4368	12.7259	23.6432	29.8952	17.5086	6.42769	3.63633	6.50933
gene10741	OIP5	1.03988	0.807422	0.828761	0.27194	0.450444	0.419669	0.754058	1.79135	0.489947	0.264485	0.185731	0.782652
gene10743	CHP1	13.8216	16.1252	12.9351	15.1926	20.2895	20.2153	42.8627	39.5193	37.5045	42.403	40.1633	44.2004
gene10744	EXD1	0.465157	0.112776	0.074804	0.023717	0.061471	0.024953	0.116383	0.173869	0.176211	0.262751	0.422032	0.07282
gene10745	INO80	5.18266	8.20656	5.33205	5.42727	5.49781	5.99825	9.3462	8.73273	9.17403	6.1267	6.65007	3.63326
gene10747	DLL4	2.52978	2.27956	2.27585	3.14794	3.36475	3.45607	4.60366	1.78302	3.05985	4.23765	3.46101	5.15015
gene10748	VPS18	3.73056	3.31241	4.08189	4.40635	3.72873	4.2736	4.35327	5.52048	3.58081	5.51513	4.59438	8.05754
gene10749	RHOV	5.92696	5.37121	5.48638	19.2648	16.7095	23.6826	10.6582	8.84598	5.38161	5.09259	3.67485	6.40541
gene1075	RAB5A	12.582	15.1604	12.7863	12.8181	13.8874	15.3468	25.9127	31.7115	25.1425	33.7134	39.2031	34.1584
gene10750	SPINT1	5.2784	4.8061	6.30921	13.2593	9.73003	14.4446	11.2493	18.6884	6.20629	15.6474	12.5556	25.9834
gene10751	PPP1R14D	1.15524	1.34398	1.38292	2.71727	2.51986	3.45871	3.2098	1.30063	1.48922	1.84533	2.07801	1.6942
gene10752	ZFYVE19	2.73929	3.04113	2.68929	3.65885	3.42875	3.21831	4.05701	4.17165	3.09679	2.63403	3.1151	3.86917
gene10753	DNAJC17	11.2008	8.78813	13.1677	10.346	9.17207	10.7423	10.9285	11.5469	8.60629	9.16372	9.46984	9.72729
gene10754	C10H15orf62	0.062179	0.565053	1.01473	2.53499	1.34307	2.30584	2.18747	4.10563	1.56591	1.47674	0.725383	1.57984
gene10755	GCHFR	5.33608	5.15852	7.54127	8.1504	6.49254	8.63205	6.06196	5.82412	3.90214	3.27235	3.73769	5.58779
gene10756	RMDN3	5.10057	4.82795	4.86918	4.83542	4.31729	4.98878	3.69087	4.26225	2.44768	2.0691	2.15567	3.14396
gene10757	RAD51	5.31066	5.60484	7.61121	1.95758	2.5318	2.39873	3.7699	4.99502	2.34509	2.17552	1.36696	0.706094
gene10758	KNL1	5.60079	7.64586	4.04843	1.89551	2.30501	2.74274	5.85062	10.817	5.26879	1.15125	0.868251	0.405455
gene1076	PP2D1	1.18397	1.3106	0.9924	0.568452	0.703557	1.06501	0.684745	0.508108	0.952249	0.297904	0.198734	0.408216
gene10760	RPUSD2	2.36363	2.28432	2.25071	1.83396	1.55761	2.11664	2.93751	3.0655	1.98629	1.92242	2.65271	3.2031
gene10761	C10H15orf57	9.52074	7.62252	10.351	9.86562	11.3025	11.3919	13.2052	16.0899	12.8901	18.7458	18.6214	16.1535
gene10762	CHST14	7.98839	8.7319	8.02267	5.02189	5.09501	5.42875	5.82791	4.50467	4.82307	2.44969	1.62479	4.19808
gene10763	BAHD1	3.07028	3.45475	2.86947	2.64634	2.63114	2.80181	4.91118	4.30327	3.46371	5.08216	4.63134	6.48688
gene10764	IVD	12.2116	11.4619	14.6669	9.62778	9.19932	11.4637	17.9432	12.8872	14.309	30.9158	42.4974	63.0159
gene10765	KNSTRN	9.97088	12.389	12.5881	6.10013	7.05103	10.0639	19.515	17.5748	17.2216	10.6966	5.62963	20.4456
gene10766	DISP2	0.474745	0.390697	0.555166	0.082634	0.054276	0.136207	0.080716	0.093857	0.115145	0.067124	0.069111	0.372829
gene10767	LOC102170239	9.39744	5.75738	4.51409	3.83002	2.57418	1.18501	0.430633	0.734753	1.49933	0.971451	2.6699	14.4052
gene10768	C10H15orf52	1.31831	0.96698	0.904403	1.77829	2.54727	2.5281	2.49714	1.94636	2.33681	6.84169	4.69932	4.74348
gene1077	KAT2B	10.2948	13.0575	10.945	10.439	14.1517	11.3988	20.7147	27.5166	23.6418	28.2828	28.6091	18.8768
gene10770	PLCB2	0.154284	0.234677	0.21002	0.073122	0.186188	0.434571	0.909115	3.47612	1.31426	1.18905	0.80963	0.404989
gene10772	PAK6	0.479187	0.864403	0.608405	2.14785	1.51881	2.39964	3.22584	2.9631	2.34585	4.57773	2.24185	3.62513
gene10774	BUB1B	9.14617	9.72017	9.55575	4.98041	4.50338	5.24465	8.75785	14.0186	5.67185	2.94899	1.37949	2.96825
gene10775	BMF	4.40524	3.32353	4.8231	5.42474	2.62204	1.72841	2.1929	6.43463	4.30907	3.65681	3.99064	7.39245
gene10776	SRP14	27.5414	17.9026	26.6063	19.9931	21.1799	23.3368	22.9165	23.8051	21.8014	23.1165	31.0367	24.9057
gene10777	EIF2AK4	7.71654	11.6461	9.3276	7.17094	5.70771	7.71219	12.3176	11.6584	9.75102	8.0272	7.6654	6.00411
gene10778	GPR176	1.31046	1.07525	2.4933	1.76422	1.17626	1.82996	1.65167	1.20332	1.55321	1.46157	1.33108	1.18735
gene1078	SGO1	2.25985	3.00428	1.75328	0.710366	0.8298	0.835368	2.10792	2.84911	1.55089	0.360854	0.281733	0.530609
gene10780	LOC102174745	1.81084	1.19565	2.48419	0.725032	0.54666	0.781186	0.81855	0.991294	0.909668	0.687648	1.08902	0.150916
gene10781	LOC102174478	15.3867	6.3652	8.98923	6.13175	7.45221	5.59907	6.20081	7.73187	4.63335	2.16133	4.54622	4.44303
gene10782	LOC108636858	0.330532	0.146565	0.232558	0.037412	0.055234	0.063971	0.121811	0.247021	0.231182	0.240679	0.122891	0.047973
gene10783	THBS1	19.5227	25.5206	24.3315	11.046	9.85797	11.9635	21.8887	41.365	15.4553	39.0121	114.924	23.6704
gene10785	RASGRP1	0.71743	1.00544	1.0389	0.898891	0.727858	0.596701	2.36215	6.17136	2.62683	3.54208	3.00296	1.00552
gene10786	FAM98B	1.47069	2.54996	1.874	1.50837	1.43441	1.81085	1.25669	2.17227	0.738492	2.07226	1.03734	0.947646
gene10787	SPRED1	12.0439	17.4364	9.98078	7.30993	11.0362	13.134	14.5612	13.0872	16.2993	10.1769	11.6366	2.50794
gene10789	MEIS2	23.5393	34.3314	18.2524	23.0845	19.9739	24.8648	25.6548	25.8456	34.6438	21.3916	22.0188	12.2231
gene10790	C10H15orf41	2.49546	4.26212	3.78003	3.22022	3.6702	5.13715	3.22975	3.29581	4.08711	4.65649	2.99959	3.25773
gene10791	DPH6	6.27784	5.61037	5.33355	4.53923	4.56227	5.9116	7.83023	5.03849	6.15498	6.78518	5.51946	5.3249
gene10796	ZNF770	4.8464	4.94845	3.11956	2.40739	3.71939	4.03095	5.17212	5.15965	5.72134	4.89306	5.89459	1.51919
gene10798	AQR	5.09799	5.22438	4.55967	4.40324	4.5466	4.67914	7.96243	8.15602	6.5523	8.01812	6.84373	6.93269
gene10799	ACTC1	73.1803	238.504	14.6714	9.17797	6.51969	10.6969	10.8787	9.85096	86.5774	1.26875	0.229891	14.0049
gene1080	LOC102184668	2.70928	2.73264	2.05576	2.03701	2.13374	2.00404	2.57984	2.97602	2.80261	2.69689	2.2509	0.845316
gene10801	ARHGAP11A	6.22054	7.04517	4.26358	2.31333	2.21583	2.75973	5.98732	9.43176	5.76347	1.96499	0.643781	1.09096
gene10802	SCG5	5.45135	4.96187	7.89163	2.974	1.95458	3.71539	2.95247	0.94152	2.09255	0.578332	1.717	5.41242
gene10803	GREM1	8.83774	3.10431	6.02412	13.0578	12.2889	18.7232	35.5237	37.0922	40.8123	50.403	60.5452	34.113
gene10804	FMN1	0.552642	0.475304	1.39477	0.57367	0.505376	0.362206	2.41581	0.928924	2.25643	4.98189	6.89897	4.40968
gene10806	RYR3	1.33432	2.37369	1.3243	4.10717	2.12787	3.28806	2.10577	2.3677	3.03452	2.4455	3.64291	4.53883
gene10807	AVEN	5.21785	5.47185	5.96048	4.52224	4.95791	6.15793	5.80544	8.38694	6.38831	5.84966	5.41689	6.23387
gene10809	EMC7	21.9232	17.0154	25.0827	19.401	22.0017	23.0868	22.3911	30.2007	22.2577	29.5914	41.5261	43.4893
gene10810	KATNBL1	3.0602	4.85302	3.18281	3.18889	3.56488	4.52915	4.79207	4.51078	4.60377	3.79741	4.91776	3.27059
gene10811	EMC4	9.57106	9.2276	8.8698	9.28979	9.97567	10.059	14.9	21.6873	15.195	13.8914	12.9509	15.0681
gene10812	SLC12A6	4.28219	5.50873	4.0145	3.3746	3.92228	4.15081	7.50414	10.8249	6.45833	6.11463	5.97138	5.24742
gene10813	NOP10	13.3731	12.6634	16.6059	8.91402	10.223	9.87017	25.9068	30.8235	18.4579	32.3617	21.642	45.1179
gene10815	LPCAT4	3.06259	3.32586	4.20317	2.55994	2.52349	2.37493	2.61108	2.87237	1.73572	2.04381	1.54297	2.22747
gene1084	HSPB7	1.35785	2.73731	1.12179	1.02862	0.742702	1.20787	1.05809	0.925088	1.94885	2.94023	1.44455	3.42944
gene1085	FAM131C	0.113481	0.580151	0.736005	0.304784	0.424734	0.782335	0.141429	0.110087	0.31176	0	0	0.131961
gene1087	EPHA2	4.227	4.09654	4.09093	7.22337	6.69496	7.56477	13.3476	9.38135	6.20092	6.8013	5.05631	6.09553
gene1089	ARHGEF19	6.24227	5.11524	5.06959	7.68791	5.49446	7.85971	6.1059	3.27784	2.77919	2.41576	1.29638	2.18325
gene1090	RSG1	1.28422	2.45104	1.85706	2.11926	1.60983	2.55057	0.327428	1.29963	1.68724	1.12843	1.06765	0.353411
gene10905	TTC5	8.09537	5.92505	8.19817	7.34023	6.38582	8.16897	5.36691	4.44046	4.71715	3.67549	4.6064	4.69519
gene10906	CCNB1IP1	0.453316	0.320984	0.413914	0.285839	0.686818	0.335775	0.938438	1.33637	0.96565	0.341649	0.491888	0.221453
gene10908	PARP2	3.98209	4.20075	3.99318	3.77075	3.39277	3.32809	3.52857	4.69019	4.09709	2.87968	3.82925	3.89916
gene10909	TEP1	1.58099	2.4393	2.33074	3.23578	2.93229	3.48045	3.87578	3.95472	3.94973	4.75695	4.63189	1.66947
gene1091	FBXO42	3.07534	5.14748	3.71846	3.00741	2.77469	3.16157	4.69208	5.4435	3.90018	4.04711	3.90798	2.95894
gene10910	KLHL33	0.175366	0.147115	0.205572	0.881607	0.551325	0.569658	0.820022	0.366042	0.716799	1.10385	0.86126	0.422983
gene10912	OSGEP	5.66173	5.93765	5.56042	6.2247	6.45641	6.96336	6.14519	5.94984	4.68462	5.88708	7.92166	5.76037
gene10913	APEX1	44.2195	33.4025	46.5267	27.3227	28.562	31.0467	36.9334	31.3509	27.4966	29.5946	28.1444	38.3593
gene10914	TMEM55B	3.4288	3.30911	3.65797	3.92272	4.01813	5.57801	6.23386	5.49693	4.96197	8.75423	7.08911	10.6007
gene10915	PNP	6.3246	2.60667	2.27711	5.22928	4.49819	1.20556	25.7258	18.4111	7.80832	24.6382	36.6564	54.9609
gene10916	LOC102176691	10.6532	5.33701	9.57722	13.4379	14.1393	20.3197	28.7681	24.5491	26.2441	31.6066	63.3583	64.6178
gene1093	SZRD1	9.86995	8.14636	12.1158	8.04768	6.50937	15.8701	16.5418	8.42398	7.22928	10.6868	7.40361	20.5942
gene10941	LOC102176126	19.8364	20.4354	16.1483	43.5805	40.2944	45.787	66.3726	82.4691	93.0822	72.6974	98.5032	92.4864
gene10942	LOC106502530	1.06772	1.36481	0.600271	1.52135	1.36164	1.11883	4.66123	4.8409	3.77159	7.06256	7.35466	6.8504
gene10943	RNASE6	2.62042	2.3565	2.86478	1.44921	1.64793	1.81181	8.96825	29.282	16.892	14.3909	13.9572	7.88291
gene1095	NECAP2	8.49574	5.9756	9.0237	7.96337	7.20814	8.96163	11.884	12.0417	7.42235	6.37012	11.172	11.7384
gene10950	LOC102173852	22.7349	22.7821	37.4858	15.8581	15.1845	12.9007	55.1538	52.0435	62.5621	32.7529	15.9039	19.8705
gene10954	METTL17	3.54802	3.45379	4.68017	3.41834	2.0493	2.34487	3.09875	2.852	2.46471	4.14101	5.44007	4.86553
gene10955	SLC39A2	0.099049	0.192513	0.129883	0.619693	0.706106	0.417284	0.715389	0.150613	0.219303	0.114827	0.022416	0.125823
gene10956	NDRG2	18.1562	17.8144	10.9964	22.5521	17.2238	20.6746	30.0293	30.0527	22.5179	49.4831	40.3327	32.1593
gene10957	TPPP2	6.45967	3.63079	2.96929	4.58229	3.70886	2.6624	3.48061	2.71209	1.55453	5.75189	2.92504	1.13406
gene1096	CROCC	2.88572	2.74332	3.40287	3.46526	2.47643	3.4149	2.254	1.16381	1.24249	2.36495	1.3832	1.57833
gene10962	ARHGEF40	11.7784	13.8638	12.4673	12.4385	8.96594	10.3677	13.552	11.0918	15.2015	13.3638	8.64079	11.5839
gene10963	ZNF219	6.21095	4.59345	5.96687	8.4044	7.1638	7.08373	4.77234	2.65931	2.62061	4.20229	3.16733	5.2783
gene10966	HNRNPC	77.251	40.1431	55.8035	59.2846	41.1883	48.543	60.4663	80.3659	51.8145	46.0087	59.2402	62.1737
gene10967	RPGRIP1	0.160954	0.181592	0.244007	0.230955	0.123495	0.260546	0.002507	0.026165	0.048989	0.017704	0.005942	0
gene10968	SUPT16H	25.404	25.1779	24.0625	15.3722	16.2278	18.8651	21.3463	21.4222	20.8801	10.7667	21.0334	7.81792
gene1097	LOC102183471	3.16184	2.62939	3.99661	2.89717	2.1156	3.42091	2.75265	3.82112	1.95915	1.34074	1.73227	2.58699
gene10970	CHD8	6.98396	10.1095	6.57135	5.78639	6.52267	7.39363	8.93094	9.52006	8.16183	7.14417	7.03014	3.20825
gene10971	RAB2B	10.0803	7.89443	9.8446	7.14686	7.11723	7.83493	13.2968	15.0167	12.6388	13.3768	14.6152	13.0557
gene10972	TOX4	13.0499	11.8838	15.1905	12.2242	11.3365	12.2895	17.541	17.1052	13.6055	22.6565	24.2848	15.6927
gene10973	METTL3	4.92353	5.85514	8.75148	6.97306	5.75649	6.92264	8.72505	8.61778	7.94388	8.73042	10.13	6.46859
gene10974	SALL2	1.80901	1.26555	3.60194	0.78963	1.4209	1.54706	0.487346	1.12774	1.15987	0.838026	0.561771	1.29212
gene1098	SDHB	35.1645	33.2636	39.2048	39.9314	58.0558	38.3903	85.8644	63.2958	62.49	127.163	108.741	130.382
gene1099	PADI2	1.89404	1.22924	2.75812	0.422651	0.530499	0.425972	1.81423	4.10053	1.31721	0.958803	0.995221	0.999193
gene11	IFNAR1	6.45396	7.31532	4.81558	5.7426	3.33013	4.322	6.2266	9.14359	6.39885	7.81117	10.7553	3.61365
gene110	ROBO2	4.90127	12.7182	3.80566	3.33337	4.18568	5.19227	9.12493	4.65878	7.89112	2.34335	5.38733	3.10904
gene1101	PADI1	9.52201	9.39543	7.71695	13.8776	14.2487	12.054	11.2956	12.2463	23.0233	2.4931	11.3868	42.2524
gene1102	PADI3	0.127105	0.05783	0.080653	0.306337	0.161836	0.160391	0.058445	0.118218	0.218649	0.019089	0.37437	0.711339
gene1103	PADI4	3.64637	2.6227	2.75972	3.59385	3.278	3.26767	3.09998	2.7974	2.73771	3.87555	2.33166	3.63317
gene1105	PADI6	4.87513	1.96627	4.38142	7.19372	7.18635	5.29675	3.2056	2.84955	3.45776	20.8618	13.6358	13.7473
gene11056	DAD1	65.5646	48.6455	72.6833	36.2269	37.7647	44.3191	59.6218	57.1977	45.8371	47.3981	52.3735	102.433
gene11057	ABHD4	6.49129	6.15333	8.42166	8.43596	7.68994	7.73362	7.81538	9.52076	7.29896	9.176	6.83482	7.30415
gene1106	RCC2	5.26054	7.28481	7.35527	6.11648	4.85816	3.88724	4.36283	7.96043	5.60368	5.17251	5.20391	11.1361
gene11062	OXA1L	21.092	19.3123	21.5264	16.003	20.1295	16.3899	36.0052	25.407	30.3496	51.6987	46.0016	58.9872
gene11063	SLC7A7	4.30307	3.23285	6.07802	4.25499	3.04803	3.72223	4.52378	11.2881	3.26876	2.5287	3.63205	2.77866
gene11064	MRPL52	18.9868	16.6592	23.8228	15.6496	20.7031	17.4262	27.2839	32.3944	24.5668	33.4813	31.4249	51.8398
gene11065	MMP14	15.4145	24.5768	19.6846	22.4639	17.1265	25.7302	32.3672	30.0607	29.5212	27.1813	31.9247	28.0371
gene11066	LRP10	9.22592	9.80849	9.87317	12.4795	10.0048	11.9394	15.7172	20.8083	14.958	21.0017	16.8231	23.2475
gene11067	REM2	0.339995	0.546315	0.444517	0.328666	0.298953	0.341168	0.440257	0.494838	0.613185	0.717531	0.569283	0.527972
gene11068	RBM23	8.35691	8.64283	10.0797	7.26948	6.62721	7.12397	9.543	7.68378	6.80302	7.5007	6.67584	6.61157
gene11069	PRMT5	14.3971	11.1692	17.0631	8.60134	7.50074	9.33274	11.0993	11.5826	10.0214	13.6109	13.3582	17.6904
gene11071	HAUS4	27.7494	22.1962	25.4498	16.2345	9.76995	17.2056	15.4166	13.3359	10.581	9.24931	12.4535	18.6678
gene11072	AJUBA	30.3416	27.0178	26.287	33.2547	24.6577	35.8515	32.855	22.0771	22.7985	26.2311	31.4328	47.3218
gene11073	C10H14orf93	3.01726	3.27481	2.9732	3.26689	2.09366	2.10572	5.03303	3.73962	3.76915	3.09275	2.5998	3.1886
gene11074	PSMB5	30.9591	27.9948	36.1408	22.0179	22.5501	22.7814	39.4113	31.0737	28.2386	39.8243	36.7662	61.276
gene11077	CDH24	1.22866	1.81963	1.03387	0.832255	0.694209	0.984573	0.700557	0.599012	0.764027	0.608819	0.538952	1.42811
gene11078	ACIN1	12.1655	16.5013	13.89	13.2514	11.4704	10.966	26.7243	22.6689	19.5326	15.2496	13.4184	12.7755
gene11079	C10H14orf119	11.1949	9.78787	9.67855	7.4135	9.93796	9.49643	16.2422	16.749	13.3726	12.3891	16.3837	11.7848
gene1108	LOC108637086	2.70977	2.73864	3.47675	2.8881	2.2793	2.52556	2.12416	1.59518	3.27277	1.67001	1.77322	2.2758
gene11081	SLC7A8	0.1205	0.288962	0.341944	0.755073	0.026163	0.242404	0	0.047855	0.033888	0.047728	0.041246	0.017362
gene11084	HOMEZ	7.79582	6.30885	9.221	6.14942	5.66063	5.58485	3.68416	8.62658	8.42038	8.25651	2.41318	3.56342
gene11085	PPP1R3E	0.405582	0.481794	0.444473	0.272375	0.24447	0.362678	0.620277	0.542877	0.381493	0.731875	0.86737	0
gene11086	LOC102172159	3.93839	2.49321	2.82963	4.10771	2.54904	3.8114	4.45177	3.48544	3.84371	3.03178	4.86219	4.96002
gene11087	PABPN1	3.94356	4.20588	4.85959	4.78921	2.38952	2.45351	6.34983	6.09847	4.35328	5.20938	4.80966	6.36144
gene11088	SLC22A17	5.69118	6.89274	5.37837	6.29693	5.26627	5.66231	5.20035	3.85105	4.70723	2.70983	2.3299	2.81201
gene11089	EFS	2.74476	4.3709	2.66857	3.00921	1.75062	1.93801	3.91349	2.02209	3.18818	1.16027	1.50589	1.20922
gene1109	LOC102173345	6.88127	7.24074	7.5304	9.1777	7.83604	9.94097	9.50225	7.48937	6.92816	6.5903	5.40732	5.2004
gene11090	IL25	0.555733	0.571353	0.283713	0.41741	0.255958	0.543317	0.347122	0.184153	0.191118	0.866517	0.683813	0.374611
gene11091	CMTM5	2.82786	1.18348	1.94337	2.01227	1.62572	1.69884	1.31675	0.670595	0.696549	0.129494	0.222671	0.353999
gene11092	LOC106502520	0.901271	2.29888	0.383097	2.93335	2.74773	3.76632	3.14699	1.75648	3.6321	0.454504	1.51562	1.13655
gene11093	LOC102181869	5.70073	18.8287	0.311002	0.883953	0.278186	0.709472	0.236772	0.394581	0.556248	0.014379	0.030868	0.053865
gene11095	NGDN	5.58019	5.92952	7.4143	5.63687	4.99259	8.69266	8.80524	8.31364	7.09502	6.84403	11.2617	7.18599
gene11097	ZFHX2	0.163251	0.215005	0.138569	0.142083	0.113114	0.153997	0.176712	0.117495	0.133535	0.262132	0.158356	0.230987
gene11098	THTPA	4.29082	3.98313	5.79339	5.00434	3.9254	3.70112	5.69758	7.07813	5.32163	9.23556	8.41631	7.47418
gene11099	AP1G2	3.13824	2.8282	4.21661	4.27979	3.76677	5.09596	5.45264	6.2813	3.95901	3.26754	1.7635	3.34278
gene111	LOC102183454	2.09548	1.98726	3.12362	1.76646	1.53015	2.0802	0.733848	1.2121	0.63341	1.15678	1.07913	1.46352
gene1110	LOC108637091	6.7661	6.82904	7.16447	9.16232	9.08012	11.3019	9.10485	8.06604	9.22803	7.37337	5.20947	7.09547
gene11100	JPH4	1.94032	1.78357	1.81192	0.323388	0.360748	0.271359	0.197913	0.22253	0.14384	0.030264	0.059634	0.033874
gene11102	LOC102169480	8.18976	5.02496	8.66323	12.6239	14.5052	12.6299	18.3003	12.9545	12.3633	34.7228	32.8288	38.4009
gene11103	CARMIL3	0.31894	0.239311	0.233463	0.215695	0.141006	0.187188	0.300543	0.251371	0.119044	0.267301	0.250886	0.116769
gene11104	CPNE6	0.188514	0.293966	0.29957	0.371982	0.085688	0.178244	0.29585	0.184615	0.14357	0.051725	0.124152	0.089045
gene11106	PCK2	3.22779	2.38967	3.55437	1.44402	2.48461	1.20798	2.94382	1.96313	1.87925	5.71316	11.253	18.5217
gene11107	DCAF11	11.0991	11.0559	12.0315	9.28968	8.40619	8.67407	14.4685	16.8378	11.7913	19.8105	17.2648	21.9816
gene11108	FITM1	0.936761	3.92294	0.065033	0.136583	0.078931	0.145517	0.158825	0.234697	0.253036	0.205314	0.56831	0.379607
gene11109	PSME1	40.4046	35.2559	48.1368	36.6129	35.7049	34.0084	54.504	116.696	61.2297	58.7074	56.2864	57.6824
gene1111	ACTL8	0.162724	0.273248	0.433627	0.103642	0.1055	0.146703	0.035496	0.019852	0.013941	0	0	0.036205
gene11110	EMC9	5.14689	4.06957	5.73539	3.22146	3.36133	3.4004	3.1915	2.97624	3.01461	4.88637	6.13105	5.73551
gene11111	PSME2	16.9816	12.3486	22.9491	14.362	15.2364	14.2831	20.2074	41.1385	21.3603	18.5241	23.0527	24.7364
gene11112	RNF31	3.82073	4.48912	4.18058	5.51262	4.92981	4.81034	7.96851	8.59353	6.67262	9.01775	6.26411	10.6873
gene11113	IRF9	4.77698	4.3116	4.1282	6.531	6.01327	6.18878	22.7077	42.4464	48.7953	28.506	27.909	23.9594
gene11114	REC8	1.55178	1.70148	1.18226	2.85026	1.57319	3.19244	1.18125	1.05675	1.38097	1.988	2.82459	0.997302
gene11115	IPO4	7.75766	7.76224	8.12344	7.68994	6.8015	6.55938	7.23764	8.37708	7.11786	9.08332	4.35775	10.6381
gene11117	TSSK4	0.769824	0.544468	1.02285	0.830329	0.803309	0.339139	1.38278	0.992976	1.49778	0.852968	0.6113	1.34299
gene11118	CHMP4A	4.8491	3.228	3.48733	6.77696	7.17489	6.56679	5.32853	5.0799	4.00041	6.66526	5.44773	4.42731
gene11119	LOC102188408	2.55196	0.855229	1.01406	0.909094	0.73127	0.711386	0.662408	0.400106	0.715339	0.795585	0.435767	0.750691
gene11120	NEDD8	43.4559	30.7178	51.6064	37.2167	35.8648	40.3752	28.4192	25.364	21.4601	23.4767	34.3177	40.3839
gene11121	GMPR2	16.0613	11.8032	20.4126	17.1446	15.9769	16.9982	19.7459	20.4846	16.0699	23.4828	20.9139	22.9848
gene11122	TINF2	1.2831	2.64528	1.67564	1.49685	1.28153	1.89766	1.84396	3.44278	2.18229	2.523	1.80623	3.60455
gene11123	TGM1	1.27555	1.75874	0.918061	21.2455	12.8061	22.5715	64.2602	51.5782	45.7612	115.019	71.6908	114.884
gene11124	RABGGTA	4.16969	3.49791	3.51474	6.68456	4.85814	5.97138	7.73634	5.08363	4.50572	7.64787	7.28296	15.4954
gene11125	DHRS1	10.0697	10.6263	12.7403	14.0812	13.7538	15.3222	12.6833	8.91204	9.22243	17.5266	11.0223	24.7189
gene11126	NOP9	3.90066	3.06654	5.18971	4.15709	3.25786	3.06556	3.63392	3.85296	3.22957	4.29538	3.49985	7.17443
gene11127	CIDEB	0.363571	0.745263	0.472109	0.826314	0.231789	0.351248	1.07465	0.474699	0.938805	1.89034	1.82768	2.62172
gene11128	LTB4R2	0.322674	0.31863	0.633563	1.28507	0.742169	0.852541	2.20452	1.15886	0.657649	0.52098	1.54796	0.212615
gene1113	IGSF21	0.58233	0.137704	0.465623	0.01632	0.033836	0.240729	0.149969	0.015595	0.024814	0.139806	0.065168	0.092588
gene11130	ADCY4	0.652893	1.24419	0.581631	1.13073	1.0325	0.976236	2.09604	1.69195	1.94646	1.93943	1.54094	1.45047
gene11131	RIPK3	0.971274	1.30438	1.89123	2.93264	2.91093	2.74954	7.61445	13.952	6.78747	5.1386	5.17061	4.93933
gene11133	NFATC4	4.28346	5.03465	4.68026	6.29685	4.71986	4.67895	4.84363	4.37696	5.37355	3.0835	2.42491	4.36884
gene11134	NYNRIN	4.11685	5.45055	3.9058	2.66836	2.90083	2.53917	2.66399	2.64012	3.19402	1.74411	1.42627	2.45782
gene11136	KHNYN	3.89436	6.19478	6.69562	7.50695	3.74294	5.12289	7.19713	6.81422	3.08492	3.97226	3.91508	3.3333
gene11137	SDR39U1	5.12053	3.95179	6.73975	4.98135	4.80661	5.29133	6.33382	3.6725	3.88979	7.8153	5.50045	8.22646
gene11139	C10H15orf59	2.4908	2.06591	2.32044	2.88256	1.45668	2.19597	2.37468	1.63541	3.09814	2.37783	1.80513	3.98857
gene11140	CD276	6.16423	9.1069	6.72976	5.88709	5.543	6.0305	8.49234	7.9829	10.3419	7.29577	6.11417	8.90855
gene11143	NPTN	34.5905	23.1094	36.4092	31.19	29.5567	33.0555	62.4695	59.1582	62.6396	48.6795	51.3977	70.1395
gene11144	REC114	2.2321	1.10368	0.905488	0.024116	0.740535	0.037197	0.495306	0.809013	0.021395	0	0.064201	0.429976
gene11145	HCN4	0.334503	0.22771	0.263853	0.055095	0.022748	0.075071	0.075668	0.071348	0.043166	0.047121	0.042705	0.056572
gene11146	NEO1	7.76132	12.8764	9.37603	8.57558	7.22679	9.77807	14.564	9.61089	11.535	7.45988	5.59391	4.87725
gene11148	ADPGK	2.50121	4.00156	5.1688	4.11752	2.9059	3.73285	4.01889	7.03818	3.39719	2.77391	2.91808	7.68193
gene11149	BBS4	9.22365	9.727	9.16003	10.1018	10.5631	11.5995	11.5395	12.3196	13.5724	14.3935	14.3545	10.0533
gene11151	ARIH1	3.55437	5.01992	2.91038	2.95182	3.65115	3.45167	6.95969	7.06794	6.95234	4.8593	6.46473	2.52535
gene11156	HEXA	17.5768	15.8752	22.0098	16.4637	16.6935	15.273	13.9721	23.0277	17.4351	13.7971	17.2118	36.0526
gene11157	CELF6	1.27113	0.651082	1.09895	0.435969	0.346744	0.250199	0.390062	0.374425	0.224346	0.047759	0.130505	0.221022
gene11158	PARP6	4.2712	4.27217	2.9629	3.05744	2.85844	2.76749	6.08482	4.07804	4.63259	3.59827	3.79768	2.08241
gene11159	PKM	68.5804	66.9727	87.7876	58.1727	54.1896	62.4851	77.6771	123.188	61.5748	90.6028	51.3844	95.0241
gene11160	GRAMD2	0.485555	0.398266	0.567546	0.837541	0.146436	0.305804	1.01027	0.425738	0.312414	0.579306	0.616068	0.33984
gene11161	SENP8	2.35486	2.72926	2.27398	2.45909	2.72945	3.19142	5.78421	5.28841	4.02892	3.80187	4.69109	4.40732
gene11162	MYO9A	8.21533	15.6968	7.69145	7.16197	10.5362	9.55208	12.6706	14.6049	18.9813	11.5795	12.9224	5.54558
gene11164	THSD4	6.93015	12.2446	6.3081	7.51448	3.80445	5.41424	7.4871	5.59635	7.92055	1.59506	0.904945	4.00533
gene11165	LRRC49	2.93332	2.3061	2.3471	1.41605	1.82486	1.65698	1.98967	2.29072	2.08489	1.60292	2.48354	0.760195
gene11166	THAP10	0.17004	0.109363	0.159212	0.046367	0.150249	0	0.268288	0.120038	0.053626	0.159583	0.10424	0
gene11167	LARP6	3.55714	3.52617	4.75462	2.40609	2.8725	2.54279	4.83001	5.30395	5.63239	7.54457	5.64721	4.10334
gene11168	UACA	8.67757	10.5461	6.52316	7.30237	11.5377	8.62591	16.5369	18.2606	20.8091	26.1292	24.5669	4.75962
gene11171	TLE3	6.33271	7.7831	7.03032	5.76874	6.24942	6.43373	10.0206	8.978	9.29462	12.2943	9.66294	12.3824
gene11172	LOC102174476	1.12976	1.51552	1.24004	1.00434	1.54874	0.019802	0.301858	0.934163	0.648862	1.59287	0.234285	0.332743
gene11174	RPLP1	1082.69	1152.2	255.148	1209.97	1333.18	1015.55	1504.61	917.713	265.584	435.195	1962.5	1763.85
gene11176	KIF23	3.11077	6.50699	4.48421	1.93036	1.76211	2.40556	5.77618	6.90436	5.72781	1.47427	0.383668	2.37396
gene11177	PAQR5	1.78138	2.5758	0.889926	3.0395	5.31725	3.74316	4.74495	2.57907	3.16899	3.14494	2.27915	0.235403
gene11178	GLCE	11.9252	14.5889	10.3029	9.45902	10.4685	13.3365	14.6231	14.0571	19.5914	11.3255	8.05813	6.51466
gene1118	ALDH4A1	7.39583	7.51429	6.107	8.01251	5.28536	7.252	8.06186	9.36139	4.01243	4.46079	3.8714	13.3962
gene11184	ANP32A	44.7172	34.1523	46.847	25.9756	26.9793	30.8028	34.0284	31.2073	32.1819	28.3033	24.3399	25.5935
gene11186	CORO2B	1.011	1.96634	0.805499	1.33038	0.677127	0.755062	1.93151	0.971016	2.48946	0.906007	0.29972	1.23057
gene11187	ITGA11	0.313095	1.60015	0.45549	1.37126	1.0437	1.28939	2.99721	2.46183	3.41546	2.95121	1.73044	2.17724
gene1119	IFFO2	3.86952	4.2321	4.06703	2.99109	3.06608	4.57869	6.54807	5.42855	4.18712	9.2951	7.84485	13.9226
gene11190	FEM1B	18.9947	18.3127	16.1403	19.4957	24.1206	28.8572	33.1719	31.008	26.885	25.4532	28.9648	14.1988
gene11191	CLN6	1.71693	1.75469	1.98997	2.3995	2.60516	1.67619	2.75738	2.5519	2.97325	2.39359	1.42155	2.64574
gene11192	CALML4	1.87155	2.01112	1.93959	1.72141	0.491056	1.98129	1.85826	2.08746	2.71508	2.23194	0.25594	0.763972
gene11193	PIAS1	5.91746	7.87407	5.30277	4.12327	5.67171	6.43243	8.49035	15.565	10.2155	10.1017	12.1398	3.47846
gene11194	LOC102170877	0.618842	1.01097	0.546385	0.484149	0.525147	0.323687	0.727365	0.959488	1.27042	1.63616	2.05924	2.56118
gene11196	MAP2K5	4.20678	6.27933	3.97939	4.11107	4.59823	4.62146	5.70955	5.9181	5.67336	5.05039	6.22671	4.91491
gene11199	C10H15orf61	0.721291	0.441459	0.791264	0.845925	1.51202	1.37141	1.78688	0.175478	0.232759	1.13595	1.57743	1.82037
gene11203	AAGAB	6.28755	6.93307	5.50371	6.36368	6.88386	7.68588	7.91873	9.56419	5.94086	6.56839	7.49801	6.51306
gene11204	SMAD3	6.37122	9.24587	5.38746	5.98419	6.05189	6.19958	8.6709	8.81569	8.80556	5.58934	9.43737	4.99516
gene11206	SMAD6	3.60372	3.75153	5.68017	2.41166	2.65217	2.78896	2.20997	1.90197	1.5908	1.93703	2.61063	3.36074
gene11208	ZWILCH	5.72001	5.58969	4.87976	3.15062	3.26666	3.5195	6.33742	6.60964	4.43204	2.11119	2.49353	2.71363
gene11209	RPL4	1017.28	835.014	1029.08	1027.8	1111.33	1054.17	809.624	558.326	770.468	907.41	1016.47	627.779
gene1121	UBR4	10.0618	14.7998	10.5014	10.4272	11.122	9.02062	13.4141	17.8199	14.5261	19.1682	17.6744	17.9987
gene11210	SNAPC5	2.87698	2.60886	4.97122	1.90646	1.55527	3.10891	5.03587	4.76991	2.5695	2.28073	3.17494	2.63241
gene11211	MAP2K1	13.5523	16.523	15.2673	16.3709	17.0685	18.2468	24.5444	32.332	20.9319	34.6479	35.798	40.0145
gene11213	TIPIN	2.91635	4.39798	5.90108	3.00645	6.47457	3.0724	7.51298	6.00451	4.3639	2.15203	4.31015	2.3532
gene11214	DIS3L	10.7833	10.6406	8.10617	11.3597	12.016	14.4246	14.9628	13.6013	13.629	14.4061	15.5912	9.28317
gene11216	LOC102188771	0.410869	0.300575	0.555513	0.181609	0.273401	0.361511	0.33353	0.316933	0.05952	0.443504	0.333274	0.530047
gene11217	RAB11A	46.2916	42.0761	37.8393	36.9528	44.7071	54.0462	27.5909	28.7598	27.4578	14.0449	21.6851	24.0531
gene11220	DENND4A	5.07764	7.54025	5.11356	5.41474	6.46089	6.59687	11.1883	17.7375	12.5376	11.0201	15.7594	5.92202
gene11223	VWA9	3.17317	3.69908	3.18452	3.58141	2.77537	2.53646	4.13069	3.9033	3.59672	4.25099	4.02492	3.31535
gene11224	HACD3	11.6609	9.94889	13.6444	5.67029	5.47387	6.95138	9.52509	13.101	8.72821	10.4919	13.5654	11.497
gene11225	DPP8	9.33279	10.5628	8.03194	6.90314	10.1047	8.36676	15.9794	15.9588	15.4513	12.6196	15.2315	5.36741
gene11226	IGDCC4	7.54645	11.3581	7.48092	4.94364	3.33676	4.84096	5.00511	5.81808	6.50491	1.14087	0.774727	1.50452
gene11227	IGDCC3	0.226592	0.193637	0.206336	0.007629	0.014215	0.008868	0.006513	0.022955	0.011728	0.004584	0	0.060327
gene11228	PARP16	2.82754	3.37524	2.77217	2.63714	2.90274	2.82307	4.05357	4.73849	3.81733	5.44374	4.94032	4.25424
gene11229	CILP	3.19141	12.6505	2.20454	8.02084	6.91842	6.00334	11.0269	15.5319	23.3814	14.3707	9.91936	17.219
gene1123	EMC1	11.8779	13.7521	14.0889	10.7081	9.77783	9.91219	14.546	14.9449	12.5181	14.524	9.93735	17.3937
gene11231	CLPX	12.9543	11.9759	9.94136	9.49675	13.2965	13.5704	18.429	22.3696	17.1659	18.1873	22.8725	11.121
gene11234	PDCD7	3.3784	3.53937	4.85934	4.54781	3.22949	4.02566	3.95641	3.96302	4.16436	2.34687	3.66866	2.46958
gene11237	RASL12	6.28599	5.89985	6.58603	9.54251	6.34195	7.45623	8.07725	7.62635	6.36062	3.43028	3.89014	5.11978
gene11238	SLC51B	0.150207	0.261793	0.176836	0.046709	0.04288	0.11677	0	0	0	0	0	0.055421
gene11239	MTFMT	2.54776	4.15222	1.79388	5.04177	2.52866	1.88752	7.12777	2.92452	6.60328	2.65091	8.03848	2.68446
gene1124	MRTO4	12.2035	9.92298	13.3346	9.08742	7.73778	8.87063	9.51964	8.92786	7.16691	8.9525	8.07887	11.8432
gene11240	SPG21	13.512	18.8367	11.5565	9.5283	13.1587	11.0563	13.8055	16.2508	12.2936	16.1793	14.6394	14.5845
gene11243	PTGER2	0.631268	0.865974	1.07092	0.473428	0.420446	0.48206	1.08043	2.19276	0.824065	0.647928	1.63825	0.371354
gene11244	TXNDC16	1.18397	1.1437	1.01697	0.910041	1.25693	0.966452	1.57879	3.3758	1.36769	1.72639	1.65057	0.80476
gene11246	GPR137C	1.46905	1.40716	1.20958	0.137518	0.221513	0.282859	0.102217	0.102764	0.083039	0.055852	0	0
gene11247	ERO1A	5.40486	4.24412	5.64731	3.89824	5.14046	5.27041	8.40054	29.5976	30.1448	22.1585	76.6732	12.2439
gene11248	PSMC6	41.6327	33.4391	35.6157	25.3448	30.8568	33.8636	39.2267	48.7742	38.1774	28.3246	44.4695	20.3179
gene11249	STYX	7.40635	7.77998	5.65313	5.83894	7.53083	9.01125	10.0669	14.4241	10.9752	8.38291	9.99457	3.19398
gene1125	LOC106503221	16.6534	12.8217	16.8847	11.2626	11.9146	14.081	15.5999	11.295	9.1965	44.6405	41.6677	240.437
gene11251	GNPNAT1	8.91316	6.60139	10.7684	4.82259	5.60336	6.57614	5.62119	7.38396	5.44372	3.8018	3.95993	3.04618
gene11254	SERINC5	18.8392	19.672	15.8937	23.368	25.7809	27.3146	27.8245	26.0986	21.4626	20.2612	18.1874	20.342
gene11255	THBS4	8.25764	29.7847	6.50052	18.1791	17.2068	18.3548	43.7406	48.5359	62.227	57.0506	65.545	137.148
gene11256	MTX3	2.31582	3.29513	1.95176	2.63016	3.42424	4.88605	2.64971	2.22753	1.59716	1.31562	1.74828	0.973255
gene11257	CMYA5	1.13566	2.3627	0.64207	0.777308	0.975688	0.53651	0.503392	0.823571	1.15397	0.773765	0.841436	0.196809
gene11258	PAPD4	18.1635	21.7087	15.0366	16.5071	19.1967	15.7154	32.5698	37.368	40.5229	44.6225	44.0627	34.6774
gene11259	HOMER1	5.45283	7.11014	4.68123	2.18174	1.73018	3.60843	4.08529	4.19604	4.08681	3.44198	3.72465	2.0154
gene1126	CAPZB	9.59016	12.7142	8.78904	8.10398	9.14591	7.91815	18.8878	20.6605	8.95441	15.3403	11.2784	21.383
gene11260	JMY	0.895522	2.30983	1.13262	2.96953	2.86675	3.37041	7.57279	7.99168	7.80927	10.7899	11.6791	3.58707
gene11262	LOC102175297	0.342586	0.512124	1.74141	0.022568	0.004685	0.022483	0.010496	0	0	0	0.01689	0
gene11265	ARSB	5.14518	8.71738	5.78824	4.88149	4.42205	3.82922	8.49257	12.1376	8.68094	6.46004	4.75171	4.23045
gene11266	LHFPL2	13.3466	22.5125	13.8414	7.41875	8.30571	9.78147	12.8898	21.0856	14.3326	6.58921	5.8972	4.78198
gene11267	SCAMP1	10.771	9.4415	9.53251	5.5582	8.29969	8.699	9.82372	6.89758	4.16244	4.4483	4.06243	5.60896
gene11269	AP3B1	24.2669	24.6314	26.5319	16.9027	18.1379	19.3892	29.2875	39.3006	28.9726	19.7496	23.0896	11.0524
gene1127	MINOS1	5.1395	14.4067	32.014	9.13556	34.4875	4.73946	37.4739	28.1976	24.2104	36.1082	35.9027	38.2726
gene11270	TBCA	84.2708	55.1311	71.5512	45.6019	64.2177	60.4376	62.9254	56.8743	55.895	52.4152	74.9426	57.7317
gene11272	WDR41	1.66205	4.12123	1.69188	3.98008	1.9669	1.98437	2.55215	2.27472	1.80551	2.40812	2.2159	2.5138
gene11273	PDE8B	1.47636	2.89996	3.40189	2.5718	2.96918	1.46191	3.52587	2.59234	2.65051	4.49485	4.70003	7.24476
gene11274	ZBED3	2.28199	4.59336	2.59395	1.23382	1.23609	1.44753	1.76355	1.0214	1.81669	3.09632	1.9941	3.65993
gene11275	AGGF1	9.11649	9.00802	8.75769	6.845	7.65655	8.23076	13.1764	14.4709	13.5963	10.1515	15.9485	4.72455
gene11276	CRHBP	0.055181	0.081801	0.099997	0.128819	0.107299	0.100849	0.104147	0.009584	0.05987	0.013085	0	0
gene11279	F2RL1	4.22071	4.07878	4.2279	4.30431	3.38732	5.31104	9.47859	10.9233	5.62997	7.16432	9.15501	12.3374
gene1128	LOC102168874	39.4664	37.0153	31.6602	47.6541	30.8113	38.2406	37.2531	31.5786	36.1698	27.0509	20.6567	47.0214
gene11281	F2R	7.26328	7.50658	5.71123	4.59992	6.74361	5.98101	3.37761	5.69312	10.8667	5.38467	5.95333	4.8909
gene11282	IQGAP2	9.77472	10.7529	10.7419	3.89997	3.90965	5.35414	11.6638	20.1333	12.2058	13.6292	19.4089	8.72163
gene11283	F2RL2	0.310888	0.324987	0.241754	0.645286	2.08666	0.739286	1.45416	4.85665	1.3569	2.4354	3.41244	2.89079
gene11284	SV2C	1.39536	1.13013	1.02503	0.717673	0.448966	0.753373	0.745596	0.810576	0.384938	0.277955	0.145127	0.421312
gene11285	POC5	3.07081	2.83066	3.15834	3.6129	2.6143	2.99109	4.40069	4.30375	3.48509	2.99951	2.8651	2.41791
gene11288	POLK	3.60593	4.12211	2.45882	3.31472	4.73139	3.84231	5.21676	4.71706	5.21197	4.0366	7.95924	1.4578
gene11289	COL4A3BP	8.45973	11.486	7.44124	7.48886	9.92575	10.62	13.1226	13.3379	12.6729	9.61724	12.6578	6.09072
gene11290	HMGCR	12.9391	15.4638	10.8685	5.12798	5.63118	6.36083	9.39752	10.7638	6.9917	6.14591	5.75703	5.74782
gene11291	ANKRD31	0.455783	0.846966	0.527165	0.246931	0.382936	0.519383	0.804081	0.234704	0.371911	0.25011	0.36674	0.063192
gene11293	GCNT4	3.1957	2.34014	3.97623	1.02236	0.654119	0.954798	1.13594	0.77309	0.68378	0.578215	1.11604	0.343753
gene11297	DRD1	0.107712	0.12227	0.231484	0.478952	0.488973	0.262108	0.182864	0.264541	0.780785	0.423851	1.55286	0.234759
gene11298	SFXN1	6.30073	6.86751	5.97419	2.99033	3.50703	3.20519	8.65487	9.57541	9.40473	6.83665	5.12115	5.68965
gene11299	HRH2	0.44153	0.439533	0.5308	1.02072	0.628774	0.612266	1.4205	1.15333	2.47867	0.857127	1.15916	0.686679
gene113	ROBO1	6.23456	10.7222	6.39101	5.04546	4.68679	5.25067	7.60748	7.61095	8.29321	8.31102	7.13694	8.1755
gene1130	TMCO4	2.61985	3.75589	2.20664	4.97985	4.55506	4.76849	5.38039	5.75135	3.17273	7.55593	1.92404	6.29047
gene11300	CPLX2	2.95703	1.38012	2.33049	0.636066	0.376098	0.623156	0.3028	0.256721	0.187134	0.116357	0.021124	0.049998
gene11301	THOC3	6.38986	4.00282	8.60156	4.37805	4.10731	4.59497	5.84782	5.9635	4.20993	5.28538	7.07854	7.19395
gene11303	SIMC1	1.34932	3.07359	1.55082	1.56601	1.22354	0.96271	2.51771	2.3842	2.62255	1.22506	1.22078	1.04841
gene11304	KIAA1191	17.0897	14.4985	18.3551	13.2489	11.283	13.4155	15.5303	15.504	14.6335	15.5907	17.8749	20.3521
gene11306	LVRN	3.14861	5.46376	2.09214	2.3142	2.56792	2.82128	3.33637	5.08562	6.92441	4.32372	5.18643	2.48978
gene11307	AP3S1	16.9555	15.1496	18.1551	9.65638	11.6901	14.6979	19.2922	23.1775	21.1152	15.0949	17.6803	14.7827
gene11309	ATG12	10.1353	8.4076	10.7759	7.96102	9.60397	10.054	10.7292	12.8355	9.81929	10.7472	10.5511	5.4282
gene11310	CDO1	26.0276	24.6265	27.0834	5.87448	6.54161	7.68977	10.9886	12.187	8.43595	4.33756	4.23012	2.16198
gene11311	TMED7	41.6727	38.2969	42.4216	26.1089	31.4213	37.2455	45.7328	50.1747	44.3197	47.111	45.9687	45.6331
gene11313	TICAM2	1.59953	2.48691	2.91528	2.6439	2.86929	3.57068	4.64102	7.94615	5.3876	4.22844	4.63014	2.95512
gene11316	FEM1C	3.16746	9.76802	5.52206	6.08941	7.39678	10.093	11.8554	16.5722	19.1262	14.5468	15.0311	8.30138
gene11318	CCDC112	5.63624	3.13791	5.15765	2.08386	2.74465	3.01402	3.83403	4.28991	3.24909	2.44904	3.28683	1.04024
gene1132	OTUD3	2.31498	5.91056	5.27931	3.96741	4.59169	4.63719	3.58458	6.02287	4.99653	6.38948	6.55288	5.36819
gene11320	PGGT1B	11.1548	7.90799	7.46439	7.99599	7.86083	9.59962	10.0288	7.61001	8.60974	7.89179	9.5561	7.52712
gene11321	TRIM36	1.27323	1.28055	1.27734	1.09523	1.41254	2.61685	2.64318	2.57066	2.35871	2.68034	1.99114	1.39152
gene11323	KCNN2	1.05323	2.07004	0.812702	0.882499	0.722183	0.721693	0.695924	1.58197	2.13549	0.621776	0.463246	1.57295
gene11324	YTHDC2	4.0572	4.13234	3.82782	2.72849	3.19729	3.69794	5.76197	7.37837	5.72267	5.2698	4.56263	1.33768
gene11325	NREP	164.894	133.461	171.646	87.4581	87.8901	95.4411	77.6306	62.1661	86.1287	5.52967	7.91313	28.4919
gene11328	EPB41L4A	5.81491	6.86577	4.71222	5.86955	7.17347	5.4624	5.96472	4.37994	5.18181	2.75292	3.32915	2.21705
gene11329	APC	9.41206	13.6774	8.193	6.40086	7.78204	7.97387	11.6608	14.6655	13.8708	6.51997	8.66776	3.96172
gene11330	SRP19	24.0392	18.934	24.7587	13.8021	17.7106	20.5102	21.9894	24.9173	19.6	14.9437	21.8727	14.8684
gene11331	REEP5	28.1015	22.5604	28.201	20.3852	24.1198	26.3136	29.3013	41.1364	32.5301	27.4933	28.8382	19.0409
gene11332	DCP2	4.52645	4.88518	3.85878	2.80886	3.40467	3.05743	4.13679	4.74204	4.69499	2.90356	4.51485	2.42052
gene11333	MCC	4.96112	8.02959	5.00529	5.22871	4.44891	5.54857	9.86368	6.82844	8.7296	7.25841	8.09505	7.61729
gene11338	ZC3H6	2.7675	3.4328	1.65282	2.2913	2.65175	2.49064	3.2404	3.23918	4.18572	2.3889	3.2885	0.957465
gene11339	ZC3H8	7.0829	5.89571	6.62052	4.69217	5.38381	5.50155	4.85095	3.19625	5.18664	4.98334	8.36003	3.0079
gene1134	LOC102170564	1.33367	5.3054	0.266295	0.720163	0.089618	0.32143	0.049015	0.088733	0	0	0	0
gene11340	FBLN7	3.84255	6.52335	6.69373	3.46617	3.02076	2.92208	2.10632	1.75615	3.09815	0.805139	0.612087	0.993229
gene11341	TMEM87B	3.37293	6.04079	2.98636	3.01482	6.78627	3.55014	4.35095	3.84309	4.26594	3.21231	9.17243	2.54672
gene11342	MERTK	3.50347	3.92273	3.63186	6.66389	4.62724	4.25631	4.84016	11.2705	6.87109	5.6189	5.76789	4.0639
gene11343	ANAPC1	5.65908	7.2615	3.87203	4.88763	4.02549	5.08093	6.02063	6.73282	6.1578	6.02485	4.38935	4.27498
gene11348	BCL2L11	1.53043	1.89057	1.48886	1.173	1.05246	0.680757	1.59759	4.24814	1.61845	1.98828	1.93172	1.36735
gene11349	ACOXL	0.23173	0.223472	0.478223	0.187616	0.078378	0.219538	0.744145	1.35686	1.06586	0.556737	0.80838	0.399433
gene11350	BUB1	7.26523	7.04412	6.29531	2.70877	2.81577	2.55949	6.43888	8.67953	4.89645	1.92671	1.31078	3.06848
gene11351	LOC102171434	3.25999	2.88244	1.7954	1.85751	2.13073	2.07288	1.89539	2.91255	1.6994	0.048179	0.114931	0.234593
gene11353	NPHP1	2.95846	2.85044	2.36487	2.5338	1.884	2.25182	3.03952	2.7236	3.21556	2.76203	2.10029	1.73698
gene11354	MALL	6.97592	8.78977	5.52678	22.8	29.9032	30.6962	30.9429	49.3471	19.8937	25.7411	12.302	27.4373
gene11355	MAL	21.3121	7.37834	34.5638	11.8964	23.4867	11.2724	103.497	136.227	68.9214	123.381	151.043	378.099
gene11356	LOC102172271	0.090163	0.180761	0.120444	0.022668	0.04006	0.049794	0.185187	0.110459	0.06516	0.132559	0.038537	0.118209
gene11357	MRPS5	11.5969	8.26619	14.951	11.6141	13.3674	10.9014	15.9623	13.9063	15.43	28.2329	27.4939	27.6921
gene11359	ZNF514	1.77662	0.777912	1.3622	0.523363	0.562631	0.559663	0.353957	0.379271	0.684796	0.060058	0.140621	0.038003
gene11360	ZNF2	3.65756	3.40857	4.82251	4.2708	3.64927	3.99195	4.16879	3.40054	4.22429	2.97112	5.10984	2.45174
gene11362	PROM2	2.25719	1.23715	3.82248	2.64343	1.55842	1.86166	8.11889	4.7743	5.718	13.5742	11.5761	14.0216
gene11363	KCNIP3	0.144764	0.15107	1.31728	0.115992	0.127699	0.055734	0.043882	0.002184	0.04858	0.023075	0.066329	0.428528
gene11364	LOC102175132	17.2402	10.5152	13.9115	11.5361	10.3434	15.9577	9.26614	4.37411	7.81759	7.63028	10.2875	8.24443
gene11365	GPAT2	0.271783	0.158797	0.083032	0.064091	0.124831	0.059514	0.064801	0.00933	0.173453	0.500889	0.381169	0.127957
gene11366	ADRA2B	1.31425	1.95176	0.940077	1.91793	1.87786	1.84678	2.49596	1.52067	3.66973	1.91894	1.16041	2.26587
gene11368	DUSP2	0.246874	0.237334	0.278808	0.379354	0.340545	0.247139	1.04802	5.49732	0.703989	1.88124	1.38023	1.15646
gene11369	STARD7	6.84241	7.07648	7.40289	4.32285	4.10446	4.47806	5.27464	4.60208	4.91499	4.28661	4.59617	20.4886
gene11371	TMEM127	2.58992	4.47528	3.42738	2.56108	3.06283	2.15847	5.33663	6.91845	4.10952	6.05351	6.08097	7.89492
gene11372	CIAO1	5.8111	2.86253	5.8071	4.94299	5.27206	2.7057	4.97047	5.34887	4.88874	5.88192	6.75769	5.69535
gene11373	SNRNP200	16.7048	20.0353	16.6814	14.8824	14.4263	14.8922	23.0869	24.4368	19.4978	25.249	18.2519	21.5373
gene11376	ITPRIPL1	3.40993	2.81317	4.32019	1.43563	1.38053	1.40724	2.60971	5.55858	2.38566	2.32632	2.00033	0.59041
gene11377	NCAPH	3.87768	3.4676	3.31291	2.18375	1.78401	1.84747	5.19133	4.80771	2.61998	2.73868	0.640419	3.61443
gene11379	ARID5A	1.55217	1.9709	1.47147	1.12879	0.577707	0.773964	1.21273	3.21175	1.06735	1.66366	1.8654	2.29379
gene11380	KANSL3	6.73295	7.15025	5.4092	6.1488	5.93122	6.3466	3.23371	6.25327	2.88789	6.58775	5.88809	4.43973
gene11382	LMAN2L	3.55492	4.10169	5.64888	2.91009	3.01455	4.28376	2.28489	2.2234	2.65386	1.95854	1.74212	3.80013
gene11383	CNNM4	3.1253	2.75894	3.43201	3.58439	3.97521	4.95518	5.90119	5.40859	4.93094	8.01542	6.65641	11.2342
gene11384	CNNM3	4.54924	6.2142	5.4561	6.22297	5.76014	6.31013	6.41986	7.49307	5.20465	7.35895	5.24983	6.90174
gene11385	ANKRD23	1.11384	1.31038	1.46911	0.995765	0.919078	0.956179	0.835239	1.324	1.26818	1.01007	0.984324	3.30144
gene11386	ANKRD39	4.95601	4.01177	4.55793	2.48603	2.65623	3.13586	4.17217	4.00174	3.18278	3.12722	1.56468	6.12708
gene11387	SEMA4C	7.6589	7.11373	7.44757	11.1889	10.8115	10.9311	9.41746	6.21787	8.70041	9.95013	7.29628	12.6692
gene11388	FAM178B	0.07167	0.14113	0.094082	2.44986	1.56501	1.64234	3.54322	2.00671	1.95524	7.41015	2.04962	6.6463
gene11389	LOC102179291	105.405	81.532	114.891	94.5516	172.027	95.3832	225.381	150.892	157.368	369.05	332.721	567.816
gene11390	ACTR1B	5.83739	5.13509	8.57538	5.55047	4.50706	6.17769	4.96774	5.31059	3.45727	9.24784	7.42939	6.07056
gene11391	LOC102176695	0.879024	0.234739	0.141023	0.122206	0.124478	0.120077	2.08506	11.3402	2.58744	1.3646	3.05075	1.18856
gene11392	TMEM131	4.36648	8.14318	4.47937	3.96339	4.34851	4.53253	8.39821	10.6889	8.59512	7.13719	7.36901	4.1414
gene11393	VWA3B	0.237046	0.175662	0.295285	0.087808	0.056583	0.50181	0.127197	0.138079	0.084681	0.304984	0.471001	0.113345
gene11394	CNGA3	0.500717	0.238124	0.657452	0.24053	0.179399	0.302927	0.626916	0.935061	0.766525	3.13211	2.74913	0.333619
gene11395	INPP4A	5.63662	5.85876	3.55107	6.38968	4.63316	5.74411	10.0308	11.4459	9.62065	7.99038	6.23499	6.50876
gene11396	LOC102182511	23.9737	18.9128	20.194	17.4141	20.685	22.6772	12.9775	10.8012	9.71541	15.0717	14.683	12.3089
gene11397	UNC50	10.8883	18.085	21.5391	6.09909	16.5883	18.191	17.5097	20.085	13.8123	15.8903	16.8526	16.6836
gene11398	MGAT4A	4.13832	2.353	4.49028	2.46188	2.94277	2.43432	5.61675	5.48937	7.91117	5.96648	8.82734	2.9906
gene11400	KIAA1211L	1.17755	1.24086	1.84097	2.32176	1.54733	2.314	2.50328	2.0882	1.02035	1.9685	1.81056	2.50121
gene11401	TSGA10	1.99952	1.79632	1.76765	1.36093	2.67446	2.27604	2.35511	3.7226	2.47809	2.01517	2.8079	0.456692
gene11403	LIPT1	3.50533	2.81879	3.40974	2.40536	2.31391	2.3407	3.90002	2.8076	2.95342	3.32668	4.03357	2.04907
gene11404	MITD1	7.66995	4.08417	7.08578	4.22761	4.76095	6.08619	9.86951	11.1937	6.91059	5.07175	6.5755	3.42119
gene11405	MRPL30	9.66058	4.97489	11.0013	7.46347	6.94544	7.38412	8.71262	9.62944	8.61607	11.2837	8.80342	6.06237
gene11406	LYG2	0.180042	0.232864	0.09831	0.009073	0.003998	0.004524	0.020068	0.006033	0	0	0	0
gene11408	TXNDC9	18.0472	14.2622	15.5152	11.8662	14.9064	16.5663	13.5923	8.85398	7.74944	6.62386	16.2384	3.36723
gene11409	EIF5B	3.4681	6.65025	2.94986	2.60406	2.9916	3.25328	6.70586	8.81932	6.76772	6.36498	6.36881	3.92712
gene1141	PLA2G2C	0.159261	0.301849	0.383133	1.73934	0.621697	1.36275	1.26309	1.46404	3.65808	2.56867	1.28246	2.10926
gene11410	REV1	3.22475	4.69648	3.95732	3.92281	3.8057	4.39792	5.42226	5.34015	4.97091	4.4087	4.37725	2.3741
gene11411	AFF3	2.47757	5.0769	2.08639	0.920722	1.72059	1.00889	2.05477	2.30646	2.30219	1.42148	1.84034	1.36614
gene11413	LONRF2	2.09869	4.25929	1.33043	1.18336	1.23669	1.82477	2.52517	1.08275	1.77897	0.440558	0.548591	0.125778
gene11414	CHST10	11.7331	11.7878	13.324	9.46918	7.34889	8.65485	11.53	7.78975	5.44275	9.2082	6.08988	8.63022
gene11416	PDCL3	12.7822	10.0399	9.59214	6.81248	3.45669	8.75797	11.7533	12.8588	5.15282	13.9918	5.33995	12.3645
gene11417	NPAS2	0.788939	3.26075	1.15625	1.40825	1.36626	1.02901	3.08069	1.75024	2.64466	1.50865	3.06541	2.15414
gene11419	RPL31	1244.46	967.816	1230.32	1227.26	1460.13	1259.25	1569.44	946.021	1518.62	1717.26	2220.45	1604.63
gene11420	TBC1D8	6.26178	6.30647	5.80405	5.37649	4.77007	4.48109	9.88495	11.6037	8.5783	13.0414	10.6134	8.88648
gene11421	CNOT11	5.355	5.12075	6.48811	5.19151	4.43715	4.98971	9.0985	11.8672	7.04016	9.33701	7.50815	15.7139
gene11422	RNF149	7.56766	6.48029	6.56743	5.83017	6.39378	8.56472	6.08632	5.72942	5.3643	4.86369	4.00361	4.81635
gene11423	CREG2	1.81808	0.88725	0.98459	0.981565	1.09181	1.51798	1.37962	1.12544	1.09155	0.642927	0.384479	0.167903
gene11425	MAP4K4	13.591	18.4363	11.4327	10.0201	10.4619	11.4383	17.0886	16.227	14.5023	12.3931	8.70521	11.7281
gene11427	IL1R1	7.50648	9.719	3.4478	7.32049	7.29375	9.17808	12.7748	11.8732	12.0732	15.0309	16.5362	8.73205
gene11428	IL1RL2	1.1874	1.22011	0.219585	4.93494	4.35182	4.57845	5.79767	3.42052	4.3136	5.87493	4.8526	3.70095
gene11430	IL18R1	0.360326	0.203903	0.751591	0.143138	0.136145	0.03324	0.310212	1.83424	0.472446	0.133637	0.747788	0.018863
gene11432	SLC9A4	1.09383	0.133479	2.32787	0.005527	0	0.027733	1.15429	0.772263	0.729769	0.938593	0.117054	0.22326
gene11433	SLC9A2	3.81062	0.688469	10.6026	0.246155	0.324161	0.415481	13.5568	4.46619	12.0877	19.8732	35.4803	28.1152
gene11434	MFSD9	2.62468	1.9438	3.16065	1.79139	1.40573	1.77426	1.96401	1.78612	1.68084	1.50884	1.35221	2.08148
gene1144	CAMK2N1	2.65	2.02013	1.8297	0.538102	0.729036	1.15967	1.68671	1.83435	2.59357	2.19357	1.76006	1.39889
gene11440	MRPS9	7.21624	6.75854	7.77292	6.51418	6.69736	5.8308	8.69075	7.39498	5.50909	8.88175	8.99711	8.30817
gene11441	LOC102186210	3.52881	3.96361	3.26176	1.63451	4.32621	1.66979	3.84628	3.75893	3.2617	6.00369	5.12175	3.84324
gene11442	GPR45	0.098206	0.120965	0.124475	0.030554	0.024694	0.045652	0.110845	0.040038	0.026503	0.014889	0	0
gene11443	TGFBRAP1	2.45781	2.41551	2.88753	2.18892	2.47891	2.61776	5.18005	2.92517	2.70725	4.58644	3.78412	2.6179
gene11445	C11H2orf49	5.20695	4.73474	5.25213	4.24338	4.07322	4.22423	6.74593	5.9384	5.19977	5.46899	5.55084	3.99979
gene11446	FHL2	14.8213	8.62916	16.9407	14.0764	10.1392	11.3327	14.0421	12.5341	13.1852	16.4582	16.1181	21.5899
gene11447	TACR1	0.233151	0.436593	0.589258	0.764553	1.0596	0.595695	1.30589	1.03554	1.44961	1.38715	1.53038	0.912009
gene11448	POLE4	32.5997	37.6537	48.5622	27.007	26.348	30.2427	12.6346	12.7478	12.1503	13.9131	13.8841	10.0232
gene11449	HK2	1.79234	4.10968	2.62785	0.775436	0.771069	0.537592	1.51034	4.26909	1.21443	2.76692	1.46107	0.92008
gene1145	MUL1	6.44027	3.35084	4.85422	5.93085	4.58824	6.85722	4.59981	4.03573	5.14196	7.72288	9.04131	9.78414
gene11453	SEMA4F	1.91081	3.73045	2.83187	1.47883	1.59603	1.62147	1.44941	2.73539	1.63624	1.33974	1.25241	1.02608
gene11456	DOK1	1.82914	1.57432	1.80394	0.786674	0.710123	2.07987	2.22285	3.40016	1.60551	3.77426	0.846025	3.76069
gene11457	LOXL3	2.76715	3.52296	4.48695	2.66401	2.30702	3.09161	4.23303	3.90602	2.77605	2.10792	3.25308	3.17037
gene11458	HTRA2	9.48086	8.71966	11.2789	9.45475	8.71355	8.67518	8.03894	7.41142	4.10203	4.68709	7.94397	10.3219
gene11459	AUP1	5.52048	9.3178	8.42142	11.0527	7.59251	9.48968	15.5895	7.16291	5.84402	30.0593	7.76215	25.406
gene1146	FAM43B	0.181001	0.244627	0.145545	0.197635	0.117578	0.120084	0.147373	0.111351	0.11593	0.165887	0.090843	0.350406
gene11460	DQX1	4.05454	2.09252	4.35093	2.57955	2.6928	2.72721	5.72466	6.95961	5.99809	3.58717	9.09912	13.2578
gene11461	TLX2	1.79993	1.11541	1.85917	0.552228	0.511813	0.284165	0.044768	0.212266	0.051871	0.217643	0.273686	0.096457
gene11462	PCGF1	3.88155	3.34731	3.34976	4.20814	3.93199	4.42947	7.93895	6.40288	4.7849	6.06602	5.16722	5.93943
gene11465	TTC31	0.459227	0.594427	0.683848	0.923669	0.518604	0.696336	1.03678	1.36415	0.838566	1.0038	1.40466	1.24625
gene11466	CCDC142	3.76591	4.09457	4.2002	3.18388	3.67469	3.6759	5.89501	3.80412	3.43178	6.2711	6.75833	3.17733
gene11467	MRPL53	0.24874	0.280009	0.208145	0.049943	0.071409	0.325245	0.271657	1.04149	0.319195	0.218307	0.387107	16.122
gene11468	MOGS	7.01712	7.21835	11.6527	7.00456	5.61382	6.84035	7.40136	8.46423	5.70904	5.91071	6.80159	11.2057
gene11469	WBP1	15.995	10.774	15.8528	9.98342	8.88158	9.04461	11.3936	6.49779	7.11249	8.78181	7.4011	10.0998
gene1147	CDA	1.28088	1.23405	1.32349	2.54695	3.43711	3.42809	7.06185	5.356	4.35959	12.3679	20.714	15.346
gene11470	RTKN	3.14017	2.61052	3.69678	4.0542	2.62554	3.46373	3.85302	1.70745	2.29825	2.67647	3.1099	4.61749
gene11471	INO80B	10.6561	8.87554	7.0179	7.82332	7.39704	5.62293	8.64527	5.61465	7.06596	5.92274	6.82	10.8513
gene11472	WDR54	1.84736	1.72126	2.66555	2.15228	1.65747	1.49311	2.31912	2.05462	1.52799	1.82086	1.49396	2.3075
gene11473	C11H2orf81	0.171934	0.149179	0.299151	0.238783	0.095897	0.170071	0.089707	0.072602	0.112374	0.11105	0.065745	0.264133
gene11475	DCTN1	21.3482	19.6128	22.4819	22.8465	20.243	24.2487	27.1667	23.5856	22.5954	33.154	25.0716	27.0783
gene11477	SLC4A5	0.07806	0.430851	0.086245	0.0814	0.15584	0.068093	0.35059	0.117479	0.066058	0.178507	0.034283	0.057491
gene11479	MTHFD2	8.9087	8.90367	10.2563	5.3178	6.42802	7.86947	11.2677	19.1121	10.6939	10.532	12.2455	11.233
gene1148	PINK1	13.5863	14.9304	12.8494	15.5143	17.5861	15.3961	20.1065	20.6856	14.2072	50.6688	31.7778	42.5483
gene11480	MOB1A	31.8994	31.8593	26.9506	22.1136	26.9865	34.0055	33.6045	50.6368	37.3863	24.7597	37.4087	13.1964
gene11481	BOLA3	11.9748	10.0424	12.1071	6.09288	15.4327	7.42073	22.2421	16.8584	19.4261	32.594	33.2473	30.2096
gene11482	TET3	3.81997	5.29026	2.93086	3.8009	4.85257	4.87507	8.16293	7.83494	6.37403	6.56478	4.5675	5.66274
gene11483	DGUOK	3.67577	3.97187	7.1447	4.02303	2.08621	4.09472	2.93772	2.64821	2.34634	2.50967	3.24822	4.25599
gene11484	ACTG2	284.108	201.463	199.343	451.058	281.421	348.295	892.19	754.447	2246.66	697.254	302.466	4337.23
gene11486	STAMBP	4.66942	5.83104	5.8604	6.35444	6.69387	8.99925	8.49562	8.30726	7.03737	9.62096	10.6389	5.59474
gene11488	DUSP11	8.19398	6.78107	8.53027	7.6554	7.19406	8.33297	14.5897	16.2481	12.5159	14.5379	13.4567	16.2023
gene11489	TPRKB	2.90374	1.85346	5.28977	1.65259	2.42299	4.68719	3.29748	2.96347	5.526	6.41398	6.38828	2.12055
gene1149	DDOST	72.7316	60.1848	94.3744	46.6849	43.005	43.9891	72.3277	73.1178	50.7071	65.3675	60.6689	115.922
gene11491	ALMS1	5.95108	10.0112	5.38439	7.07201	6.16703	7.28465	8.98864	8.44586	10.2368	6.04169	5.74195	3.09689
gene11494	FBXO41	0.977566	0.718511	0.90516	0.316313	0.257679	0.312678	0.182014	0.15315	0.127264	0.128624	0.052115	0.125066
gene11495	CCT7	61.8405	55.436	74.1421	53.1738	61.6529	57.6146	56.9402	52.6156	43.7668	61.9417	61.6295	79.3274
gene11496	PRADC1	5.89412	5.37591	5.5859	7.14874	9.31854	7.84743	10.3196	8.43813	6.83236	14.0745	11.2529	14.5513
gene11497	SMYD5	3.39495	4.19794	3.73706	3.47844	2.34443	3.15188	4.79612	3.60905	2.76188	4.48902	3.34937	4.42263
gene11500	RAB11FIP5	4.25871	7.18247	3.23809	7.90587	6.4017	8.48083	9.20711	5.58655	5.50279	8.00021	8.12826	8.19288
gene11501	SFXN5	2.3974	3.41527	2.03649	5.88169	5.06221	7.829	10.5055	6.69852	5.37521	6.58132	6.67715	12.4118
gene11503	SPR	16.4623	15.3774	21.4565	17.6906	14.6572	15.2488	14.0333	13.2147	13.639	17.6134	17.9115	17.1891
gene11504	EXOC6B	5.86597	12.8209	5.7115	6.11587	6.36318	9.9746	9.96249	11.6062	15.6968	8.44803	14.4957	4.85452
gene11507	LOC102187233	0.209529	0.583299	0.324782	0.175258	0.556236	0.606084	0.765538	0.469903	0.888593	0.219162	0.628799	0.674761
gene11508	DYSF	2.60595	4.82276	1.82264	2.97482	2.89104	2.89574	7.08608	5.37977	8.08324	5.74133	5.00722	7.60157
gene1151	KIF17	0.246895	0.339326	0.428968	2.83715	0.175017	2.22812	0.162313	0.120881	2.8224	0.042131	0.045158	0.108076
gene11511	ZNF638	25.1588	22.7098	21.8102	18.5771	22.35	25.7148	26.6441	30.3652	29.8115	20.2425	31.7162	7.52823
gene11513	PAIP2B	7.47221	7.17325	7.66232	5.26444	7.35896	8.24523	6.36496	6.75853	8.0564	9.75492	9.83551	4.40508
gene11514	NAGK	7.47205	5.7549	7.54003	7.43088	5.89725	7.4265	5.726	6.12369	4.62185	5.04686	5.25753	7.489
gene11515	TEX261	6.79284	6.59721	8.11517	6.14297	6.38828	6.2559	9.8947	8.65165	6.98534	12.4691	9.91324	18.6385
gene11517	ATP6V1B1	1.02479	1.65672	0.588512	17.6056	17.9874	21.0797	63.5627	34.3866	47.2552	70.6746	88.301	70.3822
gene1152	SH2D5	0.830364	0.453998	0.51269	0.293058	0.122666	0.333273	0.524432	0.482835	0.188999	0.208412	0.144829	0.816674
gene11522	ADD2	2.01918	1.60833	1.45894	0.382767	0.33028	0.399099	0.487337	0.455569	0.206472	0.160993	0.100481	0.066863
gene11523	TGFA	1.50843	1.23795	2.04652	3.42863	3.34984	3.68878	3.91014	4.43626	4.83784	7.40435	6.74958	5.68341
gene11527	FAM136A	11.9128	11.8676	13.4563	6.85327	7.78909	7.92221	9.6641	8.85241	8.00334	14.9809	12.7159	11.1969
gene1153	HP1BP3	8.56427	22.0812	16.4571	10.9679	9.1294	17.281	17.7158	12.6908	9.66992	17.0493	8.04669	13.2378
gene11531	MEMO1	8.45905	14.2602	7.49737	6.7564	8.09443	7.27576	10.9532	12.5766	10.5702	6.56503	8.98578	4.10865
gene11532	DPY30	2.90773	12.9595	16.902	12.2612	14.0889	13.9955	20.0022	20.586	14.5563	18.4538	3.17302	15.7539
gene11534	SPAST	8.07739	8.14836	7.67184	5.60819	6.66117	7.51633	7.00095	8.54748	7.08782	4.88789	7.06683	3.56701
gene11535	SLC30A6	4.84822	5.86709	4.87127	3.07601	4.57624	4.51193	6.58743	7.09711	6.9294	5.04002	6.53801	4.90061
gene11536	NLRC4	0.128285	0.120467	0.057351	0.14669	0.165539	0.087834	0.769379	3.42822	0.464936	0.723999	1.0331	0.252734
gene11537	YIPF4	6.4084	8.65293	5.41594	5.41479	8.26948	8.78208	11.1024	13.3192	14.3033	8.16618	13.6188	4.56634
gene11538	BIRC6	14.5983	21.9869	12.8552	12.3818	14.0184	15.3029	20.6151	24.2324	23.2369	15.5802	17.658	6.77037
gene1154	EIF4G3	9.20283	18.7093	11.8015	8.4497	9.74358	8.5061	20.8805	18.1062	18.0493	17.6182	21.4267	7.0454
gene11540	TTC27	11.596	10.009	12.3817	6.41691	7.68464	8.66446	8.86992	8.10414	7.2124	7.2454	9.15689	5.4598
gene11542	LTBP1	33.0277	47.2669	28.4257	23.4549	22.0246	24.6318	27.6924	35.1138	33.144	13.9603	14.5214	11.151
gene11543	RASGRP3	4.49397	3.81441	5.62263	4.57721	6.21509	5.63894	8.82175	10.0813	9.0903	4.98467	6.86163	2.70712
gene11545	FAM98A	1.90016	2.84489	2.04154	1.60669	2.50896	2.3878	3.95981	4.55915	3.58312	4.88044	3.9512	1.24865
gene11549	CRIM1	7.17668	7.83556	5.07639	7.57862	8.27019	7.51647	10.8946	8.07821	9.08283	13.2614	11.3207	5.93679
gene11550	FEZ2	9.59965	9.08272	8.88846	8.60373	10.3342	9.41358	20.9455	24.3342	21.4925	23.7546	25.3231	13.6508
gene11552	STRN	3.15762	2.90957	3.52633	2.06911	2.45104	3.38219	4.30233	4.97226	6.01677	4.31582	6.45711	2.08513
gene11553	HEATR5B	4.88398	5.18467	4.49827	3.77873	4.14792	4.56438	6.05015	7.38178	5.96133	7.36531	6.45427	3.01567
gene11554	GPATCH11	3.05989	2.93388	2.53173	1.47193	1.50198	1.83241	3.40927	4.24323	2.70972	2.41038	2.347	1.44891
gene11555	EIF2AK2	8.97352	9.63311	8.80024	6.36055	8.12086	10.2253	49.5755	97.3358	175.11	47.7607	94.2454	7.79423
gene11557	CEBPZOS	4.03433	2.43218	3.44797	1.73532	3.55095	4.2969	5.36943	4.35046	7.195	7.73021	4.42269	1.78982
gene11558	CEBPZ	16.5746	14.8422	15.0135	10.6593	13.5081	14.9151	19.3316	20.041	17.8904	11.9035	19.5044	5.51935
gene11559	NDUFAF7	4.42166	4.62027	5.0047	3.52134	3.97866	2.30513	2.67644	2.69387	3.54202	2.26341	4.02476	5.00501
gene1156	ECE1	15.9691	16.6151	17.6474	16.9762	16.4796	18.5224	38.1381	40.3761	30.4897	40.4078	19.1473	35.9899
gene11560	PRKD3	13.7208	14.5343	11.6296	8.69776	11.1257	11.3414	18.4256	20.0602	19.714	11.1842	14.269	3.7867
gene11561	QPCT	1.18086	1.00917	0.659496	1.81264	1.64594	2.30318	12.4959	5.88214	11.4328	10.8281	11.1727	11.1342
gene11562	CDC42EP3	10.9379	10.9761	7.45513	8.8229	9.98201	10.6727	11.4815	13.9644	15.7311	10.9452	8.07676	24.142
gene11563	RMDN2	4.61762	4.63194	4.18411	3.68704	5.51541	6.23222	3.5031	4.39482	4.19623	3.58191	3.74718	2.8366
gene11565	LOC102184252	2.65094	2.99275	1.89308	0.314614	6.26418	0.244087	2.06773	1.13483	2.47214	11.32	9.33	2.34607
gene11567	ATL2	11.8675	11.4286	10.7519	12.6789	15.6055	16.4503	22.2976	23.884	23.0966	23.1878	31.7496	11.5986
gene11569	HNRNPLL	6.79586	3.18291	3.9978	2.51453	3.07434	3.06565	3.40625	4.15923	3.54329	2.55022	3.27504	1.65924
gene1157	ALPL	2.08408	3.03382	1.8086	0.598776	0.530128	0.767925	7.99391	3.49425	12.4377	24.6638	14.3714	17.8942
gene11570	GALM	7.21277	7.14177	10.2745	7.97196	6.73394	7.91303	8.98173	7.28937	7.97699	13.7627	11.5676	19.5263
gene11571	SRSF7	42.9013	34.4299	49.7397	28.5216	29.7617	31.5854	35.3145	31.8967	24.5339	21.6596	26.7678	34.4396
gene11572	LOC102185091	3.68339	2.97314	3.62043	3.68043	4.81448	2.97135	1.46042	1.92024	1.18373	0.602042	1.57312	0
gene11573	GEMIN6	6.69295	5.58227	6.14361	3.70534	3.96666	4.97564	4.27839	4.0344	3.10634	3.493	2.23012	3.60709
gene11574	DHX57	7.63911	9.58102	8.6751	5.91287	6.19364	6.76413	10.6969	9.51463	9.42198	8.83791	9.12073	3.6236
gene11575	MORN2	2.87783	2.08621	3.38708	1.14987	1.80685	0.903002	3.16168	1.48605	1.7075	1.23984	3.25601	3.14106
gene11577	SOS1	5.22124	8.08065	4.69313	4.01578	5.76617	5.48695	7.6455	7.8171	9.55852	6.3109	8.90751	3.67673
gene11579	CDKL4	2.58255	2.07654	2.18199	1.10958	1.10036	1.2757	1.80289	1.11458	1.46669	1.72828	3.2719	1.74335
gene1158	RAP1GAP	4.64719	1.3654	10.622	1.31912	1.22871	1.36198	4.29511	3.80612	2.32469	4.33706	3.0317	5.07904
gene11580	MAP4K3	7.55845	9.3552	7.95519	11.9565	9.93299	10.0836	11.9699	10.6352	13.1519	18.8086	12.4979	5.35261
gene11582	TMEM178A	0.632693	0.525947	0.525899	0.644072	0.6209	0.85721	1.42137	0.776238	0.902798	0.809183	0.322765	0.513445
gene11583	THUMPD2	1.28404	2.02204	1.42878	2.00228	1.6595	2.37389	3.02864	2.35823	2.64378	2.23352	2.03546	1.22449
gene11586	SLC8A1	12.7947	7.81704	8.8923	11.7154	11.9314	11.1749	18.0568	12.3811	18.489	14.7403	10.8805	13.3728
gene1159	USP48	5.3573	7.66491	4.9672	3.62525	6.34824	5.38154	7.52197	9.77369	6.5831	5.01537	6.98161	3.03489
gene11594	PKDCC	17.2937	11.6783	25.6933	8.5586	6.44872	7.41727	10.0157	8.84116	12.917	13.6547	9.41173	13.1174
gene11596	EML4	13.3866	19.9105	15.1839	8.50882	7.9212	10.2542	18.8758	19.2794	12.6469	16.6005	12.8377	10.0211
gene11597	LOC102187496	45.3871	31.4337	41.1028	33.9434	39.0846	35.0675	37.346	34.0636	37.0979	47.3239	40.9397	54.8224
gene11599	KCNG3	0.240099	0.357654	0.165165	0.315418	0.308888	0.447815	0.55693	0.364093	0.440779	1.04533	2.51031	1.7469
gene116	GBE1	7.86272	7.60312	7.64191	8.15683	10.8351	11.4898	15.4227	13.7774	14.3389	13.9216	15.7137	5.45102
gene11600	MTA3	1.87399	2.66931	2.2813	2.01087	2.48718	2.63767	3.39296	2.47587	3.19043	3.59445	5.83249	4.56114
gene11603	HAAO	0.750118	4.0269	0.702887	0.545568	0.263538	0.356003	0.176577	0.277604	0.036016	0.044348	0.298342	0.099727
gene11608	ZFP36L2	12.5492	19.6787	10.3018	13.3777	19.4822	23.7447	23.1847	31.5244	32.0345	34.1312	27.8802	17.343
gene11609	THADA	6.23817	9.8445	5.75447	5.46196	6.10844	9.32619	9.80211	13.3416	8.91812	14.026	8.32959	6.82265
gene1161	HSPG2	12.5615	25.8932	11.1265	13.649	14.303	16.3957	25.7389	18.6634	24.888	14.8424	7.75722	27.4223
gene11612	PLEKHH2	3.98821	7.43866	4.29199	4.04667	4.03151	4.25648	5.40944	10.1093	7.29123	3.9558	3.76761	3.38879
gene11614	DYNC2LI1	10.2661	8.47566	8.8694	6.82848	6.72431	7.11432	8.81354	11.5585	12.5006	4.58745	6.72976	3.44362
gene11615	ABCG5	0.203543	0.756425	0.117767	0.172048	0.010962	0.029751	0.017956	0.033023	0.042039	0	0	0
gene11617	LRPPRC	15.0304	15.621	13.0369	9.16675	17.3457	13.286	20.4097	21.7795	15.9382	22.9781	28.5275	10.2567
gene11620	PPM1B	7.03115	20.6411	5.80873	5.55964	7.39758	21.8284	12.027	32.5382	11.7153	7.86913	34.0041	16.7919
gene11622	PREPL	12.1879	11.2615	10.4954	7.2144	8.69528	8.44668	9.24635	12.1975	10.4584	13.5098	17.717	1.87594
gene11623	CAMKMT	1.74645	2.17974	1.71139	1.453	1.9082	1.37254	2.36882	1.96388	2.65787	1.87547	2.85971	1.48513
gene11625	SIX2	0.543558	0.460009	0.871657	0.027111	0.12942	0	0	0.143602	0.040175	0.247371	0.119342	0.1535
gene11626	SRBD1	10.5491	10.3245	10.6068	9.15259	10.9017	10.4966	10.8517	9.8437	8.40606	5.93171	9.85023	4.23279
gene11628	PRKCE	3.67693	4.78052	4.52929	4.17823	3.6797	4.00819	5.38673	4.17752	5.60291	3.69815	6.58044	4.53637
gene11630	EPAS1	4.25646	6.03589	3.33032	8.89387	13.8094	12.3956	31.091	21.3216	27.2557	40.6561	30.9819	35.1694
gene11633	ATP6V1E2	1.07358	1.06967	0.513292	0.487358	0.469367	0.438902	0.637753	1.79981	1.1158	0.657617	0.887719	0.838679
gene11634	RHOQ	9.92206	10.5628	9.67229	5.74765	8.58951	7.4826	11.8402	15.4174	19.7867	14.7325	16.3843	7.7029
gene11635	PIGF	8.89563	7.66586	11.5962	5.04298	5.92037	6.91474	7.66717	6.33981	8.66753	7.6119	9.53139	7.98372
gene11636	CRIPT	16.1419	10.6728	15.2972	10.8675	13.583	13.0733	17.1868	22.7218	17.8886	16.4922	21.1837	12.8381
gene11638	SOCS5	8.92004	10.0776	7.89988	6.52401	8.56743	8.4535	11.2096	9.05772	12.608	8.37131	9.58454	4.27855
gene11639	MCFD2	14.8132	18.4956	15.0795	10.2382	13.6301	14.0448	23.2725	34.9325	24.4772	24.9441	38.4252	19.8876
gene1164	LOC102188098	1.99534	2.11183	1.77303	1.54221	1.18081	1.88413	1.9519	1.49188	2.98694	1.57892	1.56131	1.97861
gene11640	TTC7A	5.41789	5.481	4.74535	8.01634	5.29024	5.61274	7.65556	10.4062	6.95615	9.02082	7.17177	9.10513
gene11643	CALM2	301.271	197.537	262.544	245.763	275.62	327.469	445.476	516.875	429.456	229.065	329.546	292.754
gene11644	EPCAM	77.1654	36.1674	97.4926	24.2205	26.2567	31.7774	19.9582	17.9099	14.6077	14.7623	33.0109	14.2276
gene11645	MSH2	18.0415	27.1732	17.6881	8.65844	11.0569	12.2742	10.7741	11.703	8.70701	8.81123	10.1732	4.90512
gene11647	KCNK12	0.109432	0.370791	0.189831	0.194906	0.254753	0.175577	0.326176	0.148817	0.209529	0.105656	0.087509	0.085714
gene11648	MSH6	25.2653	24.7001	29.3808	15.6546	16.3981	18.9436	15.6019	16.5551	14.1224	9.4504	11.4666	5.6397
gene11649	FBXO11	7.76987	11.5644	7.15628	6.8591	8.66632	11.0115	12.7158	12.8063	12.5705	7.47762	12.0501	3.57859
gene11653	FOXN2	5.15198	5.44602	4.72292	2.28385	3.58963	4.87563	8.32534	16.4502	6.95195	8.73235	8.71741	2.80119
gene11654	PPP1R21	3.30278	5.14963	2.23325	3.45631	3.42999	3.25993	5.24101	6.49065	3.92139	4.12765	4.66762	1.48338
gene11656	STON1	5.38911	5.85184	3.32389	4.50672	5.01685	5.87843	6.62928	4.5183	6.65232	5.33825	7.67769	2.5109
gene11657	GTF2A1L	1.06556	0.925533	1.57701	2.31899	2.19925	2.38488	3.88911	3.60658	2.3032	13.2028	10.7443	3.66308
gene1166	CDC42	23.7291	7.47928	25.1314	12.0556	8.90808	16.4519	35.4318	28.5635	30.7142	33.6767	38.5563	47.2137
gene11660	LOC102175771	0.416519	0.404526	0.392817	0.22317	0.822473	0.7332	0.687232	0.542139	0.176731	0.603221	0.616388	0.922976
gene11663	NRXN1	5.48081	6.24393	5.85351	2.42573	2.55792	2.14048	3.65308	2.87696	1.72444	0.811061	0.680278	0.650014
gene11667	ASB3	10.2816	10.0581	8.88673	7.85502	9.20707	8.61515	7.73965	7.83072	9.509	5.61848	6.53931	3.01682
gene11669	CHAC2	1.37553	1.23833	1.20132	0.621998	0.774712	0.619311	1.12485	1.6345	1.2148	1.43669	2.85846	1.46889
gene1167	WNT4	2.46718	2.83591	2.4708	2.18872	1.63611	2.15726	1.8107	1.35212	1.23437	0.307927	0.070894	0.750491
gene11671	ERLEC1	15.6399	15.7317	16.576	11.7535	13.7127	16.7734	21.0351	26.008	22.4994	13.8958	17.0648	9.03566
gene11672	GPR75	0.649291	0.78753	0.507375	0.120514	0.1403	0.217743	0.184004	0.141901	0.201203	0.071693	0.082479	0.068336
gene11673	PSME4	8.04747	12.9386	7.19645	7.20642	8.74775	8.65559	14.316	16.3781	16.3255	12.2994	15.8754	6.69412
gene11676	ACYP2	3.09494	2.00095	3.22863	2.62853	4.3974	2.95354	2.28666	4.8972	3.53577	3.54509	3.38026	2.56939
gene1168	ZBTB40	4.94384	6.45966	6.9473	5.14694	5.26171	5.63317	8.00046	8.88406	7.94689	8.32604	7.32851	7.76018
gene11681	SPTBN1	61.8339	80.7543	56.5163	59.2633	62.5354	59.5651	94.0948	95.0353	103.203	107.011	86.6711	48.4521
gene11682	EML6	3.2917	4.01314	2.81786	7.19193	4.13223	4.70361	2.01396	2.48786	2.66268	1.71936	1.27174	0.852226
gene11683	RTN4	21.6786	20.3666	20.0128	13.942	21.8792	17.2405	16.4221	12.4731	14.0886	13.825	14.7307	26.4171
gene11684	CLHC1	1.67664	1.26414	0.694002	0.958609	1.03221	1.93655	1.89269	1.27081	1.86699	2.1696	3.31026	0.409986
gene11686	RPS27A	934.445	785.962	952.606	836.496	1128.99	909.528	707.689	642.448	740.847	613.804	900	767
gene11687	MTIF2	2.66786	2.87291	3.09214	2.15168	3.31259	2.95503	4.96957	3.85394	3.61687	4.56556	6.18214	3.08477
gene11688	LOC102176133	1.72219	1.46255	1.74849	0.904764	1.40837	1.86577	3.74928	3.13193	1.92244	2.35205	4.54234	4.65056
gene11689	CCDC88A	9.61713	10.9765	9.05293	5.43659	6.89999	7.09333	9.98004	8.90801	10.2196	4.0347	5.09424	3.30343
gene11691	CFAP36	22.0989	15.9649	21.8536	16.2263	17.0705	18.5369	24.9374	26.7127	30.0326	24.1476	25.8013	18.5582
gene11692	PPP4R3B	21.2462	22.6152	19.6045	6.36045	21.1065	8.53013	8.56981	7.62839	9.61878	6.23458	18.47	7.48954
gene11694	PNPT1	9.02807	6.6644	6.06293	7.29973	8.25011	6.70542	12.624	20.802	21.5929	15.6096	23.2946	8.86806
gene11695	EFEMP1	16.1613	12.638	21.9678	17.0836	14.6966	20.4187	26.6084	27.263	23.4999	36.5697	34.9083	25.4348
gene11699	CCDC85A	1.27717	1.18695	0.502038	1.97364	2.21796	2.95914	2.02952	2.10923	2.01062	1.19334	1.2317	0.738607
gene11704	VRK2	11.7454	5.61272	7.27288	8.12413	6.27977	7.37361	10.0296	15.5642	11.5948	12.5414	10.6341	11.7318
gene11705	FANCL	9.99179	7.63187	6.90118	7.14869	9.57107	7.0844	6.80825	6.29399	6.77234	3.19172	6.03242	4.70641
gene11708	BCL11A	6.73295	7.87603	3.80414	6.6846	6.75196	7.64821	7.31578	5.60256	6.73255	4.61273	4.09445	4.85042
gene11709	PAPOLG	3.83711	3.7622	3.85196	2.37339	3.36728	3.72312	5.61709	6.76625	5.37899	4.11365	4.73348	1.84677
gene1171	C1QA	4.85094	6.79377	5.93481	5.36866	6.0929	4.10566	31.1923	89.6109	33.7387	47.1633	55.4808	56.199
gene11712	REL	0.66907	0.797669	0.928763	1.42336	0.744302	1.4057	2.94223	5.57293	3.01776	3.23319	3.87818	1.65743
gene11713	PUS10	2.23824	3.17672	2.0102	1.8582	2.42126	2.70755	4.55443	4.03311	4.8179	1.92637	3.48166	1.50476
gene11714	PEX13	11.7323	9.29695	9.02537	8.40738	11.0673	12.1202	10.1445	10.6399	11.445	8.18897	11.2535	4.7752
gene11716	KIAA1841	3.48169	3.59524	2.8947	1.86652	2.22179	3.57297	1.54861	1.45014	1.95469	1.86573	1.47326	0.604687
gene11717	GCFC2	3.089	4.4049	2.90139	2.57464	3.61763	3.4704	6.74497	8.25226	6.49009	4.47871	6.40953	2.3561
gene11718	MRPL19	3.49351	3.61636	13.5657	2.48758	3.00287	3.14865	5.1952	4.96007	14.9819	3.87614	6.81709	3.69133
gene1172	C1QC	2.90399	6.33467	5.87262	5.40229	5.67807	5.3876	25.4825	94.1516	32.9458	39.0794	62.144	45.0639
gene11722	EVA1A	0.872255	0.702627	1.20324	1.16314	0.761126	1.2556	1.02482	1.12549	0.585638	0.65944	0.292867	0.151503
gene11723	SOWAHC	6.19843	4.76619	4.27166	5.17043	7.28925	6.18706	6.31199	5.65088	5.3687	5.59927	6.74129	3.99272
gene11724	2021-09-10	33.7083	29.3818	25.4077	23.3048	30.4409	30.9446	34.3864	33.2038	31.6326	21.4361	20.3793	13.4159
gene11725	SH3RF3	3.08387	3.88696	3.22923	5.98058	3.51844	4.93649	3.53864	2.50425	3.33004	3.11467	3.41516	2.86268
gene11726	EDAR	1.43359	1.58529	0.688896	5.12981	3.60733	4.61719	7.11738	3.14623	5.31629	1.72234	2.53075	2.06387
gene11728	CCDC138	0.193718	0.381765	0.299456	0.2179	0.045601	0.048549	0.152931	0.025681	0.00035	0	0.376874	0.012896
gene11729	LOC102172632	11.1599	18.0781	14.7674	10.4988	9.7938	12.3535	15.4262	20.1091	17.4528	17.5139	19.7043	8.46654
gene11730	LIMS1	17.6831	15.9975	16.8311	7.03449	13.4925	8.24259	11.0336	27.1814	12.1202	11.5008	12.1978	10.3272
gene11731	GCC2	6.3617	5.18585	6.15128	3.80388	4.48101	3.97435	8.40856	9.42259	7.68156	4.38525	7.16844	3.98828
gene11732	LOC102174036	1.58292	2.53647	2.05108	2.7148	1.82235	4.0983	8.27641	5.30307	7.84697	11.5706	7.11845	9.46308
gene11737	LOC102174851	1.1138	0.753176	0.979522	0.832069	1.35188	0.625225	1.13305	0.95178	0.993949	1.33783	3.48774	1.44611
gene11738	SLC5A7	7.12392	4.22	6.74493	1.21432	1.04451	1.32556	1.07415	1.03181	0.52342	0.161979	0.197504	0.333212
gene11739	ST6GAL2	16.7289	13.1546	14.9753	10.8616	8.49257	11.3095	8.66396	3.63198	10.0261	0.103069	0.07244	0.444639
gene1174	C1QB	4.51831	6.0165	5.05355	3.65191	3.9443	2.8486	24.5133	104.805	34.2447	39.0151	45.0252	50.7984
gene11744	UXS1	12.2534	9.77627	14.3623	7.2981	7.05049	8.98567	14.3694	15.2457	12.8802	12.8521	11.7563	10.5351
gene11746	C11H2orf40	11.2098	6.29836	21.6878	7.40753	6.14161	7.2772	10.7981	7.30752	10.8911	0.889103	0.211915	2.23767
gene11747	NCK2	18.078	14.0185	18.2403	17.7568	15.9577	16.2643	16.7727	17.3936	15.5588	11.766	16.0865	15.8418
gene11749	TTL	5.13257	5.64185	4.76636	3.90051	3.97437	4.62415	4.50186	4.50328	4.48841	4.87082	4.26205	4.21844
gene1175	EPHB2	5.91798	9.45484	7.34697	5.17953	3.14268	3.92854	4.87778	5.14951	6.04079	0.707774	0.491746	2.18584
gene11750	POLR1B	6.74202	6.13221	6.78676	4.89539	4.65975	5.40506	6.16301	6.27335	5.21559	5.30085	5.37873	5.10376
gene11751	CHCHD5	6.43151	8.69725	7.07765	6.32225	5.56832	4.08359	6.45242	4.8343	5.19334	15.2841	11.5298	12.1883
gene11753	SLC20A1	6.9135	7.55696	7.31809	4.37466	3.85118	4.59367	5.86914	9.85601	5.51039	4.50369	6.59892	3.23468
gene11756	CKAP2L	6.54205	6.62871	6.04481	2.90517	2.7748	2.68417	6.53402	12.151	6.80771	2.83718	2.02489	1.4589
gene11757	IL1A	0.336069	0.352111	0.447409	0.105511	0.056924	0.088348	0.333487	1.2251	0.296529	0.731962	2.16862	0.291114
gene11758	IL1B	0.205023	0.120666	0.055977	0.208806	0.277334	0.185681	1.48907	2.17939	0.462939	2.91948	1.7207	1.10738
gene11768	IL1RN	0.634319	1.33692	0.567634	9.12889	11.6399	8.80306	14.1146	17.2444	11.2113	18.1919	15.2527	13.9646
gene11769	PSD4	1.39118	1.75086	1.65298	3.0049	2.33583	3.70559	6.5278	9.66775	4.49593	6.20928	3.75952	4.78303
gene11770	PAX8	0.155296	0.419028	0.176533	0.14461	0.53772	0.327447	0.165267	0.226454	0.23955	0.099671	0.111085	0.384734
gene11774	RPIA	2.54775	2.69107	3.73749	2.67372	4.34288	2.63916	2.99923	3.46287	2.74308	3.03976	3.15772	4.07997
gene11776	EIF2AK3	7.24735	7.00072	8.6183	6.47704	6.15534	7.66549	7.71414	10.7649	7.52034	5.6402	6.26512	3.802
gene1178	KDM1A	26.664	24.7833	27.0108	32.8425	29.3883	40.2055	33.4618	28.0522	27.9981	28.8673	26.3385	28.0542
gene11782	THNSL2	0.700793	0.953027	0.56554	0.902588	0.820018	1.04467	0.536788	0.351945	0.765611	0.639094	0.433315	0.246078
gene11783	FABP1	5.67399	13.0034	10.4941	2.00349	0.787917	1.86109	0	0	0	0.344413	0.21274	0.858934
gene11785	KRCC1	5.68569	9.44772	4.12634	5.39881	7.63891	7.5858	10.2692	9.71328	8.81685	12.5396	11.8202	7.19713
gene11788	CD8B	1.94701	2.07339	2.00447	0.809269	0.518544	0.766396	2.22309	12.0162	1.92314	0.925792	0.901161	2.70813
gene11789	CD8A	0.108289	0.094264	0.164463	0.018308	0.084381	0.108903	0.912144	12.7258	1.41459	0.902109	1.2543	0.908638
gene11790	RMND5A	20.6977	22.1815	19.8744	28.5913	32.3873	34.3809	34.9362	35.2099	32.053	49.906	54.5346	28.0816
gene11791	LOC102188868	20.8835	21.6554	19.0755	22.4058	22.1988	27.779	26.6104	24.4579	23.7308	29.0052	26.7104	22.5991
gene11793	KDM3A	6.97716	9.22378	8.60083	7.99392	9.42052	9.97725	12.896	12.0558	11.4866	10.622	14.915	5.33244
gene11794	REEP1	4.56121	5.7786	3.30419	3.05129	1.85018	2.73317	2.30103	7.07013	5.81122	9.06569	4.76561	5.49079
gene11796	MRPL35	12.0581	9.31238	11.0835	8.49222	10.7003	10.596	18.2996	15.2362	14.3089	25.3583	23.7362	20.2383
gene11797	IMMT	8.49318	8.01993	8.57795	10.6757	12.4082	8.07225	14.1362	21.923	14.3741	29.1898	15.6015	35.7584
gene11798	PTCD3	11.4038	11.1572	10.8376	9.12786	8.36463	8.11566	14.158	11.9664	13.2189	14.2377	18.9361	11.0247
gene11799	POLR1A	6.27549	6.05114	5.99222	4.31539	4.54482	4.18697	6.74294	6.46373	5.22357	8.87389	6.50794	6.79398
gene118	CADM2	0.570479	1.11275	0.415922	0.845101	0.732277	1.15055	0.963407	0.691595	0.537388	0.278531	0.161552	0.009534
gene11800	ST3GAL5	3.3367	1.77694	3.05446	1.71922	2.98936	3.14835	3.50059	7.10168	3.03017	4.10971	3.82647	2.02414
gene11801	ATOH8	2.46532	3.3779	3.68148	3.81788	4.10267	2.61634	5.60951	3.95703	5.29809	8.81599	5.38002	5.23215
gene11807	USP39	5.87933	6.67801	8.44637	4.95533	4.52752	4.78513	7.93476	12.0256	7.55311	8.65752	8.31	13.7355
gene11808	C11H2orf68	6.28857	6.89519	5.98647	4.87619	4.77891	5.99327	9.12504	8.77026	6.77609	7.39169	5.41223	5.95192
gene11809	TMEM150A	1.64372	1.0639	1.63645	1.13949	0.867369	1.58162	1.49054	0.692924	1.39849	1.37887	1.13504	3.27023
gene11810	RNF181	1.85823	3.75169	4.33387	4.22909	3.07161	5.19595	4.7601	4.19851	4.50944	11.8637	5.45553	9.49039
gene11811	VAMP5	12.5111	0.36095	1.20407	7.3e-05	0.279383	0.079679	8e-06	1.10463	0.28696	0.547223	0.489588	0.002516
gene11812	VAMP8	8.30175	8.08282	11.2612	9.07142	9.48456	7.48691	8.86835	12.5081	6.61511	10.1231	10.2914	13.7128
gene11813	GGCX	16.4728	14.3458	11.5497	10.6255	10.0904	11.2038	12.4995	10.7581	9.96207	13.3101	13.7005	10.2484
gene11814	MAT2A	24.9927	23.4741	22.3087	23.0638	18.8404	21.1002	89.1126	61.7158	69.8573	93.0924	104.219	114.365
gene11816	CAPG	9.80259	9.31554	9.65518	13.1102	11.3735	11.9138	19.8801	38.1654	10.9228	23.8869	9.83517	14.5478
gene11817	ELMOD3	8.39558	7.93631	9.5554	7.1757	6.81227	6.67905	11.6245	8.48564	8.83357	7.15566	8.14773	11.1444
gene11819	RETSAT	5.56449	3.88883	7.44849	5.83494	7.60718	6.72986	9.55528	13.0778	8.29421	11.2823	14.2433	23.7107
gene11820	TGOLN2	9.18958	11.1295	9.09135	9.48538	11.8048	12.0291	17.1281	21.0594	17.4279	27.4981	24.0467	23.2093
gene11821	TCF7L1	2.48866	6.05846	1.35753	2.0103	1.8133	1.86772	2.75597	2.14266	3.39552	0.828695	0.789259	0.723473
gene11825	KCMF1	3.96554	4.48666	4.02212	4.17427	8.49563	4.472	6.98296	9.38029	7.06125	10.4346	10.0744	10.7579
gene11827	LOC108637084	0.678464	0.764296	0.445583	0.183985	0.142624	0.110589	0.434989	0.392722	0.339623	0.448878	0.473389	0.388445
gene11828	TMSB10	919.854	698.523	1419.38	415	474.577	421.567	829.708	1493.83	818.605	527.56	598.736	497.268
gene1183	HNRNPR	19.8775	18.8256	18.5513	4.9402	22.3294	6.25291	11.0304	7.28461	7.77161	7.79186	9.96986	4.66998
gene11830	SUCLG1	35.7344	34.7514	47.5943	36.3692	58.707	35.9491	56.6426	48.1292	43.7717	82.2029	73.5632	122.584
gene11835	CTNNA2	1.62709	0.881192	1.40208	0.374312	0.429868	0.286209	0.291695	0.219429	0.178116	0.476929	0.076518	0.101301
gene11836	LRRTM1	0.368854	0.422751	0.50845	1.01854	0.60501	0.882834	0.613238	0.112643	0.183644	0.179268	0.015639	0.008593
gene1184	ZNF436	10.3581	9.94765	10.8242	8.07473	7.78501	9.09898	5.57925	4.16514	4.64976	3.32301	3.30849	2.38272
gene11841	LOC102168459	0.197618	2.17201	0.062154	0.292235	0	0.029616	0.024186	0.018731	0	0.008527	0	0.096391
gene1185	TCEA3	4.8728	6.05181	5.09685	6.44317	4.92939	6.06144	8.94029	4.09491	7.98848	8.71392	10.1349	13.723
gene11850	LRRTM4	0.587456	0.396235	0.434292	0.184786	0.268202	0.225777	0.40024	0.229303	0.064243	0	0.024189	0
gene11854	AHSA2	2.98008	2.83239	2.87997	1.91462	1.47884	1.41016	2.12703	2.05961	2.71374	0.968468	1.65267	0.587586
gene11855	USP34	16.3912	25.6005	12.913	11.8753	14.0031	16.2081	25.7367	27.5398	28.6346	17.9189	22.079	7.70645
gene11858	XPO1	28.5697	36.4841	31.5224	19.91	28.5584	28.8577	36.239	29.6787	27.6564	15.4064	18.0736	6.64366
gene1186	ASAP3	4.7342	5.4342	5.60437	5.04438	3.83402	4.75798	3.56202	3.82841	3.08171	1.94991	1.87901	2.78536
gene11862	FAM161A	2.65234	3.30867	3.02755	1.81545	1.74903	1.84036	3.42627	3.56739	3.5682	1.03782	1.5208	0.622271
gene11863	CCT4	41.2665	36.3836	46.2594	30.4739	40.3064	36.9604	33.3259	42.7718	32.1243	29.5864	34.324	29.3894
gene11864	COMMD1	31.829	24.2126	32.7193	30.5621	35.6705	31.5557	28.304	25.637	23.3275	22.4695	35.0299	23.0535
gene11865	B3GNT2	8.92163	6.1817	9.02023	8.66805	8.52766	10.4825	17.0835	26.2387	19.6526	16.222	19.8916	12.1693
gene11868	TMEM17	3.76909	2.46977	2.68303	2.22547	2.34151	3.81867	2.57177	2.65058	2.96507	2.33948	3.14554	1.81748
gene11869	EHBP1	7.07591	8.64311	4.29579	4.68137	5.15662	6.20473	12.1469	13.2005	13.1391	14.3604	17.7393	5.14092
gene1187	E2F2	2.20853	3.94321	2.40458	0.670021	0.566343	0.592697	1.95257	1.70133	0.645123	0.553825	0.305085	0.753935
gene11873	WDPCP	2.60345	3.08914	1.98742	1.95742	3.3907	3.61834	2.68309	2.6628	2.793	1.89422	1.73419	1.42764
gene11874	MDH1	101.738	79.3354	98.521	68.702	124.888	78.9747	92.9308	73.8728	82.9316	91.5793	95.7352	102.944
gene11875	UGP2	25.5736	30.582	21.2715	26.5878	32.1598	35.3495	59.2382	70.7992	57.8317	84.3194	94.3216	40.143
gene11876	VPS54	5.25825	6.84452	5.29634	4.58188	5.4698	5.8257	7.08591	8.22037	7.87606	5.35181	6.7695	2.82445
gene11877	LOC108637089	0.067189	0.097953	0.287417	0.147869	0.157315	0.109147	0.26714	0.352094	0.39519	0.139898	0.308564	0.067576
gene11879	PELI1	3.87908	6.11071	5.93315	2.88495	4.06277	3.92401	5.55907	7.35499	5.17955	5.85362	9.84424	5.91069
gene1188	ID3	41.6091	34.2963	62.1911	34.4252	30.2423	28.574	43.1221	37.1201	33.4187	33.8436	39.667	37.3383
gene11880	LGALSL	6.16478	5.92601	4.86109	5.28376	6.91226	7.88823	28.8213	25.0836	30.5704	67.5332	52.1107	17.7515
gene11881	AFTPH	9.32107	8.06815	10.1781	8.16919	9.79278	11.1749	14.9533	18.7637	13.1854	14.3954	19.7985	10.0979
gene11882	SERTAD2	1.93733	3.73368	1.21782	2.65098	4.23581	4.50016	5.15789	6.4404	5.40247	5.92357	6.31031	3.48874
gene11888	SLC1A4	4.50254	5.55915	4.69869	2.77798	2.15535	3.04512	4.38889	3.50376	2.94926	2.4856	3.74379	4.44037
gene11889	CEP68	7.60427	4.09109	6.52398	6.27426	2.85806	3.47095	3.66209	3.59778	8.23295	3.0085	4.18846	1.70945
gene1189	RPL11	806.667	459.668	463.631	927.616	927.418	917.022	722.016	662.532	634.522	1089.7	1112.06	918.8
gene11890	RAB1A	52.2104	59.8074	55.8109	38.4366	14.2886	56.788	66.0371	83.2264	67.2136	65.8346	74.0615	43.6491
gene11892	ACTR2	36.4535	34.492	38.0488	27.7978	33.5005	36.0625	51.0871	74.6763	43.0192	52.5459	46.5244	49.757
gene11893	SPRED2	3.79277	6.4103	2.87844	2.75725	2.98555	2.6551	6.06024	5.7806	5.94642	3.40994	2.55953	2.0352
gene11896	MEIS1	42.1867	36.8703	36.7821	45.9979	44.1502	57.3295	51.7067	36.3414	44.6861	30.7057	32.1819	29.5256
gene11898	ETAA1	10.1529	11.4871	8.95237	8.67586	10.6645	9.69608	11.387	11.6438	11.9431	5.07085	9.02358	2.84633
gene11899	C1D	3.14817	7.82834	2.75168	1.85584	2.25347	3.92513	8.42166	3.45466	10.3706	6.79514	3.37553	4.42197
gene1190	TCEB3	5.73925	5.42881	4.49441	4.59782	5.43185	5.10175	9.51497	10.9576	7.70659	10.6745	9.23634	8.6629
gene11900	WDR92	5.20687	4.43076	8.94794	5.26356	5.74172	6.39574	6.76717	6.14753	4.69043	4.43271	5.83263	4.78292
gene11901	PNO1	11.8764	11.4548	11.7965	6.19601	8.32899	8.30158	11.5267	13.1462	9.11451	15.5251	10.7995	11.8298
gene11902	PPP3R1	14.7493	18.5306	2.88086	11.7505	2.81822	16.4226	22.4597	22.8168	20.8212	17.776	20.6573	15.0062
gene11904	CNRIP1	10.4563	6.63556	12.3614	5.76249	5.57082	5.06569	7.48407	8.1884	2.72652	6.51163	7.61455	2.9135
gene11905	PLEK	0.332785	0.263984	0.145999	0.120701	0.120578	0.106381	0.529812	2.80383	0.782728	0.442461	1.44593	0.290166
gene11907	FBXO48	1.19803	1.02013	0.914726	1.62075	2.30533	2.15764	2.93344	3.52089	2.64412	2.4338	3.23744	1.1223
gene11908	APLF	5.57681	6.00894	5.48066	6.25911	8.69837	7.15262	11.5825	9.71237	8.01209	8.09331	7.98461	1.94183
gene1191	PITHD1	13.9705	15.7555	16.4503	13.2478	15.3413	14.9531	15.3371	17.7956	14.223	20.9282	20.3144	22.451
gene11912	ARHGAP25	0.97873	1.15369	0.50529	1.35656	1.11667	1.8455	5.48132	10.7281	3.4203	4.07718	2.30747	2.19442
gene11915	GKN2	254.557	1.00136	175.142	0.559088	0.515009	0.857576	0	0	0.060983	0	0	0
gene11916	GKN1	334.775	1.21986	143.12	0.381627	0.280713	0.545505	0	0	0	0	0.322913	0
gene11917	ANTXR1	16.3984	26.443	16.7555	12.8689	14.3637	17.5882	26.3411	27.72	29.7244	25.8573	20.4431	7.91539
gene11919	GFPT1	35.0001	27.3757	42.0437	14.2784	18.0603	23.7525	17.8021	21.2105	21.2937	15.1247	18.3672	4.82586
gene1192	LYPLA2	10.4525	8.10107	15.7848	9.41867	7.84193	8.95043	15.2054	16.6305	9.13671	13.423	10.7182	22.8425
gene11920	NFU1	6.82499	6.51975	8.56267	7.47614	12.5365	7.53996	12.5991	12.1709	10.3904	12.7478	18.4582	12.8419
gene11921	AAK1	2.3746	5.12991	2.02577	0.923866	1.24143	1.26771	3.88522	3.71392	3.65282	2.59646	3.60968	2.61097
gene11924	ANXA4	30.0431	19.8006	31.7688	24.2803	24.5584	32.6708	55.612	53.3918	52.2884	48.6399	55.2119	44.7671
gene11925	GMCL1	9.88891	8.51261	10.3031	9.63263	10.3543	12.143	11.6154	11.8195	14.0384	11.9677	13.844	8.78762
gene11926	SNRNP27	20.5459	15.0244	17.6214	15.2042	15.8498	17.3168	16.2291	17.6488	18.6505	16.9478	23.8101	16.2296
gene11927	MXD1	1.92626	0.995825	0.855183	0.83177	3.00329	1.09779	7.75646	16.9485	6.86158	8.34241	7.79561	2.97568
gene11928	ASPRV1	0.443265	0.535833	0.135358	11.3558	11.2787	9.0338	1.27389	7.94787	0.229797	0.043926	0.04423	0.233647
gene1193	GALE	6.3361	4.82877	8.77923	5.57774	4.95527	5.18459	7.43349	5.31501	2.50394	4.05024	4.57602	6.67565
gene11930	PCBP1	15.9243	25.3584	1.20894	15.8631	21.3483	21.1055	23.1625	35.8096	24.0308	23.5933	1.97497	1.23307
gene11932	C11H2orf42	0.158907	2.53499	2.34533	2.3497	1.1	2.20568	3.05502	4.25895	3.65864	4.06025	3.62458	1.5772
gene11933	TIA1	16.1893	19.9198	18.4077	11.32	11.8506	15.3182	16.243	15.1498	14.598	8.81834	13.5894	5.16453
gene11936	PCYOX1	36.9879	31.9513	33.755	41.227	47.0973	57.1792	67.099	58.2147	58.3061	48.2124	47.3266	22.8096
gene11937	SNRPG	11.9676	9.28827	6.14947	8.22039	7.98751	8.6018	11.2715	6.14359	5.04129	4.72602	4.8144	13.9067
gene11938	EHD3	2.11625	2.89034	1.97149	1.14723	1.20397	1.28537	2.29894	2.25943	1.65566	1.03415	1.00995	1.46514
gene11939	CAPN14	0.423957	0.515602	0.340501	0.065367	0.14173	0.073393	0.130404	1.44399	0.048617	0.008241	0.085555	0.010218
gene1194	HMGCL	6.1212	5.9557	8.16429	10.0481	14.6597	9.09438	11.1385	5.94584	9.38536	20.8517	36.3727	107.949
gene11943	LCLAT1	5.51504	4.69512	4.67617	4.35409	4.85521	5.52073	7.32162	7.46311	5.0989	5.18057	4.22806	2.01795
gene11944	LBH	10.262	8.66522	9.88441	8.11204	7.08295	7.30116	16.8412	19.3768	7.93056	25.5419	18.55	19.7295
gene11946	YPEL5	16.8574	14.7855	14.8374	20.0638	25.1063	27.6554	24.41	31.6401	22.9549	24.2982	40.9132	21.8249
gene11947	ALK	1.72571	1.62988	1.56404	0.537073	0.158957	0.38347	0.548091	0.183771	0.188526	0.197451	0.051828	0.062855
gene11948	CLIP4	2.6311	3.00269	1.98922	8.41328	10.3465	11.8274	17.4573	13.1238	10.949	9.30545	7.46243	5.74202
gene1195	FUCA1	17.7133	13.6166	23.8238	15.4747	16.127	16.574	26.4005	28.2382	21.2018	18.7523	20.9029	37.4348
gene11951	WDR43	7.40623	7.64489	8.96358	6.14713	6.58138	10.5487	11.3833	8.37966	7.96854	6.53693	14.7911	3.48776
gene11953	TRMT61B	0.951832	1.44894	1.1864	0.561495	0.813758	1.30285	1.68621	1.34388	1.89575	1.49198	1.79655	1.31251
gene11954	SPDYA	0.382493	0.893747	0.477312	0.736651	0.645017	1.19169	3.18203	1.95868	2.87798	0.910543	1.04936	0.37929
gene11955	PPP1CB	31.2822	42.3265	30.5919	33.9423	18.7584	66.7598	73.1769	71.3357	78.4196	47.3609	26.2116	20.4126
gene11957	FOSL2	18.2329	19.7237	18.1792	59.4408	58.9031	80.0151	67.955	39.3402	52.0226	55.6768	55.9917	49.1568
gene11959	BRE	5.23212	5.1075	5.25662	5.75298	6.23845	6.80123	8.79632	9.10069	7.92784	13.7064	9.98277	14.1678
gene11963	RBKS	0.896074	1.65671	0.493805	1.36479	1.84975	2.51444	1.208	2.76912	1.4202	3.67542	2.31372	2.97476
gene11964	MRPL33	34.6364	28.3766	30.8623	26.9747	39.5466	38.9693	21.0238	22.3496	21.4629	9.4073	31.3842	19.9802
gene11965	SLC4A1AP	7.45488	6.77045	8.10113	7.49598	7.37695	7.89994	11.0908	12.1186	9.81451	9.1483	10.4421	6.49262
gene11966	SUPT7L	1.0118	1.67503	1.10494	1.56986	1.22171	2.01937	2.66832	3.80246	2.43535	5.41325	2.40948	2.70734
gene11967	GPN1	7.71334	7.97296	8.39739	5.61282	6.22984	7.12017	9.47881	11.2416	8.76952	7.23562	6.86948	4.92983
gene11968	CCDC121	0.888952	1.12994	1.12621	1.22392	1.07201	1.16669	1.15059	1.12424	1.1237	1.07264	0.923572	0.499485
gene11969	ZNF512	8.73537	8.75797	10.1192	6.22715	7.18485	9.23248	11.0939	6.03921	9.60013	5.96618	9.1709	4.08836
gene1197	PNRC2	57.8426	53.9133	57.8559	35.1469	42.685	47.3377	86.421	96.3581	79.6741	55.3915	68.6497	28.277
gene11971	FNDC4	2.59871	3.24256	2.82022	2.2028	2.60481	2.56423	2.46079	1.26721	2.01877	3.72102	3.41578	3.21734
gene11972	IFT172	2.91262	3.88008	3.29027	4.24849	3.56592	2.88759	3.78158	3.14905	3.48852	3.63389	3.98107	2.55335
gene11973	KRTCAP3	5.86331	3.02104	7.82964	1.76634	1.09641	1.98217	6.541	5.34275	2.58146	5.71159	2.76542	5.98309
gene11974	NRBP1	31.5474	31.0177	33.9997	38.0596	31.618	34.9152	42.5801	48.8772	33.262	34.7814	34.3066	36.0943
gene11975	PPM1G	12.8372	11.1258	17.041	11.5531	9.3713	10.3117	13.1987	16.268	10.1249	11.861	12.3895	16.9431
gene11976	ZNF513	2.78264	2.12437	3.30406	2.99486	2.26969	2.74053	2.70493	2.66492	2.40061	2.11388	2.72715	3.05265
gene11977	SNX17	21.4297	21.5693	20.4427	17.7435	15.8545	15.5919	17.8846	16.0566	12.823	16.0653	15.105	19.5829
gene11978	EIF2B4	6.98438	6.85996	7.45597	8.1517	8.90682	7.42325	11.8309	15.5664	11.382	17.5662	21.6223	19.7386
gene11979	GTF3C2	3.95306	3.52763	4.00622	2.71328	2.92864	2.98512	4.21224	4.195	3.40223	3.47934	3.41997	5.51552
gene1198	SRSF10	14.7263	9.74386	14.2462	5.78409	9.66402	6.22583	17.0981	20.2452	19.2581	10.0198	11.5557	7.77534
gene11980	MPV17	8.36851	8.65861	6.12317	4.27184	4.18058	2.83317	6.35444	4.39976	4.30608	4.85386	4.28549	7.37465
gene11985	CAD	4.52468	5.81675	5.95727	3.39062	2.43745	3.2624	2.73458	2.11804	2.38895	3.30045	2.35023	3.54144
gene11986	ATRAID	34.0501	30.9963	41.8182	25.6787	27.6534	29.4667	41.1819	43.1547	36.6465	40.5732	43.0391	60.4898
gene11987	SLC5A6	2.81495	2.40262	2.39399	3.16148	3.36254	2.64484	3.37848	2.46499	3.08154	3.85558	3.17692	7.0964
gene11988	TCF23	0.21356	0.644232	0.335445	0.044625	0.078455	0	0	0.14039	0.327691	0.254468	0.048138	0.129114
gene11990	PREB	7.20073	5.82473	9.26268	6.47703	5.52761	6.34923	9.2263	9.97341	6.90049	11.5185	9.47964	11.3973
gene11992	CGREF1	1.35003	2.1642	1.61378	1.64683	1.09206	2.21008	2.57589	3.71283	3.97198	0.838138	1.51712	5.17857
gene11993	KHK	1.68046	1.64933	1.90845	2.04384	1.76379	1.82049	1.32395	0.892949	1.01162	2.67059	2.5092	2.79712
gene11994	EMILIN1	42.2989	51.3081	41.5805	39.7252	25.4356	34.4386	20.8802	23.4596	23.3185	7.94427	6.40514	25.4721
gene11995	OST4	81.8593	66.0507	81.4174	76.1376	83.5914	89.3596	126.12	127.235	133.566	156.246	141.203	162.384
gene11996	AGBL5	2.07185	2.19356	2.32286	1.34176	1.15622	1.23143	1.6589	1.68265	1.48379	1.39923	0.960234	1.08921
gene11999	TMEM214	8.41811	8.53663	8.89538	8.2355	5.86292	7.43833	9.19047	10.9127	11.6112	11.3126	7.84241	14.2141
gene12	IL10RB	9.1222	12.1286	10.4851	8.40634	9.51451	7.70526	13.6628	19.4223	14.6728	11.035	17.2844	16.1543
gene1200	MYOM3	2.26079	10.0787	1.21683	0.564372	0.351375	0.475056	0.735188	0.79491	1.09192	0.622118	0.680426	0.345139
gene12000	MAPRE3	0.984979	1.9554	1.58482	1.33488	1.22059	1.29252	3.92322	2.39757	2.05914	3.12186	2.07742	3.90176
gene12002	DPYSL5	1.76363	2.13722	1.5308	0.203821	0.162976	0.321817	0.271876	0.138479	0.194255	0.056003	0.036258	0.035165
gene12003	CENPA	3.58202	5.29449	1.60464	1.7023	0.940797	1.63973	4.76011	2.41898	2.44616	1.63288	0.71792	0.301242
gene12004	SLC35F6	3.6608	3.15506	3.9468	3.33594	2.5921	3.48006	5.18211	5.49973	3.87617	5.22938	5.49476	7.93429
gene12005	KCNK3	0.311272	0.189514	0.405406	0.281709	0.266122	0.161294	1.08341	0.514244	1.177	3.00546	1.66654	1.15248
gene12011	DRC1	0.431559	0.727187	0.478073	0.588278	0.21228	0.206987	1.30001	1.17829	0.743987	1.00235	0.355644	0.325772
gene12012	EPT1	5.92159	4.98177	4.83558	2.96518	4.33177	4.96387	5.49217	9.87447	9.05027	4.82114	4.77143	5.15188
gene12015	HADHB	21.9968	20.4366	22.1403	17.1846	65.8934	19.2027	35.1059	29.9581	27.3275	45.9773	52.6575	45.0951
gene12016	HADHA	32.2833	30.6141	35.4998	34.5149	78.8934	33.4682	56.6293	51.398	51.517	82.4407	76.3347	59.6191
gene12017	GAREM2	0.109189	0.218037	0.140699	0.051248	0.129901	0.060411	0.080961	0.019221	0.097499	0.100266	0.027033	0.069106
gene12018	RAB10	30.1011	28.6407	26.9186	24.5593	29.3787	33.5203	46.5762	55.2476	39.441	49.7802	48.688	37.2214
gene12019	KIF3C	4.0554	3.31099	3.90997	1.5439	1.29175	1.46605	1.7129	2.05206	1.40176	1.80088	1.19861	1.28647
gene1202	IFNLR1	0.640609	0.401496	0.531906	0.811884	0.655308	0.542468	0.437004	0.544629	0.727106	0.410228	1.63956	3.10287
gene12020	ASXL2	2.19693	3.01633	2.08942	1.89266	1.92391	1.88259	5.17854	5.40815	4.28338	3.76984	4.3487	3.24291
gene12022	DTNB	2.67394	2.98592	3.42175	1.84871	2.23877	1.7937	3.09237	4.39529	2.68678	3.13405	3.46206	6.14242
gene12025	DNMT3A	6.27641	8.89963	6.64487	6.37457	4.43728	7.01673	5.99843	5.2019	6.62743	2.50963	3.38167	3.12424
gene12027	POMC	1.41218	0.446506	0.952796	0.557423	0.445826	0.698864	0.394064	0.200362	0.388999	0.288375	0.183554	0.29391
gene12028	EFR3B	3.12078	2.05763	2.66411	0.968043	0.703355	0.823136	0.499786	0.984892	0.63197	0.535776	0.170686	0.705507
gene12029	DNAJC27	2.84065	2.92215	1.95754	1.47255	1.82295	1.5495	2.38555	2.92958	2.07107	1.53159	1.21039	0.335618
gene12030	ADCY3	3.55958	5.0177	3.68377	3.66868	3.04258	3.92391	4.11285	3.85814	5.71634	5.04084	3.37004	3.14705
gene12031	CENPO	5.67556	4.71066	5.67844	3.46483	3.09436	3.89408	4.48932	4.99553	3.3421	2.9198	1.91439	2.70566
gene12032	PTRHD1	7.71824	4.4	6.54646	4.10259	4.80499	4.46139	9.00465	7.70356	4.91459	8.31449	6.33608	9.87876
gene12033	NCOA1	5.83494	10.7823	4.77753	5.24654	7.02876	5.14749	11.2546	14.4427	12.8718	9.66549	11.1036	5.28611
gene12035	ITSN2	6.11765	7.16841	5.83043	8.05125	8.49818	9.41974	14.988	19.981	15.2436	15.4366	14.0231	4.70673
gene12037	FAM228B	4.65139	3.77694	6.00991	4.34613	6.24697	6.36784	5.51057	4.40955	7.1729	5.8083	9.15159	8.24055
gene12038	PFN4	0.128966	0.3523	0.176223	0.173143	0.176395	0.156964	0.127371	0.236276	0.212623	0.302537	0.239479	0.166623
gene12039	TP53I3	3.1351	4.97165	2.1318	5.2259	1.27807	4.7986	5.94433	4.41976	3.7211	3.15562	1.08988	1.99057
gene1204	GRHL3	1.83453	2.07102	1.81431	4.25852	4.64007	5.91034	6.35565	6.50175	2.5072	4.20009	3.5976	5.02272
gene12040	SF3B6	45.9666	36.3993	41.7467	28.8618	36.1522	33.8351	72.2685	85.6865	75.6569	63.4323	75.8061	59.0425
gene12041	FKBP1B	5.17678	2.53864	4.92167	2.69021	2.02129	3.02081	2.35856	1.75791	1.08845	0.491629	0.397978	0.459004
gene12042	WDCP	1.9091	1.57122	1.77415	1.49286	1.48716	1.72813	1.48276	1.64729	1.43903	1.7107	1.74655	1.04055
gene12043	MFSD2B	0.247167	0.759505	0.201485	0.225908	0.132952	0.218693	0.551425	0.440425	0.564847	0.080167	0.119313	0.558267
gene12044	UBXN2A	6.85263	5.70886	5.5477	5.32442	7.3596	7.82193	10.9244	13.0693	10.7804	10.6127	16.4956	3.73525
gene12045	ATAD2B	5.65718	6.55808	4.82451	5.3228	5.82679	5.91697	8.52954	11.2857	10.4185	5.79754	7.72386	3.2851
gene12046	KLHL29	1.52869	2.45615	1.65119	1.32622	1.21199	1.54947	2.80885	2.10282	3.13817	1.68407	1.90132	1.71752
gene12051	APOB	2.26477	17.3457	1.33055	4.04593	0.056546	1.62742	0.004983	0	0	0.012469	0.117341	0.009409
gene12052	LDAH	8.05318	7.46165	5.87936	3.99958	3.87964	3.67449	6.50443	6.443	6.28379	3.797	4.7234	2.59063
gene12054	GDF7	0.188912	0.207052	0.131165	0.168073	0.201918	0.04307	0.127785	0.037391	0.113897	0.043977	0.036738	0.007449
gene12055	HS1BP3	3.27304	3.70133	5.15824	4.71636	4.26303	4.85127	6.56332	4.97736	4.98457	6.51013	6.57632	6.85877
gene12056	RHOB	0.109846	0.16387	0.138101	0.122663	0.090005	0.118143	0.030878	22.1535	0.032478	0.033015	0.051435	25.0825
gene12059	PUM2	16.5575	26.8782	21.6826	17.9773	23.1056	24.4793	31.2134	36.8935	25.1359	38.8506	40.203	22.3453
gene1206	NIPAL3	6.45321	6.23669	5.74728	7.20103	5.99904	5.96501	9.6667	10.5683	11.1057	11.2387	9.39096	11.4851
gene12061	SDC1	21.6455	21.614	20.5586	42.4247	29.9629	41.3876	36.1747	38.6512	25.5589	33.0512	20.4604	58.6202
gene12062	LAPTM4A	164.813	120.401	143.98	117.974	137.756	124.724	159.411	170.021	161.663	158.761	176.964	205.712
gene12063	MATN3	0.201066	0.26783	0.258072	0.203772	0.32896	0.267435	0.192065	0.461875	0.587756	0.440735	0.585353	0.089563
gene12064	WDR35	4.65977	3.86114	3.14978	2.4827	3.3256	3.61036	3.3848	2.6764	3.80474	2.3471	1.87263	1.13672
gene12065	TTC32	3.49155	3.00326	3.07174	2.57078	3.98811	3.43266	5.14935	5.33273	4.89762	4.89047	5.88025	3.74818
gene12066	OSR1	9.11	9.32957	8.91886	5.73574	4.83763	7.40209	6.21004	9.44749	4.45049	10.7507	6.40513	8.67316
gene12068	LOC102185579	3.80395	2.03858	3.98691	3.3981	3.41826	3.97136	2.81947	2.48513	1.70528	2.0862	2.98894	4.23925
gene1207	RCAN3	6.37528	5.65932	4.40601	2.72882	3.80829	4.88114	4.03867	4.31632	4.25216	2.28668	3.52844	2.10038
gene12070	KCNS3	1.92833	1.29948	2.01865	1.64373	1.85073	1.53801	2.78064	2.01916	1.66244	0.819695	0.610312	0.691685
gene12072	GEN1	1.00133	2.02229	1.4233	0.252972	0.995294	0.707165	2.22822	1.39076	1.07795	0.303105	0.255576	0.158092
gene12073	SMC6	7.51185	8.7495	6.39139	5.90833	7.12166	6.01989	9.34016	14.5915	13.9022	6.27334	11.6261	5.52203
gene12074	VSNL1	2.40257	1.84319	2.2231	3.17924	2.87696	3.61123	4.14948	4.20354	3.15861	2.08231	0.693724	0.922018
gene12076	FAM49A	1.32271	2.14623	1.38104	1.17774	1.90091	1.44405	1.69165	5.96294	2.71999	2.20751	3.08962	1.83167
gene12078	MYCN	2.38486	2.07544	3.45863	1.07534	1.48056	1.08232	0.857678	0.89783	0.575358	0.220917	0.206029	0.550459
gene12079	DDX1	28.5669	27.1264	32.3373	22.8972	25.4135	27.4035	24.5452	25.9099	21.6262	25.7434	30.7506	21.1217
gene1208	NCMAP	3.75463	3.55782	3.64089	3.13511	2.68097	3.74914	0.89109	0.431204	0.955582	0.214323	0.218501	0.133833
gene12080	NBAS	7.29316	8.56855	6.30018	8.29191	7.82327	8.93329	9.46967	9.36397	8.41532	8.00518	7.90035	5.58033
gene12082	LOC108637158	14.4006	12.6724	15.0138	11.8614	11.1768	13.3654	9.07132	0.096917	7.00517	8.83251	11.3463	12.2673
gene12086	FAM84A	4.17707	7.21174	2.11888	10.1359	13.2459	20.4742	14.9715	8.71611	7.0432	7.48401	2.88074	5.53305
gene12087	LOC106502633	8.77144	15.6412	3.7369	0.015366	25.3357	40.217	44.2854	38.9444	33.3961	26.3217	12.6912	16.3781
gene12091	TRIB2	5.23515	6.31628	2.71289	2.162	2.41422	2.19032	4.72308	4.98311	4.00071	2.84576	2.59262	1.95507
gene12093	LPIN1	2.00962	2.35925	1.69982	1.72139	3.332	2.29741	3.41079	2.58226	2.64904	3.4144	3.20706	3.67836
gene12095	GREB1	0.463496	0.567042	0.325483	1.32035	1.41597	1.4173	1.42713	1.29905	1.71215	1.73575	2.45657	1.50559
gene12096	E2F6	5.91698	5.30796	5.04822	3.32848	3.63565	3.77009	5.99134	5.40077	4.30668	4.82448	5.37124	3.51913
gene12097	ROCK2	10.6	13.9081	9.5374	8.98993	11.9068	10.3739	17.089	11.8058	13.4538	9.65882	18.6713	3.38425
gene12098	PQLC3	8.98138	9.70373	9.26795	7.05358	7.46837	8.24714	16.8498	5.82789	4.11474	3.7996	9.54801	8.07063
gene1210	SRRM1	5.43449	8.72028	5.11416	3.88225	4.57893	4.51	10.2637	9.05861	9.35109	6.1241	6.6766	3.81257
gene12100	KCNF1	0.276465	0.303666	0.138059	0.78543	0.556921	0.718518	1.68319	1.32011	1.22011	10.3082	5.56328	8.04729
gene12102	PDIA6	71.3379	64.8203	90.8132	45.1633	44.7456	55.0576	75.7231	79.4347	58.5725	57.2771	59.4654	71.4223
gene12104	ATP6V1C2	0.219076	0.245118	0.765491	1.18482	1.19772	0.597358	24.6591	10.9652	19.0833	9.66412	12.0821	34.0811
gene12105	NOL10	3.62323	5.04374	3.28038	3.14489	3.3384	3.45586	5.77243	4.42097	4.84297	4.56664	5.16117	4.63082
gene12106	ODC1	60.054	43.0875	108.748	20.103	53.9185	24.5173	13.0604	14.873	11.7482	10.1311	12.6783	11.8031
gene12107	HPCAL1	4.67793	3.48226	6.45552	3.14563	3.73992	3.15811	4.71505	5.10297	4.02721	4.72428	3.51474	5.74572
gene12108	RRM2	23.0416	27.5133	19.6173	8.2703	7.74659	10.3708	15.365	24.5818	11.6032	5.81697	2.4625	6.57848
gene12110	CYS1	1.44354	1.56395	0.791341	3.81987	2.86027	2.98681	6.38898	3.17779	9.09069	6.68257	9.30675	5.87336
gene12111	KLF11	3.1426	4.72626	3.06185	3.14304	3.5825	3.17029	3.22324	6.87866	6.11014	3.80786	9.37419	4.07447
gene12112	GRHL1	3.70393	4.12612	3.4282	9.41115	11.2812	12.9387	16.5191	12.0153	9.80929	14.0034	12.3628	14.7503
gene12113	TAF1B	5.36857	4.77567	4.25148	3.75816	4.08085	5.088	6.53175	6.65341	5.57015	4.90526	6.02356	2.47885
gene12117	YWHAQ	138.355	118.092	144.191	111.198	113.785	130.753	120.156	128.163	107.023	97.1305	104.154	99.9369
gene12119	ADAM17	6.45558	8.80074	6.67826	5.43273	6.21121	6.11696	10.192	14.5668	10.1592	8.0832	10.2595	4.55803
gene1212	CLIC4	33.9058	43.0111	24.9447	22.4902	37.5204	35.8108	54.6559	53.4295	65.4549	54.2337	59.3006	28.732
gene12120	LOC102187409	13.9363	8.82978	8.79833	8.98952	13.6966	9.45725	23.3536	17.6802	20.2821	24.9815	34.6697	34.5695
gene12121	IAH1	10.6163	8.91581	11.8408	10.2532	9.52103	9.41994	10.6148	4.40062	7.52602	8.88127	8.88638	11.4885
gene12122	CPSF3	11.635	11.0859	12.6781	7.92518	8.63196	9.20957	13.2871	15.2913	11.1838	11.7595	11.8592	9.58431
gene12123	ITGB1BP1	14.2195	8.24788	9.22761	7.13882	7.88272	7.40259	8.49825	20.6598	14.7894	7.80967	8.91488	8.3666
gene12124	ASAP2	6.49547	6.75065	6.37358	3.7336	3.89226	3.95753	3.71988	5.78787	4.95417	5.07249	4.47549	3.74297
gene12127	MBOAT2	9.14839	9.46635	7.72942	7.86105	5.1885	7.49596	2.87855	3.5917	2.58106	0.527722	0.232539	0.643866
gene12128	KIDINS220	32.2946	35.7562	33.3185	22.0781	27.5638	29.8702	32.8958	29.559	37.2558	20.2818	21.4386	9.39644
gene12129	ID2	13.2822	11.2884	15.7842	17.4627	17.693	17.0252	23.7869	40.3519	21.8287	32.5263	26.1222	24.7035
gene12137	RNF144A	7.33768	9.02941	7.36296	4.93122	5.15137	5.16149	5.71126	4.92989	6.75765	3.46359	3.07444	2.40977
gene12138	RSAD2	0.110551	0.075309	0.359082	0.211433	0.554795	0.768165	7.65556	36.0366	28.3605	17.7066	31.1257	9.72838
gene12139	CMPK2	1.41178	1.54564	1.75257	0.891096	1.21366	1.13359	5.81146	20.7399	17.2061	11.843	18.2447	9.1652
gene12141	SOX11	8.52928	7.7267	7.20923	8.30802	6.02626	7.91075	1.57319	0.947939	0.703999	0.075571	0.192508	0.012389
gene12146	LOC102168270	13.56	14.2667	13.2697	13.7628	13.634	14.068	27.8278	27.7694	26.0954	31.242	36.4741	13.326
gene12148	DAB2IP	3.66716	6.17362	3.99187	4.29666	3.39285	3.64474	9.42403	4.38696	6.87628	8.80787	7.56214	8.10255
gene12149	TTLL11	0.908634	1.13396	0.960058	0.638384	0.714673	0.853893	1.34435	1.10074	1.1722	1.71653	1.79696	0.850922
gene1215	SYF2	13.1845	12.4223	12.704	13.1384	16.3583	15.771	28.1102	33.1428	24.2058	31.0405	33.45	15.1581
gene12151	NDUFA8	21.4544	19.6402	24.2516	23.2751	38.2328	22.8316	31.1562	29.5943	25.5055	48.8783	41.0832	69.1278
gene12153	LHX6	1.05952	0.741302	0.503799	0.945879	0.8484	0.479489	1.77255	1.54947	1.17136	0.713521	0.686783	1.62631
gene12154	RBM18	11.6078	9.73061	10.177	8.92942	11.42	11.4599	4.37533	11.4638	4.52999	7.61937	9.94854	5.15298
gene12155	MRRF	2.90026	4.5446	5.2401	6.14716	5.69201	6.51932	7.35102	6.81204	7.2261	11.1598	10.3971	11.4159
gene12156	PTGS1	5.20385	5.42955	8.93014	6.57236	5.86711	4.73885	9.4729	13.5358	13.8219	29.9664	21.9799	48.5701
gene1217	RSRP1	5.74949	8.88356	16.5917	9.36284	12.6961	8.65887	9.91159	13.6431	12.8719	12.7355	27.4976	8.31813
gene1218	TMEM50A	51.8203	34.3613	52.1443	30.6941	40.3163	37.4547	48.7734	67.1517	55.3014	41.5637	54.3012	53.2169
gene1219	RHCE	0.345783	2.81391	0.518559	0	0.069764	0.020576	0	0.639962	0	0.037911	0.098581	0
gene12208	PDCL	8.19944	6.43902	6.69285	5.03077	5.74367	6.61963	7.4869	9.09071	5.99802	5.30817	6.12104	6.17817
gene12209	RC3H2	8.79742	13.314	6.65177	7.09225	7.20963	7.40596	8.76086	11.4928	9.8879	8.00232	10.2952	3.51604
gene1221	TMEM57	5.34575	5.40544	5.49953	6.26074	7.97293	6.90444	8.28776	12.4657	15.9994	10.4894	15.6625	6.78123
gene12210	ZBTB6	3.95462	0.848069	3.23472	2.06573	2.70864	2.75675	3.12295	3.87265	1.90938	2.9276	0.792405	0.693904
gene12211	ZBTB26	3.99713	4.49764	3.42251	2.54443	2.81608	3.31364	3.75042	3.17623	3.67003	2.42647	2.48423	0.661856
gene12212	RABGAP1	22.0417	22.0195	21.541	22.7447	25.6261	25.7316	30.782	26.5256	29.8111	26.8731	32.5967	16.3583
gene12214	GPR21	0.499722	1.11476	0.287645	0.374828	0.529757	0.470508	1.38319	0.999023	1.28701	0.740295	0.606574	0.450666
gene12215	STRBP	8.71484	11.9582	8.0718	7.01543	4.87921	4.52567	11.6817	10.934	6.12965	9.45587	10.703	5.82426
gene12217	CRB2	0.558056	2.64192	1.47608	0.176033	0.229962	0.046368	0.001558	0.011874	0.026511	0.013892	0.014282	0.014404
gene12218	DENND1A	2.71071	5.2482	2.63161	2.65389	2.57158	2.17153	5.94803	6.35805	5.47763	6.24339	4.12667	4.00287
gene1222	LDLRAP1	4.9304	6.49359	4.4732	6.0043	5.45972	5.98298	8.63488	8.94598	8.25284	5.31803	4.84564	8.55242
gene12220	NEK6	12.6797	14.7441	13.0949	5.51395	6.44083	7.03692	9.59316	14.4857	7.89025	6.54468	7.49189	5.8282
gene12221	PSMB7	60.1931	51.4399	54.9794	42.7159	51.5681	48.2407	42.3819	44.2627	36.051	39.8022	49.0785	62.4474
gene12224	NR6A1	1.51238	1.45449	1.0288	1.10391	1.53581	1.7864	2.08461	2.64565	2.18846	1.91024	3.09609	1.20946
gene12228	OLFML2A	6.58899	13.9282	3.66088	1.35482	1.26974	2.23182	10.6071	14.8861	10.267	6.76831	0.340016	3.08918
gene12229	WDR38	2.61891	2.90587	5.92136	5.73846	5.12635	7.4129	0.206934	1.44126	4.18409	9.33366	1.74226	0.056498
gene1223	MAN1C1	2.31339	2.98384	1.99955	2.54962	2.12567	2.16111	3.31869	3.03955	3.91615	4.36751	3.6343	3.69078
gene12230	RPL35	1283.01	1030.93	1230.06	1445.07	1817.27	1601.46	2007.74	1220.8	1665.76	2252.51	3099.15	2818.17
gene12231	ARPC5L	15.7223	11.0364	14.2047	19.1117	19.675	24.2816	36.9664	34.8349	22.638	28.4737	33.8208	38.8122
gene12232	GOLGA1	3.65756	5.03165	3.60716	3.72516	3.70258	4.44175	11.3058	9.90054	8.59856	9.87499	10.4487	5.54661
gene12233	SCAI	3.15153	5.54305	3.61141	2.92748	3.82067	3.29175	3.13781	2.57313	4.23849	2.16285	2.90228	0.875491
gene12234	PPP6C	6.69008	8.03324	5.24585	5.34701	6.40992	7.04946	10.2023	12.4095	8.90156	9.82359	11.5266	8.60674
gene12235	RABEPK	4.12541	3.89829	3.71553	3.37786	3.26438	3.36902	3.76457	3.4753	2.07456	2.45943	2.56851	4.49654
gene12236	HSPA5	133.743	121.381	199.93	86.601	82.6168	106.031	129.61	135.089	119.968	220.55	270.405	79.7407
gene12237	GAPVD1	12.6858	16.7225	12.6194	11.9076	12.0681	14.1132	18.3516	18.0134	15.6989	16.3768	17.1017	11.3777
gene12238	MAPKAP1	12.4187	12.8618	10.5001	16.1333	14.7092	13.6381	15.7422	16.6667	16.1669	14.1705	16.7818	14.5727
gene1224	SEPN1	6.00388	11.0247	6.30639	5.45578	4.44745	4.94137	9.55368	9.53813	8.14371	4.12257	4.15628	4.42923
gene12240	PBX3	7.43904	9.85231	8.67159	9.46849	8.87686	10.5576	14.8833	10.4562	16.0918	6.51784	6.93048	6.18849
gene12241	MVB12B	1.50823	2.19874	1.14721	1.46849	1.28596	1.77656	1.33545	0.749285	1.51895	2.06463	0.955296	0.764559
gene12245	ZBTB43	2.07961	2.08598	2.50353	2.647	3.32577	3.32795	5.16488	5.64675	4.07834	3.31442	5.016	3.23462
gene12246	ZBTB34	4.48095	4.90394	4.94552	3.2867	3.76278	4.03175	4.76064	5.02481	6.37843	2.48673	3.4369	1.25019
gene12247	RALGPS1	3.41222	2.33085	1.67585	2.97	1.74775	2.15816	2.84466	2.11813	2.3317	4.51191	2.00835	2.05344
gene12249	ANGPTL2	4.89152	11.3316	5.5041	11.126	10.1517	11.5373	16.3561	21.8484	21.1839	14.3375	7.82259	12.8732
gene1225	MTFR1L	3.75199	7.17699	4.71186	3.54292	2.84614	3.79507	7.92138	4.79117	3.74871	12.8137	4.10824	5.21663
gene12250	GARNL3	6.83801	4.03858	6.056	2.4387	2.06006	2.21115	2.22567	1.57411	1.30516	1.43932	0.363214	1.39911
gene12251	SLC2A8	3.31631	2.83113	3.87839	3.69713	2.60264	2.85618	2.04729	2.71732	1.65756	1.82259	2.38226	1.71505
gene12252	ZNF79	6.2491	6.37994	2.6202	4.86388	1.29589	4.56137	7.58539	6.19745	1.92875	4.97227	1.42038	1.5308
gene12253	RPL12	782.205	605.294	838.107	760.455	871.142	757.434	983.663	671.279	832.778	1167.19	1236.52	1180.48
gene12254	LRSAM1	4.0459	4.07181	4.66563	4.67285	3.54385	4.05644	5.77365	3.98567	4.93	5.46459	4.30146	5.49501
gene12255	FAM129B	45.6263	41.0796	45.6382	94.4371	87.2283	98.2811	52.0966	52.843	37.5308	46.9569	35.15	50.5358
gene12256	STXBP1	2.24068	3.00925	2.20582	1.32835	1.19037	1.33071	2.64507	4.03728	2.54295	2.25286	1.32617	1.126
gene12259	PTRH1	1.06079	0.931351	1.42458	1.08043	0.89668	0.978397	0.737547	0.335163	0.619185	0.771545	0.517952	0.944606
gene1226	AUNIP	1.0394	0.85144	1.34987	0.434217	0.341117	0.47828	0.828904	0.896376	0.773471	0.239527	0.114645	0.367257
gene12261	TOR2A	1.00565	0.81019	1.60096	0.919321	0.840454	0.615421	1.75368	1.76479	1.36295	2.28498	0.794212	1.9373
gene12262	SH2D3C	2.59482	2.86932	2.19593	1.46818	1.72986	1.32308	3.85867	4.6273	2.67192	2.37032	1.83135	2.43896
gene12263	CDK9	10.7523	12.1872	10.3342	11.1961	10.1183	12.1883	15.8877	15.1497	11.8068	16.4949	11.775	18.9284
gene12264	FPGS	4.00372	3.08513	4.86448	3.57886	3.19189	3.27088	5.34127	4.96526	2.8981	14.1299	19.3663	29.2031
gene12265	ENG	1.8258	6.40267	1.7081	3.10126	3.00267	3.9908	7.25039	9.09984	8.34627	8.4037	5.97384	5.58336
gene12266	AK1	6.33479	7.39228	12.4207	11.0333	10.0525	6.8859	7.21681	7.48788	7.43949	9.55571	13.3977	16.6682
gene12267	ST6GALNAC6	7.89663	7.18835	9.34125	7.53817	5.2142	5.49377	6.3562	4.53837	4.819	5.52194	5.97227	6.135
gene12268	ST6GALNAC4	4.82739	4.92024	5.5831	3.53359	3.97527	3.18614	3.39412	6.80489	3.58827	3.32433	2.53955	5.79261
gene12269	PIP5KL1	0.203797	0.237883	0.20297	0.122318	0.158249	0.092474	0.055431	0.101664	0.051467	0.004352	0	0.108478
gene1227	PAQR7	0.693263	2.39963	0.559232	0.159262	0.167378	0.236202	0.430985	0.531839	0.53275	0.604777	0.200657	0.188967
gene12270	DPM2	3.98079	4.37847	7.29279	4.09436	4.39082	4.71387	4.26729	5.39394	2.73434	4.09127	3.36957	7.35425
gene12271	FAM102A	1.64033	3.27974	2.46171	2.20612	1.6203	1.83742	2.43027	4.56861	2.99973	2.26827	2.53705	3.96526
gene12272	NAIF1	1.83324	0.813841	1.53412	1.0886	1.16509	1.69339	2.27975	2.00878	1.59049	2.43062	0.998756	1.14297
gene12273	SLC25A25	3.7984	3.24432	3.93224	4.81562	3.7207	4.57061	4.63381	6.36406	3.10531	3.31538	4.65919	7.43538
gene12275	PTGES2	3.0729	3.22617	4.248	4.2817	6.64078	3.87194	7.93523	5.0809	5.04538	11.1225	11.0415	19.4633
gene12277	C11H9orf16	29.5651	32.1783	36.7796	34.4843	32.7492	30.8318	46.0979	46.5426	33.7642	45.087	35.2893	87.5802
gene12278	CIZ1	5.20876	5.3469	5.4982	4.03638	4.0095	4.03197	7.28301	5.75313	5.19044	5.66596	5.21899	5.93417
gene12279	DNM1	1.52791	2.54644	2.5314	1.88501	1.17179	1.88345	4.54221	2.99628	6.25507	2.59746	1.40604	2.18963
gene1228	STMN1	249.871	196.366	245.335	89.1543	84.6905	83.1933	83.0662	98.1179	64.3111	15.34	10.1429	34.9612
gene12281	GOLGA2	11.2944	11.7183	11.7167	14.4155	12.2017	13.5201	23.8734	21.1422	16.9622	19.72	16.2516	17.4056
gene12282	SWI5	17.0849	14.5993	16.2946	15.316	15.2115	16.0177	21.7717	21.9495	17.7866	18.7514	15.3866	19.2923
gene12283	TRUB2	3.14092	5.80881	4.15387	7.28314	3.34539	4.34254	5.60837	3.98369	7.94708	8.16396	5.45337	11.381
gene12284	COQ4	2.81152	4.11929	5.34702	4.41332	6.31044	4.6637	2.89351	3.82007	3.49903	8.35077	6.07404	8.44795
gene12286	SLC27A4	2.2319	2.62893	2.97441	2.85486	1.67318	2.85019	2.54203	3.0306	1.81474	2.83386	1.92352	4.33037
gene12287	URM1	25.1922	19.6734	27.4208	21.9667	18.3051	23.1964	25.6112	23.3364	18.1247	23.5545	24.3063	35.7113
gene12289	CERCAM	5.23233	7.06756	6.90618	4.44351	3.1427	3.5521	11.4713	10.7781	10.6141	4.4053	2.94129	12.4482
gene1229	PAFAH2	4.98701	5.2703	3.77112	3.53694	4.0546	3.44307	2.66968	2.41143	2.63017	5.22621	5.27775	7.94722
gene12290	ODF2	5.56183	5.0227	4.34966	3.29277	4.14596	3.6551	8.14767	10.0064	6.10199	7.00412	4.9388	4.77629
gene12291	GLE1	5.37172	5.57568	6.27854	5.32352	3.98048	4.13023	8.17313	8.4936	5.37462	7.65359	6.91193	9.09994
gene12292	SPTAN1	27.7773	44.602	23.9754	26.5011	25.0995	29.7157	57.636	61.5815	55.7382	67.1756	42.4892	50.3798
gene12293	WDR34	8.00538	5.84982	9.94968	6.50671	5.31255	5.68421	9.11468	5.37116	4.90508	5.11528	2.72419	5.82339
gene12294	SET	72.281	51.7011	71.652	44.9425	48.0192	51.5072	58.1682	65.95	57.0053	54.4235	66.3147	37.59
gene12295	PKN3	2.3388	2.05827	3.16766	3.85836	2.81389	3.21884	3.97459	3.29898	3.23354	2.112	1.95851	2.635
gene12296	ZDHHC12	3.2767	2.93325	4.85965	5.04866	3.6991	5.1396	5.59681	8.49775	4.23419	6.29009	4.36396	9.02651
gene12298	ZER1	2.00527	2.78668	1.74573	2.00637	2.27145	2.22735	3.96988	4.56944	3.76837	5.79838	2.73234	4.32596
gene12299	TBC1D13	3.66141	3.36475	3.43782	2.71161	2.59211	3.19451	5.43497	5.39917	3.93242	4.82645	3.94031	6.1897
gene1230	EXTL1	0.303837	0.35052	0.253518	0.164014	0.090326	0.050464	0.159214	0.081795	0.152271	0.117794	0.050264	0.096293
gene12300	ENDOG	1.969	1.84171	3.84644	2.86467	4.89464	2.34436	3.64462	3.21333	2.05477	5.45133	4.37615	5.32798
gene12301	SPOUT1	3.73007	4.58039	4.67884	5.67201	4.01353	4.00129	4.85857	4.11227	2.8779	3.58189	6.158	4.68948
gene12302	KYAT1	2.29315	2.79897	3.43472	1.96954	2.91968	2.123	3.05741	2.87748	3.13276	4.88967	4.95303	6.45212
gene12303	LRRC8A	4.54192	5.47443	5.31259	4.37811	3.68135	4.04643	8.28631	7.79549	7.11768	13.7756	12.1834	16.998
gene12304	PHYHD1	1.6393	1.10587	0.78423	3.97173	3.31178	2.86015	1.68375	1.68799	1.95759	0.619444	0.618973	1.44403
gene12305	DOLK	2.76364	2.76866	3.72847	2.34179	1.86993	2.91886	3.98469	3.95625	2.76975	5.00651	4.41323	5.8895
gene12306	NUP188	4.77181	7.31089	6.52351	3.36859	3.63747	4.60507	4.41972	5.39167	5.02318	6.37286	4.31516	5.26837
gene12307	SH3GLB2	6.91089	6.84835	8.78545	9.35975	8.16457	8.31822	13.4139	8.12465	8.64926	10.2943	9.26322	12.9721
gene12308	MIGA2	3.35617	2.95487	3.89969	3.89575	3.30738	3.32631	3.56905	2.94947	3.17331	4.22602	4.37972	5.71842
gene12309	DOLPP1	2.28823	2.28149	2.78278	2.09022	1.76292	2.46011	3.36754	2.85831	1.97984	2.1715	2.24281	3.95986
gene12310	CRAT	1.76262	2.87719	1.97852	2.83712	5.67421	2.38556	6.07124	7.08451	4.91286	14.4781	12.7881	28.9542
gene12311	PTPA	26.2561	21.3088	29.3038	27.7402	21.3545	26.7579	18.7677	15.2236	16.3347	21.6571	17.9466	39.3008
gene12312	IER5L	4.96824	6.52759	8.08041	5.52333	5.76468	5.92406	2.64569	0.971314	5.27725	4.93435	7.12449	12.8291
gene12315	LOC102172072	1.85441	1.87276	1.58214	1.02938	1.01029	0.833857	2.06365	2.74145	2.94587	2.6665	2.60755	3.92602
gene12316	C11H9orf50	0.203643	0.095648	0.164107	0.087003	0.204686	0.091825	0.148824	0.169927	0.189626	0.330542	0.508793	0.626891
gene12318	NTMT1	5.15368	5.30056	7.33213	4.74845	4.20008	3.53993	3.3623	2.3486	2.0753	3.78199	2.09339	4.62149
gene12319	ASB6	5.14373	4.10013	5.28886	4.62628	4.14816	4.43316	5.05193	1.97272	4.08013	5.74292	1.73532	6.471
gene1232	TRIM63	0.286835	0.662557	0.152151	0.434539	0.381087	0.433581	0.468251	0.400164	0.31077	1.03831	0.72943	0.24185
gene12320	PRRX2	1.46482	1.99752	2.20076	3.8649	2.96609	2.56524	2.04187	1.34367	2.47277	1.63211	3.60339	2.10687
gene12321	PTGES	2.13259	2.27027	1.72127	5.99032	9.66529	7.45873	13.4889	16.5869	5.68421	19.5215	12.5119	7.17412
gene12323	TOR1B	2.74994	2.33704	4.83219	3.43146	2.73193	2.95304	11.2722	5.42869	4.02336	6.35959	5.50054	7.98754
gene12324	TOR1A	7.76126	5.35662	8.35593	4.61726	4.32456	5.17409	8.05824	6.79882	4.19	6.82901	10.6243	11.494
gene12325	C11H9orf78	13.2528	10.2574	11.6045	9.7119	8.96015	9.20875	18.4089	20.9183	15.9396	23.5268	16.3882	22.2412
gene12326	USP20	4.32557	3.84693	4.6273	3.83669	3.75682	4.31362	5.18065	3.9323	3.71186	5.63603	4.59923	3.97068
gene12328	FNBP1	5.1572	12.3259	7.57116	7.45049	6.77677	6.87409	14.6301	23.7605	26.1458	19.0695	21.1378	16.4725
gene1233	PDIK1L	7.4031	5.97713	5.59974	4.12068	4.96791	6.13299	4.72363	5.92163	5.07114	3.81607	4.95577	1.16734
gene12330	GPR107	5.44203	6.45018	5.69139	4.32458	4.19583	5.31647	8.27836	9.35005	7.06995	4.03094	5.94298	9.03202
gene12331	NCS1	5.89685	5.20904	1.91662	5.16874	4.09053	1.26808	4.48044	3.72046	5.88314	9.77419	2.7859	5.879
gene12332	HMCN2	0.443059	0.543231	0.280773	6.44166	5.57032	6.87709	7.9403	7.64108	10.7105	5.59787	5.41772	11.48
gene12333	ASS1	13.9316	10.2077	12.8183	5.98068	5.68983	5.99129	5.6343	5.23424	4.45161	3.8467	2.97833	12.9768
gene12334	FUBP3	6.08328	4.85726	3.71993	4.50584	3.69253	3.73549	6.24099	5.15729	5.83545	6.69215	9.39651	8.96882
gene12336	EXOSC2	9.2287	8.1061	9.77566	6.99531	6.14391	7.15202	7.33694	7.46714	5.69415	4.78738	4.56025	6.10004
gene12337	ABL1	11.3634	15.9271	10.4208	9.58216	9.13594	10.0035	17.0087	16.2409	15.1449	19.075	14.3543	12.9055
gene1234	FAM110D	0.899513	0.96109	1.09891	2.11092	1.60873	1.32163	2.6093	2.11101	2.25202	3.25603	3.93483	3.06873
gene12340	LAMC3	1.16057	1.38564	0.813287	2.22356	1.60371	1.6726	4.3055	1.87734	3.48385	1.55548	1.32174	4.945
gene12341	AIF1L	7.66061	7.89491	7.35553	11.0133	10.5582	8.60652	6.33997	9.39551	6.00593	7.13787	6.96946	6.28169
gene12342	NUP214	3.29693	6.24587	3.37793	3.15792	3.23595	3.25786	6.25559	5.58153	5.54851	5.92303	4.97876	2.88228
gene12344	FAM78A	0.773643	2.68682	0.775063	0.364809	0.348155	0.291775	1.21243	3.15478	1.4514	1.04365	1.04825	1.32756
gene12346	PLPP7	1.63835	1.90421	1.60706	1.85881	1.33251	1.78241	2.00013	2.08026	2.24369	4.02942	2.97448	4.08679
gene12347	PRRC2B	10.5859	14.5304	7.72887	8.63148	7.61277	8.70218	10.6161	11.0896	11.8189	10.3531	7.25258	9.63641
gene12348	POMT1	3.08562	3.5134	3.6788	3.34119	3.40816	3.10835	4.36637	3.40225	4.37038	3.09525	3.44725	4.67613
gene12349	UCK1	1.54682	1.86183	2.67969	1.13487	1.13057	0.992031	4.29342	1.63885	1.14108	2.06933	1.32078	4.27126
gene1235	ZNF593	6.53155	6.58116	9.17443	6.38229	5.78273	6.37192	8.66623	5.86006	5.00448	9.85341	12.9938	13.827
gene12352	RAPGEF1	4.44078	5.0888	2.99271	4.84341	4.25819	4.31095	6.07792	7.50569	5.54138	9.43404	4.72629	7.62672
gene12353	MED27	3.63198	5.25656	3.27321	2.95646	3.09912	3.23929	6.00564	6.55854	4.72866	6.40693	3.23725	6.79361
gene12354	NTNG2	0.269237	0.27376	0.865786	0.189094	0.236481	0.113455	0.43383	0.419284	0.189603	0.200273	0.128366	0.11085
gene12356	SETX	12.1226	15.1241	9.42416	12.6474	14.1036	16.9147	17.9043	25.1071	18.8058	8.96882	14.6261	5.33465
gene12358	TTF1	4.47076	3.1182	2.63381	2.58293	2.58745	2.63822	6.50738	5.14033	4.67936	4.28913	6.00625	3.01249
gene1236	CNKSR1	0.781707	0.890295	1.19418	1.80018	1.50173	1.58248	2.60739	1.44202	0.922283	1.72881	2.39197	2.30038
gene12361	DDX31	21.0035	27.9819	21.9816	16.7809	16.0407	17.8134	24.8962	29.8034	24.7518	20.8579	15.1385	23.6289
gene12362	GTF3C4	4.26947	6.472	3.60744	3.92934	3.51061	4.11065	4.4163	5.40916	5.17821	4.50414	3.25141	3.41466
gene12363	AK8	1.78685	1.16864	2.0791	1.86925	1.63744	1.84509	2.19039	1.83346	2.5793	1.59451	2.28156	3.33554
gene12364	SPACA9	0.929385	0.674529	0.770469	0.23873	0.356102	0.337371	0.493429	0.382999	0.445294	0.26774	0.197481	0.062242
gene12365	TSC1	4.56306	5.32428	3.89858	3.66818	5.27336	3.215	8.42822	8.77292	6.96494	10.3582	8.6352	4.45186
gene12366	GFI1B	0.146547	1.26606	0.061218	0	0.020979	0	0	0	0	0	0	0
gene12367	GTF3C5	3.91178	4.31334	4.80491	4.61585	3.60624	3.54968	4.41767	4.18589	4.07481	4.71916	3.26849	5.62474
gene12369	RALGDS	4.06356	5.51611	3.22688	4.08869	4.07372	4.71327	4.91611	6.56095	5.64235	5.47874	5.15499	2.40892
gene12370	GBGT1	1.78024	1.12463	1.02661	3.36635	3.33388	1.38293	3.67088	1.27	2.02587	2.31102	1.48404	2.45987
gene12377	KCNT1	0.330761	0.668896	0.307468	0.453361	0.211074	0.195314	1.24553	2.77204	1.06044	1.3167	1.05538	1.29957
gene12378	CAMSAP1	6.19417	6.57157	6.1654	5.93586	5.82616	5.80933	5.77129	5.09408	4.64679	4.014	3.19134	5.047
gene12379	UBAC1	13.4635	17.7437	16.7103	23.0695	23.2511	21.7343	42.3999	33.3999	33.737	85.9193	68.7324	70.2072
gene1238	LOC102171110	0.147973	0.088657	0.080531	0.104783	0.068531	0.100086	0.305753	0.016081	0.17309	0.113562	0.168055	0.189855
gene12380	NACC2	1.74516	1.39167	1.43291	3.23968	2.93857	3.41165	4.73997	4.43888	6.11956	9.2611	5.72616	9.35056
gene12381	C11H9orf69	8.3204	5.8132	8.00133	7.03034	5.35904	5.46204	7.03084	6.46498	5.36162	6.05996	6.33601	7.93016
gene12382	LOC102189594	4.14983	4.10468	4.5926	4.07647	3.25055	3.90805	4.09684	2.87037	2.56229	4.00545	3.23688	4.94989
gene12383	CCDC187	0.598005	0.55947	0.42395	1.17963	0.880036	1.18272	1.05767	0.61186	0.478248	0.481953	0.340468	0.387342
gene12384	GPSM1	9.96194	8.37889	10.717	6.54831	4.58218	5.43309	5.672	4.43384	4.53315	2.46229	1.87678	3.46951
gene12385	DNLZ	9.44449	8.48809	10.9667	8.88705	8.28172	8.9302	4.17055	3.33071	3.04575	5.85506	5.46604	7.12432
gene12386	CARD9	1.26721	0.932385	1.98669	1.08557	1.21431	0.73961	3.22304	6.78544	2.36452	2.96991	1.94055	2.13271
gene12387	SNAPC4	3.21346	3.43651	3.07485	3.63126	2.78009	2.82196	3.726	2.24343	3.44273	2.70042	3.51	2.05895
gene12388	SDCCAG3	6.89271	6.28596	8.24497	7.78563	5.64997	6.8664	7.39922	7.75406	6.48433	7.47987	10.0949	8.3064
gene12389	PMPCA	8.3461	7.76726	9.15656	7.98629	8.85553	7.43176	12.3051	9.45713	10.1925	17.3157	13.7707	19.1317
gene1239	CEP85	4.42666	5.59699	6.11223	2.68999	2.26563	3.08857	4.70832	5.78098	3.04499	3.65827	3.05197	2.65828
gene12390	INPP5E	2.18651	2.67632	3.06546	1.92152	1.81207	2.94425	2.52033	1.62713	1.98998	1.51357	1.19091	1.99083
gene12391	SEC16A	6.85514	9.16648	7.33091	5.91123	5.27703	6.85845	9.07477	8.43619	6.65367	6.5451	5.72851	7.03041
gene12392	NOTCH1	4.83184	5.69605	4.34876	6.42878	6.64971	7.26905	11.057	6.53661	7.32632	6.23172	5.19151	8.25683
gene12394	EGFL7	9.30085	8.39228	9.60913	10.2658	10.3915	8.47715	16.459	10.1604	12.2447	13.6975	13.7935	18.2553
gene12396	AGPAT2	15.2674	9.73934	17.4087	14.7406	35.8364	13.9305	24.6296	16.3966	18.6152	47.0977	41.4948	130.703
gene12398	FAM69B	4.74357	2.81426	4.38745	1.97175	1.38584	1.87215	0.556352	0.19956	0.418319	0.270866	0.213767	1.2869
gene124	VGLL3	2.8382	4.46969	1.73824	1.59611	1.87163	2.64493	4.63403	3.04326	4.85941	4.48497	3.95201	1.63059
gene1240	SH3BGRL3	10.7354	13.8537	10.9064	11.2967	11.3531	11.0552	33.4583	54.7071	21.1634	43.2199	17.7858	38.1754
gene12401	ABO	0.886515	0.674322	1.63115	1.05007	0.803849	0.660365	2.40079	1.72301	1.40572	1.63064	0.550841	1.13632
gene12402	SURF6	4.87959	4.33372	5.6776	5.68307	4.64638	5.49679	4.46865	4.33452	2.4911	4.56982	3.63137	5.10848
gene12403	MED22	1.84651	4.99232	2.94241	1.44261	1.73176	3.6758	2.87003	1.99948	2.04437	4.02566	2.21845	1.92796
gene12405	RPL7A	991.199	734.427	1124.53	1039.54	1108.79	1057.29	523.471	331.491	416.211	357.65	759.96	869.664
gene12406	LOC102169972	7.8395	6.50167	13.746	13.2565	9.75471	12.3804	12.1246	8.30631	9.24275	19.4586	14.1398	26.1879
gene12407	SURF2	1.05897	1.40933	1.11515	1.50155	0.689501	1.24088	1.77871	1.40921	1.91369	1.77757	1.36186	1.49581
gene12408	SURF4	16.4714	19.0991	21.812	13.1189	10.9576	14.3928	21.7465	20.6514	16.6932	17.6838	14.8352	28.9267
gene1241	UBXN11	0.985922	1.15395	0.672171	0.880305	0.6636	0.641984	0.998262	1.01422	0.716681	0.820915	0.38257	1.43415
gene12410	REXO4	6.80739	3.04737	9.47787	6.46134	5.02286	3.10944	4.5592	6.01272	2.50399	8.51366	9.40476	8.21854
gene12411	ADAMTS13	0.463918	0.635276	0.544725	0.268328	0.241567	0.86253	0.316215	0.163988	0.016431	0.204791	0.106953	0.087912
gene12412	CACFD1	10.9911	7.70618	12.5552	6.94574	4.79946	5.77501	3.25808	2.97541	2.19629	2.23652	2.84084	4.26544
gene12413	SLC2A6	0.269707	0.414362	0.701857	0.302502	0.160819	0.169106	0.50126	3.8537	0.39714	0.875426	0.612303	0.578209
gene12415	ADAMTSL2	1.29093	1.14977	1.33	0.157092	0.184282	0.294394	0.523279	0.446056	0.380658	0.495239	0.219905	1.25689
gene12417	DBH	0.265243	0.098862	0.237771	0	0.028381	0.021589	0	0.004587	0.012422	0	0.03463	0
gene12418	SARDH	1.09108	1.21591	2.78366	1.52984	1.12599	1.46329	1.04088	0.795664	1.41708	1.2505	0.275918	0.815861
gene12419	VAV2	6.06712	5.86872	7.49248	5.40089	4.81304	5.95232	5.61994	5.8472	5.50116	4.38187	2.93145	4.69465
gene12421	BRD3	2.70993	4.45393	2.29635	1.27818	1.79978	0.999539	3.66515	2.19254	2.39384	1.79274	1.75198	2.17312
gene12422	WDR5	7.16621	7.78388	8.60361	6.64189	5.72726	6.27442	8.58002	7.98791	6.6635	8.19353	6.59588	12.3733
gene12426	LOC108637177	2.04194	2.10919	1.49212	5.36235	5.66491	4.99498	3.55767	3.51349	1.93001	0.938991	1.35176	0.357763
gene12427	CLIC3	3.99423	3.58703	2.52066	23.5646	12.5423	20.1869	24.7339	15.8354	19.7159	15.5777	9.81083	23.5713
gene12428	C11H9orf142	2.83211	1.45719	1.961	1.87212	1.09307	1.73024	1.69832	1.77021	0.77856	1.70807	1.29432	2.40974
gene1243	AIM1L	1.85038	1.32052	2.68665	3.10943	4.26164	5.25735	5.007	5.68374	2.77705	1.95316	2.2151	1.53116
gene12430	LOC106502686	4.06481	3.73563	4.4629	4.53794	4.27106	3.74785	6.6655	3.97348	4.64109	6.35343	2.01947	10.3779
gene12435	RABL6	10.8091	9.95652	12.0254	12.3142	9.62918	8.07732	15.3961	13.2868	11.3298	16.7165	10.7875	24.9858
gene12436	CCDC183	1.24095	1.19032	1.52833	2.01461	2.58677	1.31857	1.96499	1.29513	0.89	1.22751	1.21321	2.11149
gene12437	TMEM141	9.98558	6.18888	8.15685	9.19247	7.12141	8.00643	18.5601	10.1626	9.5884	16.7982	19.7436	21.8077
gene12444	MRPS2	8.63712	6.87607	10.6964	9.88847	11.0995	10.1698	15.0406	13.5267	11.7425	17.0816	13.1984	36.5453
gene12445	C11H9orf116	7.6313	5.17971	3.53337	7.53041	6.95056	6.31524	6.44881	5.59832	5.9188	9.23898	7.3963	3.70208
gene12446	PPP1R26	0.498256	0.629984	7.31891	4.09007	2.50577	4.8742	4.43383	1.97307	2.39177	3.6597	1.87762	3.81051
gene12447	LOC108637100	0.879182	0.744314	1.34663	0.695139	0.603314	0.319035	0.249836	0.622564	1.14087	0.133845	0.117476	0.154774
gene12448	OLFM1	10.1543	5.52061	11.0968	3.03532	2.24858	2.72426	3.12575	3.52175	2.21231	1.52534	1.49153	1.63857
gene12449	FCN1	0.9074	1.85623	0.573048	0.037542	0.235253	0.019377	2.58018	31.9139	0.522006	0.489856	0.639147	0.111376
gene12450	COL5A1	59.2125	176.032	57.4144	77.5352	56.7314	80.4325	53.8339	44.2684	65.9119	7.80993	4.93048	34.0093
gene12453	RXRA	12.5635	11.5115	12.4294	15.5987	13.5212	17.9271	19.2604	13.7634	12.5166	15.5676	12.7836	26.8109
gene12454	CACNA1B	1.03912	0.425784	0.628874	0.284676	0.245772	0.343386	0.24327	0.155368	0.189384	0.136895	0.048801	0.141444
gene12455	EHMT1	21.8092	20.7759	24.5757	17.6602	15.8898	19.2988	17.7216	14.5029	15.2429	16.695	12.4563	17.5954
gene12456	ARRDC1	8.88876	8.50679	11.9115	8.21542	9.54043	8.99309	15.4414	12.0361	11.1103	12.0171	9.19672	17.3217
gene12457	ZMYND19	11.6999	10.2308	15.5843	9.8556	9.61459	11.6333	0.735132	0.291679	0.327723	0.733728	11.7891	23.447
gene12458	DPH7	12.1719	5.64925	13.3773	10.0623	4.10744	5.50236	7.08229	5.20675	5.19035	7.19048	5.8854	8.89199
gene12459	MRPL41	25.0401	20.5796	28.787	20.1029	17.3381	18.9187	29.9046	21.2496	18.9453	28.4587	23.1168	38.5142
gene12460	PNPLA7	1.12739	1.84855	0.886503	1.32052	1.91154	2.4839	4.35795	1.728	1.78178	2.29041	2.26214	1.54404
gene12461	NSMF	3.32465	1.33394	4.09762	6.97137	1.20843	2.93655	4.14383	2.97979	3.52619	2.62403	1.8897	4.93684
gene12462	ENTPD8	0.246046	0.921286	0.273089	0.36829	0.037202	0.440388	0.230066	0.741485	0.138419	0.099948	0.07019	0.1946
gene12463	NOXA1	7.39667	4.44538	6.83524	11.9002	11.0205	10.7126	3.39825	1.46581	1.88098	2.24937	2.44291	3.22064
gene12464	EXD3	1.08298	1.65821	1.0798	1.51615	1.23306	1.17237	1.12053	1.12345	1.52742	0.802772	0.924429	0.830932
gene12465	NRARP	0.127839	0.123616	0.078297	0.127809	0.092528	0.100848	0.89833	1.00764	1.64239	2.33334	0.725925	0.182656
gene12466	TOR4A	1.99751	1.12448	2.02957	0.231219	0.238592	0.108646	0.604065	1.5795	0.314077	0.50452	0.537905	0.865043
gene12467	NELFB	13.0163	13.1969	16.8529	15.0243	12.0683	13.7618	12.4507	9.74537	9.41339	8.02538	11.4528	11.0477
gene12469	FAM166A	0.258564	0.271073	0.307336	0.606701	0.123712	0.295028	0.017244	0.235425	0.109214	0.373393	0.153267	0
gene1247	DHDDS	4.80625	5.15306	4.32902	5.04185	3.63816	4.09077	5.90352	6.34331	3.64718	4.77138	5.45566	7.07867
gene12470	TUBB4B	103.813	79.5815	115.429	79.2509	65.1042	72.4958	126.031	94.3642	74.6474	106.3	96.2	230.668
gene12471	SLC34A3	0.083157	0.158817	0.3753	0.744517	0.861203	0.845547	1.04287	0.643785	0.434566	0.761358	0.363168	0.300999
gene12472	CYSRT1	1.74399	0.995277	2.70823	18.6238	16.96	14.1057	10.3185	7.85487	4.59843	4.08474	1.2185	2.85927
gene12474	NDOR1	5.04887	4.53834	5.52128	6.213	4.10596	5.2105	6.59281	3.91974	3.54791	4.32002	5.08519	5.31964
gene12475	TMEM203	10.7466	8.29716	11.6045	10.5813	9.43681	12.2623	16.5151	15.5659	11.6946	16.0964	13.2969	18.4383
gene12476	TPRN	3.71238	3.66431	4.9109	6.13726	4.77775	4.77083	5.83113	4.55837	4.28628	4.45362	3.8921	10.5988
gene12477	SSNA1	8.9235	9.18839	11.7173	11.1959	9.58698	10.4851	4.9894	4.79991	3.53441	5.14382	6.45946	9.98747
gene12478	ANAPC2	4.4995	4.46645	4.9382	5.63718	5.93322	5.84497	4.81516	3.73345	4.75251	3.88935	4.87391	5.32883
gene1248	HMGN2	228.33	185.558	238.399	107.922	109.453	118.167	173.941	194.738	134.264	128.335	93.3072	91.4088
gene12482	LOC106501835	0.329806	0.930135	0.36358	1.1883	0.205779	0.640256	0.865758	0.615902	0.597394	0.567193	1.2014	1.49445
gene12483	DPP7	2.55843	1.95701	3.7539	3.72175	3.2427	3.52157	5.00106	9.54751	5.2468	7.28241	5.59091	8.43751
gene12484	LOC102182048	13.8766	15.2735	17.7742	12.0066	8.77608	10.937	16.8536	14.0869	9.49264	14.5317	10.2405	20.6192
gene12486	UAP1L1	4.56595	3.63135	5.15956	5.10162	4.40607	4.84913	4.35209	3.96467	2.87551	5.58519	4.60303	4.67258
gene12487	SAPCD2	6.64649	5.68166	7.31274	7.50877	5.66738	6.6582	17.4503	10.2961	10.3122	16.7485	14.1115	25.7367
gene12489	ENTPD2	0.272666	0.344714	0.470157	1.01093	0.718532	0.987597	1.26781	2.65409	1.10632	2.97367	1.0439	3.16125
gene12491	NPDC1	12.0687	9.28671	16.6194	18.4049	13.6956	16.7588	12.0584	15.8749	17.7262	24.111	20.2057	25.6775
gene12493	ABCA2	0.880534	1.37692	1.16713	1.32501	0.923493	0.90262	0.682655	1.28129	0.978369	0.914882	0.605766	1.44662
gene12499	ARHGEF7	7.63106	8.47915	9.629	6.87215	9.51244	7.11819	14.0333	11.3929	14.1156	11.307	8.92689	10.1572
gene125	CHMP2B	13.6842	10.9503	12.7522	9.87153	13.1754	14.9539	29.4078	26.2035	24.925	22.4635	40.3312	16.8935
gene12500	ANKRD10	4.54082	5.96524	7.00773	5.07454	7.25935	4.36655	6.36595	5.66687	5.38172	3.7753	4.55498	4.69372
gene12501	ING1	4.10016	7.90964	4.50478	2.82545	7.45034	8.45665	3.07942	2.13957	2.8052	11.4986	3.88989	11.817
gene12502	CARS2	13.5861	9.39214	13.6833	5.30151	7.28887	6.56881	12.4113	7.40312	10.4643	15.8624	12.7943	20.02
gene12503	NAXD	15.2908	15.6292	17.1467	20.8308	15.0383	20.6314	16.8717	14.9808	12.292	12.1153	12.8016	17.0241
gene12504	RAB20	1.52795	1.39957	2.66412	2.61304	2.41077	1.08776	1.2484	1.35238	1.51704	3.24895	1.31999	1.09929
gene12505	COL4A2	29.2529	47.6605	26.033	29.4492	36.5668	30.8242	44.1635	33.3734	54.8495	28.2547	16.0926	68.603
gene12506	COL4A1	51.7681	67.6212	47.975	50.6103	73.0784	54.8231	91.9914	81.6382	109.012	36.4701	24.1407	112.065
gene12507	IRS2	3.74434	3.14879	4.46584	3.99741	5.07891	3.44016	2.77372	1.45678	2.00958	5.56521	7.26185	3.99198
gene12508	MYO16	0.635192	0.609294	1.25221	0.026611	0.045276	0.044875	0.07482	0.177262	0.07111	0.618206	0.048452	0.064826
gene1251	RPS6KA1	7.03862	3.95816	10.2068	3.88082	3.8096	5.18284	8.62331	17.0108	5.97032	9.13021	11.3494	17.7374
gene12510	TNFSF13B	0.054681	0.107779	0.055247	0.066288	0.073477	0.062519	1.24675	11.013	1.52306	2.51703	3.99936	1.07846
gene12511	ABHD13	10.4339	9.62279	8.31627	5.08547	5.64376	6.6257	9.83132	12.1203	10.3002	7.99948	11.1508	4.71679
gene12512	LIG4	3.66899	3.02202	2.34921	2.28399	2.57529	3.39802	4.74234	4.08347	2.55787	4.4859	5.40364	0.991373
gene12513	FAM155A	2.2415	2.52211	2.82335	0.459425	0.693525	0.601817	0.576266	0.271172	0.107421	0.085561	0.039939	0.052844
gene12514	ARGLU1	42.5483	35.7627	46.1353	31.5336	31.1666	30.5127	68.3242	61.2513	59.8606	36.1231	41.1525	21.2163
gene12515	EFNB2	8.95389	8.96363	9.0747	5.01009	5.70308	6.01147	8.27478	5.69023	7.65644	5.94977	4.76269	5.12908
gene1252	ARID1A	5.19214	10.1916	5.44496	4.11178	4.05552	4.24871	9.81359	9.12502	8.92685	7.1351	5.00086	4.97969
gene12521	ERCC5	5.33479	5.40018	5.41409	6.41527	6.53839	5.95483	8.06275	10.5257	9.26054	10.398	9.56028	4.41684
gene12522	BIVM	8.88506	9.12023	9.65953	7.69201	8.17283	6.02401	12.5892	7.8072	6.92758	7.90102	8.88933	6.0762
gene12523	KDELC1	10.9613	9.96383	14.0832	7.45622	7.17443	6.83115	9.27725	10.0125	7.76326	2.92326	3.97512	8.53403
gene12524	TEX30	3.45437	2.26134	2.05939	1.76389	1.3115	1.90935	2.36194	4.41268	1.85687	0.964808	1.29741	1.36711
gene12525	CCDC168	0.096416	0.228964	0.094134	0.047357	0.035651	0.044969	0.10311	0.110319	0.10557	0.023969	0.033049	0.008564
gene12527	TPP2	8.60934	9.52652	7.84143	10.2884	11.3466	12.499	15.7358	14.3764	12.6501	13.6449	12.3388	9.65497
gene12528	FGF14	0.960742	0.895502	1.42115	0.642828	0.763362	1.7461	0.388286	0.032837	0.194523	0.082618	0.023926	0.0147
gene12529	ITGBL1	0.4755	0.427659	0.128868	0.966294	0.595841	0.758087	1.15988	1.10572	3.24541	3.0323	1.64458	3.04193
gene1253	PIGV	3.19642	3.2815	3.2947	3.14717	3.14333	3.41817	3.49921	2.55983	4.4574	2.57186	2.95123	2.49069
gene12531	NALCN	0.670756	0.526302	0.782483	0.343101	0.680953	0.461414	0.206805	0.364793	0.249162	0.03411	0.034746	0.073696
gene12534	TMTC4	6.47902	7.94581	7.66243	4.80996	3.95569	5.54439	7.00578	5.5112	5.75152	3.10802	3.78478	3.59934
gene12535	GGACT	3.55653	4.42872	3.55092	2.16685	2.6423	2.63867	2.78947	1.95309	2.55397	3.21674	2.79448	1.9893
gene12536	PCCA	4.14568	5.06478	4.17988	2.22051	3.05594	2.81584	5.22816	5.63908	5.67387	11.1913	14.2535	15.7766
gene12540	CLYBL	1.26642	2.14815	1.35206	1.51222	2.00599	1.62986	4.03591	2.85993	2.68335	4.49883	3.36045	2.7349
gene12542	TM9SF2	58.1063	46.0722	66.3167	39.8956	47.5064	56.8885	48.1488	61.079	45.8079	41.8064	50.5246	49.0391
gene12545	UBAC2	7.39765	8.61056	8.59767	6.36898	5.86183	7.4669	10.7022	7.77376	9.29551	10.0612	6.70479	11.3244
gene12546	LOC102177727	0.363302	0.205106	0.280662	0.479162	0.556334	0.852811	6.1906	27.2577	5.96815	5.47216	11.4043	6.71907
gene12548	DOCK9	12.0536	14.4185	10.3565	13.2351	14.5546	15.9746	29.1124	30.2309	28.1244	24.222	18.0452	8.71731
gene1255	ZDHHC18	2.75791	1.61568	2.97156	2.62118	2.83554	2.99455	3.36125	4.48821	2.22252	3.19862	2.93754	3.8221
gene12550	SLC15A1	3.09918	1.93592	1.80336	1.73112	1.41561	1.88108	9.11634	3.9867	3.88437	4.87201	3.73877	0.297901
gene12551	STK24	9.1207	9.55574	12.3571	9.91352	11.5352	12.5319	16.4379	9.53388	14.4228	16.4898	17.7897	17.3037
gene12552	FARP1	15.2136	18.9842	15.3044	4.68721	7.96231	8.2604	10.5526	8.86749	11.1415	12.0549	9.17134	7.18976
gene12554	IPO5	67.0674	62.0106	67.6913	48.1356	50.4865	50.8287	53.9948	50.9412	51.6267	49.8407	53.8717	28.5773
gene12555	LOC102175036	0.886833	0.489764	0.798455	0.415563	1.56789	1.43288	0.939448	1.8838	1.70586	1.49612	2.16634	0.684444
gene12556	RAP2A	13.8694	13.8188	12.197	7.58516	9.46198	11.5705	11.9797	14.2884	12.7789	8.93764	11.0248	4.24073
gene12557	MBNL2	13.0519	12.2447	12.3465	12.0002	16.8667	15.2685	24.5066	23.4272	30.1875	26.5951	35.2833	19.5435
gene12559	HS6ST3	0.77662	0.886528	1.1936	1.04618	0.655769	0.793207	1.58875	1.31045	1.90382	0.281785	0.18748	1.283
gene1256	SFN	11.5742	13.4434	9.12412	25.9036	22.4077	33.237	94.5248	88.036	41.8847	116.01	55.5477	128.314
gene12560	UGGT2	6.23412	7.86705	6.33849	2.59733	3.30981	3.65989	4.18848	4.98636	4.5979	1.91029	2.58618	3.32623
gene12561	DNAJC3	14.6627	9.86924	17.3007	8.66981	13.5244	11.9921	17.4037	22.4375	17.463	16.9837	23.1054	7.05158
gene12562	DZIP1	16.1316	16.9352	13.8599	7.9401	6.60465	7.97669	9.66484	8.92392	10.9825	4.78496	4.65955	2.54122
gene12563	CLDN10	1.07501	0.235155	0.742468	0.489713	0.485455	0.549064	0.770267	0.525458	1.14725	0.72612	0.743384	0.959342
gene1257	GPN2	3.29574	2.61858	5.50913	3.87841	2.37665	3.9325	3.82262	5.78983	4.13327	5.18065	5.30814	7.49746
gene12576	LOC102173859	0.26179	2.79318	0.35635	0.003975	0.024302	0.019606	0.007252	0	0	0.007748	0	0.008014
gene1258	GPATCH3	2.27528	2.27766	2.95207	2.97395	2.77945	2.27094	4.11635	3.25811	2.42386	4.49322	3.18314	5.84857
gene12584	LOC102180841	0.175421	2.34347	0.236634	0	0.054123	0.011374	0	0	0	0	0.012464	0
gene12590	ABCC4	1.74789	1.71505	1.11926	1.69801	1.32128	1.5884	2.5174	2.88675	2.06798	1.71991	2.18749	2.34972
gene12591	LOC106502720	2.24508	1.44913	2.16702	1.86693	1.58405	1.83478	1.91751	1.60909	1.85851	2.01124	2.1502	2.3091
gene12592	SOX21	0.8918	0.366703	0.800363	0.819897	0.668691	9.49443	0.171039	0.741906	0.614769	12.8494	1.28626	1.38596
gene12593	GPR180	3.11056	1.7699	1.71369	0.861891	1.02051	0.989898	2.90885	2.01572	2.01918	2.64447	2.9708	0.575822
gene12594	TGDS	3.41185	2.96541	2.86627	2.81074	3.313	4.24819	4.55593	5.76146	4.776	5.05052	6.91558	1.79092
gene12598	GPC6	12.5243	9.29612	15.3179	3.4486	4.29359	3.92266	5.29061	8.01593	7.27991	2.58596	1.91431	2.27865
gene1260	NUDC	19.5917	13.9442	24.3767	18.3287	15.5462	15.6051	21.7858	22.9233	15.71	27.1181	16.1833	29.2899
gene12602	GPC5	0.436527	0.326271	0.767475	0.165216	0.073674	0.033139	0.024582	0.06711	0.385045	0.023225	0.10377	0.006081
gene12614	SLITRK5	1.11347	1.56302	0.645201	1.28003	2.35209	1.18932	1.46157	3.04938	1.72079	1.14626	1.2768	0.34932
gene12618	SLITRK6	12.0899	9.11238	13.6357	7.92216	8.49972	10.1672	7.12515	6.50014	5.88793	3.99208	2.26196	2.40752
gene1262	KDF1	1.75522	1.13492	2.29109	1.94288	1.48765	2.06721	2.44337	1.29835	0.969352	2.21585	1.69971	2.3105
gene12620	SLITRK1	0.612932	0.388817	0.502602	0.098559	0.167469	0.150294	0.118321	0.174102	0.086041	0.02749	0.041341	0.070823
gene12623	SPRY2	8.17148	8.01679	9.15405	4.14114	3.5391	3.5269	7.70526	6.02815	8.87461	4.57724	2.49414	3.44857
gene12624	NDFIP2	17.2118	13.5185	14.9503	12.1714	15.4027	18.5432	24.3986	26.9977	24.057	27.4497	31.7976	16.8566
gene12625	RBM26	7.24983	9.855	5.86302	5.58636	5.73872	7.2656	10.3584	8.56845	9.54128	4.65253	7.14532	2.10538
gene12626	RNF219	7.48848	5.66875	6.52799	4.50817	5.49423	6.49043	7.37599	9.87104	7.57724	5.02672	5.83716	2.91288
gene12628	EDNRB	25.5564	18.9851	20.4719	19.3386	16.898	16.5502	9.03686	6.46905	11.0639	4.39831	4.85416	4.94663
gene12629	SLAIN1	3.23455	2.02752	4.00109	0.636973	0.858847	0.964317	0.661267	2.13123	0.758755	0.865461	0.743901	1.12803
gene12630	SCEL	6.91737	8.761	5.59563	30.6755	39.7458	33.5654	33.9819	43.7257	33.2879	9.51534	5.70055	1.3501
gene12632	MYCBP2	13.7934	19.4715	11.3712	12.8651	16.5537	16.621	34.3395	31.4875	37.9684	31.7516	40.7103	15.0765
gene12633	FBXL3	14.7976	13.8778	11.4835	15.6379	21.6549	24.6581	24.5082	24.8655	24.9422	22.7174	30.4855	9.6804
gene12634	CLN5	6.1227	5.3826	6.06278	2.82912	4.20911	2.02419	8.10161	10.1035	4.91702	5.28803	2.93469	7.38281
gene12636	KCTD12	65.9242	67.2025	43.3964	25.2872	33.6935	39.4006	42.6982	75.8026	49.198	9.07957	28.9876	10.0941
gene12639	LMO7	7.10668	7.91797	5.47196	7.67059	6.11114	8.21151	16.3249	20.393	10.301	11.5515	10.0822	6.48647
gene1264	FAM46B	1.52697	2.1118	2.10085	7.66807	5.38652	6.50142	7.11164	7.11714	11.8841	13.3683	7.41089	17.9071
gene12641	UCHL3	2.67189	3.52773	1.56219	4.516	5.22492	4.31134	13.5086	14.1216	17.3255	19.9491	50.0231	17.5595
gene12643	COMMD6	1.40881	1.19486	1.54852	1.45369	1.98459	1.77538	2.09449	2.26545	7.00156	1.39402	3.56323	1.59739
gene12644	TBC1D4	6.00216	6.43009	5.01575	3.3242	6.26879	4.99402	6.68174	6.27032	7.05242	7.76018	7.73556	3.4063
gene12647	KLF12	5.97317	7.57371	3.89802	4.21156	4.19309	5.03199	5.69135	6.11735	9.02608	3.24962	3.49935	1.68934
gene12651	KLF5	22.2812	24.6858	15.381	29.3659	48.716	63.4578	59.8443	39.2469	43.2548	41.8934	42.2671	23.4282
gene12652	PIBF1	3.14688	3.71797	3.28744	4.38859	3.76324	4.38509	7.20815	7.20648	6.08555	3.32136	9.36208	1.98568
gene12654	DIS3	7.59493	8.24139	7.2202	5.73444	5.94251	6.73117	12.8703	13.0525	10.9871	7.56032	12.2624	5.24928
gene12655	BORA	3.66328	2.66813	3.04675	1.29711	1.69826	1.28606	2.78336	4.11808	2.72288	1.35476	1.37479	1.86208
gene12656	MZT1	14.2486	10.9632	11.9854	7.07014	9.85138	11.4715	9.7845	13.1178	8.79281	7.04258	10.8053	4.48108
gene12659	DACH1	2.51677	5.44231	2.29095	2.0985	2.54418	2.44087	2.09454	1.75734	2.23307	1.3726	1.01802	0.561868
gene1266	SLC9A1	1.43899	1.96233	1.144	1.07773	0.847435	1.00754	2.80999	3.02452	2.48299	3.34327	2.35644	2.48215
gene12661	KLHL1	0.161378	0.656353	0.208375	0.066022	0.066754	0.057052	0.005683	0.05825	0.043629	0.032635	0	0
gene12665	PCDH9	1.94899	4.80931	1.4996	0.769496	1.76978	0.781063	1.50323	1.38135	1.88877	0.762308	0.874642	0.473281
gene1267	WDTC1	5.22783	6.48737	6.37808	7.49866	6.07178	5.66646	8.90829	8.31611	8.4344	11.3666	9.94968	12.6207
gene12675	CENPJ	10.1799	7.33897	10.0184	9.43427	9.30155	9.32256	10.4268	6.70601	8.20416	7.52518	11.4636	1.81158
gene12677	PARP4	3.384	5.93155	3.05058	3.75813	3.66113	4.25875	9.1959	9.86305	8.10492	7.9313	6.60542	4.32146
gene12678	MPHOSPH8	2.51586	3.68596	2.29248	1.8064	2.47566	2.60773	4.93957	5.5866	3.53659	2.8128	2.88252	1.23124
gene12680	PSPC1	7.09756	3.73788	4.42767	3.31159	3.83943	4.10056	4.16168	6.2451	6.51492	2.35301	3.28917	2.87643
gene12682	ZMYM5	6.88861	5.67547	7.53201	8.1861	7.98447	8.68597	9.86835	7.77667	5.23303	6.49888	6.42935	3.25369
gene12683	ZMYM2	9.062	9.76641	8.55685	5.61098	6.00235	6.81166	9.54697	9.56292	9.67476	5.99731	9.51923	7.15212
gene12685	GJB2	2.39299	4.32458	1.02247	26.583	38.9326	48.6807	137.473	93.5624	99.6303	170.432	115.831	136.96
gene12687	GJB6	0.805721	0.866106	1.31707	23.2751	26.9489	26.9874	16.487	23.8566	12.5724	1.81673	0.226028	0.441857
gene12689	CRYL1	8.28943	6.00495	10.4583	11.2533	11.7833	12.9781	27.8389	17.0626	19.9042	73.0174	138.687	66.6242
gene1269	TMEM222	7.83681	6.57576	8.94833	6.64856	5.07296	6.2186	7.72381	7.24902	4.18724	5.85775	5.36515	9.76474
gene12690	IFT88	3.1534	4.55253	3.67908	2.68413	3.22072	3.03888	3.99345	4.375	4.26994	2.11668	3.12707	1.87488
gene12691	IL17D	2.40761	3.83715	3.03843	2.4192	2.51849	2.72032	2.23678	2.68532	4.72078	2.39495	1.04843	1.55484
gene12692	EEF1AKMT1	6.13246	6.9684	6.85172	4.1565	3.8943	4.13529	4.67814	4.58676	4.92261	2.83393	3.04613	2.32035
gene12693	XPO4	3.68357	4.74568	3.83016	2.91195	2.77519	2.96482	3.10181	4.723	2.93123	5.14736	2.57086	4.46162
gene12694	LATS2	9.7388	10.4526	9.36907	8.21984	8.53237	9.01039	9.10456	7.94855	9.12244	9.50939	8.41511	8.28591
gene12696	SAP18	32.4957	25.5454	32.1179	24.3172	29.2083	29.2968	34.6967	38.3209	33.5722	41.6405	47.2218	40.831
gene12697	SKA3	0.676884	3.30744	2.78982	1.19534	1.13848	0.239334	0.742385	4.6045	0.599755	0.702917	0.213127	0.23454
gene12699	MRPL57	39.7282	31.1999	36.2777	34.2438	48.6178	33.7013	49.6238	36.4332	35.1933	69.248	75.7597	77.653
gene1270	SYTL1	6.73654	6.25877	6.1869	20.391	16.7368	20.5134	19.2498	11.3439	11.0901	14.839	11.367	19.9616
gene12700	ZDHHC20	22.4589	20.6065	21.9823	12.4391	16.1409	18.8219	26.0485	35.4567	30.6872	23.9831	28.8907	13.6819
gene12702	MICU2	15.7394	17.0415	15.9445	14.1461	14.2227	14.3067	17.2546	19.6765	15.3448	13.9667	17.465	10.6927
gene12703	FGF9	0.910023	1.33037	1.09311	0.341594	0.354987	0.218861	0.315983	0.331732	0.500572	0.546109	0.83092	0.208486
gene12705	SGCG	0.663962	2.65678	0.079357	0.241807	0.152396	0.060652	0.601751	0.229267	0.525301	0.610028	0.435443	0.806771
gene12706	SACS	2.56276	3.8488	2.45914	1.9715	1.13959	2.30353	3.39696	4.38927	3.27599	1.70171	1.76128	0.919085
gene12707	TNFRSF19	5.99341	5.23216	6.37917	5.92889	6.34783	10.4992	7.73998	3.55951	12.4888	4.47257	6.41817	7.99973
gene12708	MIPEP	6.56672	6.83888	6.86746	5.25138	6.3514	6.16838	9.25243	8.1562	9.04416	10.2359	9.79528	10.5335
gene12709	C1QTNF9	0.201231	0.234787	0.29917	0.856376	1.61411	0.565953	0.995212	0.749619	0.768106	2.05701	1.13244	1.82376
gene1271	MAP3K6	1.01753	1.75163	1.80134	2.34257	2.33298	2.22968	6.59231	3.33763	4.01166	5.10783	4.12882	5.15287
gene12710	SPATA13	1.62057	1.97026	1.63965	1.16001	1.11319	1.53441	5.68018	6.1127	2.72885	6.79801	3.98116	5.08101
gene12712	MTMR6	7.33094	7.21334	6.54193	2.98979	3.41007	3.90102	9.2401	5.60618	4.33492	5.35643	6.29744	15.8169
gene12713	NUP58	13.6596	12.5659	11.9143	8.77688	9.41905	11.9036	16.7416	23.2162	18.0569	18.3507	20.1221	12.2927
gene12715	ATP8A2	0.718805	0.348911	0.624443	0.213043	0.135499	0.212626	1.1151	2.85208	0.487617	0.786915	1.27216	0.881969
gene12716	SHISA2	12.0223	13.963	12.0964	3.01247	2.99607	2.99773	4.78695	13.8409	6.86792	3.86876	2.77018	3.63991
gene12718	RNF6	3.84071	3.35589	3.6988	3.34953	4.11656	4.78082	4.83214	2.66102	4.15463	4.40844	5.10494	2.50411
gene12719	CDK8	5.80925	4.69039	3.65019	2.89073	3.35736	3.65718	5.12645	7.12585	6.5915	5.8559	10.1824	5.08148
gene12721	WASF3	2.70221	3.26894	2.48977	4.2245	5.06351	6.19367	7.45211	9.66573	9.29577	13.1997	11.482	5.34751
gene12723	USP12	9.50775	9.93789	7.91734	8.97373	10.8546	11.5194	11.0704	10.1411	11.4878	12.1545	13.1209	6.69996
gene12724	RPL21	871.592	692.257	888.014	928.067	1274.12	1065.99	1417.62	1098.86	1400.07	1567.05	2152.25	1477.42
gene12725	RASL11A	0.700469	0.953957	1.52804	1.0444	0.888852	1.2015	1.06058	0.86078	1.40726	0.818077	0.589301	1.82065
gene12727	GTF3A	3.55432	3.07499	4.0677	2.87292	2.29235	2.1166	6.29688	4.89163	4.03381	9.47457	7.85761	10.9983
gene12728	MTIF3	8.90657	7.44727	9.87477	7.29253	9.78189	7.71744	13.083	10.9942	8.67233	16.0107	18.8398	12.8517
gene12729	LNX2	3.84867	3.94559	4.36882	3.37066	4.36185	4.1247	4.85362	4.38707	3.12898	2.50363	3.55143	2.63166
gene1273	CD164L2	1.08059	1.30253	1.41704	1.65532	2.47127	1.36744	3.11661	0.741995	1.67525	2.23657	2.07364	3.9706
gene12731	LOC102189595	54.1828	40.4898	49.3141	54.2353	68.1332	60.6003	72.5173	77.1568	66.9359	68.8244	76.8677	72.5153
gene12737	FLT3	0.292031	0.290319	0.193219	0.077145	0.127082	0.123981	1.42465	1.48592	1.85619	1.14372	0.991839	0.544071
gene12738	PAN3	12.6497	17.8492	8.716	11.0912	12.0963	12.1708	19.5012	21.7696	20.7507	14.0264	18.0508	8.48631
gene12740	FLT1	1.24138	1.42185	1.0412	2.05878	2.73475	2.20725	4.83638	4.09485	4.55983	9.10473	8.72527	7.16317
gene12743	POMP	41.5844	34.1363	34.7237	34.2798	44.3238	45.5157	74.8121	71.1821	60.7437	62.0861	90.382	64.4035
gene12744	SLC46A3	0.355835	1.18926	0.44852	1.35028	0.863261	1.26411	4.6787	5.41851	3.34785	6.59507	8.20262	5.52733
gene12745	MTUS2	2.04681	1.97137	1.61891	1.95887	1.4892	1.8183	3.67238	3.36381	3.31005	3.78791	2.5463	2.94139
gene12746	SLC7A1	3.2953	4.42224	2.28424	1.88026	1.58895	1.45493	2.58333	3.45375	2.19269	1.53657	2.29431	2.09847
gene12747	UBL3	15.1863	12.4099	13.993	11.8601	18.0123	16.5892	24.8033	36.2138	31.1912	33.9006	39.7889	17.1104
gene1275	WASF2	8.45111	13.6274	7.35227	7.43261	6.32457	8.29513	14.745	17.2904	13.7843	13.0168	9.27765	10.3454
gene12750	KATNAL1	4.54021	5.33826	3.98835	3.53367	3.97374	5.35182	4.57642	3.95258	3.19247	4.25267	2.48451	1.24078
gene12753	HMGB1	87.0848	87.2386	79.8263	47.6766	53.7179	61.8087	92.059	107.699	90.2121	77.4818	75.1343	54.8128
gene12755	USPL1	3.35391	4.76766	3.63262	3.48732	3.3949	4.199	3.95836	4.51987	4.39221	3.31877	4.33945	2.05079
gene12757	ALOX5AP	0.850914	0.381589	0.586242	0.642642	0.448836	0.779077	2.50738	11.6027	2.68923	3.02791	2.55383	2.72676
gene12758	MEDAG	1.80858	5.27595	2.0862	5.65003	3.88661	4.15367	11.58	21.8835	24.9574	29.7088	34.5901	13.6183
gene12761	HSPH1	9.17628	9.33114	18.1539	7.33849	7.66147	9.15963	10.7301	17.5852	14.2666	14.6702	28.8165	6.16043
gene12762	B3GLCT	10.1012	10.3604	10.7218	6.44421	7.35537	7.64949	6.45742	5.44653	6.89383	4.90079	6.65569	5.04887
gene12764	LOC102187143	12.6983	6.24822	0.31724	0.473402	0.430081	0.813286	26.7843	0.72949	0.417579	18.5333	15.068	0.999203
gene12765	FRY	7.23999	6.57164	5.00418	3.06964	3.8599	3.49991	9.56875	7.61839	11.6074	7.83609	8.08376	3.99396
gene12768	ZAR1L	0.88398	1.5411	0.939401	1.22463	1.06043	1.17751	2.38722	1.1615	1.50926	1.62681	1.54552	1.21316
gene12769	BRCA2	2.17369	3.10445	1.45682	0.513566	0.901675	1.03606	2.00443	3.41971	2.0911	0.638007	0.949704	0.308064
gene1277	AHDC1	1.64551	3.18194	2.02028	2.15356	1.40516	1.74534	2.6208	2.16176	2.7103	1.98593	1.12507	1.44057
gene12770	N4BP2L1	4.5337	5.66202	4.91693	6.14123	7.90606	6.7505	8.54562	10.4583	10.0598	9.94961	12.4908	2.10211
gene12771	N4BP2L2	10.873	9.49174	8.4952	5.16302	4.29655	7.62021	7.34716	4.31898	8.77053	6.18662	9.1711	5.49752
gene12773	PDS5B	12.7363	18.4354	8.86768	7.97207	10.6799	12.7718	13.5771	16.5009	17.694	9.86159	13.887	4.39586
gene12776	KL	0.083988	0.362874	0.770418	0.200209	0.197656	0.109878	0.448936	0.406014	0.109444	0.375669	0.315759	0.436376
gene12777	STARD13	6.72949	9.82058	5.90461	6.3108	7.92835	7.46615	9.60769	10.6972	13.1944	11.4949	9.48036	6.91558
gene12778	RFC3	16.9272	13.6047	14.0399	10.6874	9.71563	10.5371	11.1349	14.1926	10.851	9.54455	7.97006	5.57445
gene1278	FGR	0.945505	0.848594	0.7719	0.694136	1.19046	0.805863	2.97697	9.89859	2.49799	4.18853	3.63706	2.49923
gene12783	NBEA	11.8906	16.6042	9.09376	8.27694	8.94542	9.3052	15.5618	12.7176	19.081	8.73424	8.86643	2.58373
gene12785	MAB21L1	3.55456	2.10628	2.99502	0.442295	0.469638	0.63562	0.564011	0.412068	0.213754	0.039948	0.018372	0.253856
gene12788	DCLK1	14.9646	24.3988	10.9898	5.39565	6.06407	9.16725	8.61682	6.98049	12.4571	2.36904	1.73692	1.41397
gene1279	IFI6	21.2881	12.0254	24.2897	30.2984	17.1429	30.3561	124.823	530.641	564.14	108.422	235.423	67.7266
gene12791	SPG20	32.8563	30.5114	32.751	24.3196	27.1793	32.6139	23.5306	22.0884	24.3705	16.3905	22.2722	7.92227
gene12792	CCNA1	0.453994	0.460841	0.758597	0.545644	0.448292	0.285819	0.774836	0.656608	0.418191	0.13873	0.085769	0.164395
gene12793	SERTM1	1.51772	2.29087	1.13619	2.14098	1.61183	0.896512	3.6774	1.03746	1.75036	2.25283	4.11425	2.36787
gene12794	RFXAP	2.16165	1.22963	2.15694	1.38062	1.74507	1.68673	2.8038	2.80228	1.09258	0.605108	2.50965	1.14986
gene12795	SMAD9	4.53918	5.77162	4.87896	6.11382	5.92352	8.6684	9.46228	11.4154	11.763	9.82274	11.0055	4.22341
gene12796	ALG5	6.35549	4.9601	11.6176	6.30351	7.34826	4.95674	9.16522	9.71631	8.34051	11.3818	11.0843	10.2451
gene12797	EXOSC8	7.84763	6.89412	8.00706	5.24542	6.42775	6.49228	9.49055	8.27338	7.10973	6.50274	7.30264	7.25044
gene12798	SUPT20H	7.30957	11.2682	6.41704	4.99539	5.70112	5.47964	8.67761	12.7091	10.2768	6.45557	7.39268	3.84678
gene12799	POSTN	168.656	198.353	161.119	108.431	113.839	137.096	124.773	74.4961	128.277	21.7362	50.0971	61.4905
gene1280	FAM76A	3.35389	3.74111	2.89576	2.65348	3.25159	3.85881	3.71503	6.56473	5.94255	6.32691	5.42722	1.74159
gene12800	TRPC4	1.83757	2.51012	2.33404	1.58724	2.103	1.9984	2.49282	3.36949	3.70753	6.06598	2.77089	2.80513
gene12801	UFM1	18.6294	14.7098	18.2079	11.3232	13.6383	15.1189	24.1794	28.7569	21.5829	17.7499	25.7508	6.90188
gene12802	FREM2	7.14695	8.56998	7.67246	5.13896	4.73955	5.9718	11.3728	5.61043	6.81767	3.65748	3.43734	2.58744
gene12804	PROSER1	1.74415	2.86375	1.37527	1.27003	1.46137	1.75036	2.14521	2.77388	2.29027	2.30116	1.83332	0.902599
gene12805	NHLRC3	2.33584	2.931	3.54032	2.55197	3.93792	2.9203	6.03413	8.427	5.74119	6.11085	3.98263	5.99336
gene12807	LHFP	20.1142	24.4024	23.4283	19.8642	21.0749	21.9713	21.3067	21.1653	28.2561	14.7565	19.7797	8.35952
gene12808	COG6	10.3156	9.35759	10.4161	6.99619	9.10625	8.76635	12.0928	12.4959	10.4199	11.0915	13.2549	6.52204
gene1281	STX12	6.63704	8.90142	9.58546	6.93507	8.45418	5.83726	10.4778	10.143	10.4193	11.1681	14.406	10.4583
gene12812	FOXO1	1.64917	3.14793	1.21678	2.57938	1.54215	3.4303	7.34647	2.49822	3.4419	2.8205	2.69823	4.67598
gene12813	MRPS31	1.74245	1.59234	1.02188	1.29273	1.54846	0.928895	2.48967	2.9774	4.12258	2.34962	2.46543	1.94525
gene12814	SLC25A15	8.51111	9.01666	8.11228	3.42009	2.97283	4.14802	4.61677	2.9584	2.76194	1.75285	1.00631	2.56221
gene12815	LOC102184634	0.530813	0.10094	0.202007	0.523343	0.347379	0.223716	0.275474	0.186072	0.348205	0.196219	0.24735	0.454517
gene12817	THSD1	0.939605	0.589986	1.15855	0.758044	0.900749	0.593775	1.4221	1.53313	1.73016	1.62423	1.05649	1.50768
gene12818	VPS36	17.262	16.1695	16.8879	10.6467	11.2556	13.686	19.8521	22.3171	18.4377	15.7136	16.1521	9.86365
gene12819	CKAP2	21.8225	13.0331	11.8342	6.06644	11.0423	10.5349	28.7537	14.1142	13.7608	3.23081	2.1719	3.17063
gene1282	PPP1R8	7.43204	7.16831	8.18046	6.67113	4.29897	6.92848	6.65337	8.47145	7.68888	9.18892	7.75926	6.20864
gene12820	NEK3	2.48249	1.6126	3.59885	2.03266	2.28274	2.51641	3.80639	4.01144	3.4238	3.61754	3.45711	1.98596
gene12822	ALG11	7.11676	6.06329	4.93246	4.98304	5.32057	6.27984	5.31219	2.92411	5.66585	3.39435	4.58858	2.83336
gene12823	ATP7B	1.63142	2.08461	2.40399	1.70527	1.14132	1.26684	1.34949	0.90637	1.01073	1.21485	0.573082	0.326038
gene12826	DHRS12	1.39213	1.43269	1.25365	1.56376	1.60197	1.74096	4.08209	2.66181	2.17169	4.49349	3.41988	3.63674
gene12827	WDFY2	5.91846	8.40892	4.53924	8.54406	7.2888	9.70682	6.6174	8.62895	7.14679	8.20305	6.6086	8.75552
gene12828	INTS6	9.82815	13.3393	11.6294	11.6331	13.9539	14.0656	24.5474	23.7468	23.4937	19.6122	29.7373	11.6493
gene12831	FAM124A	0.467036	0.553234	0.670558	0.331286	0.282413	0.315082	0.425345	0.416509	0.552716	1.02463	0.657724	0.574923
gene12834	RNASEH2B	11.2917	12.364	12.247	5.34845	5.24888	5.63023	13.0107	21.5882	12.6763	7.58786	5.15005	6.06609
gene12837	LOC108637304	2.09809	3.27722	1.70368	1.47771	1.80467	1.33329	2.40089	1.9537	2.95258	1.31381	1.79545	1.14261
gene1284	THEMIS2	0.516687	0.571576	0.662196	0.414444	0.481841	0.473037	1.7546	5.41199	3.46567	3.92489	2.87105	1.69573
gene12843	KCNRG	1.34686	1.62412	0.812742	0	0.599326	0.670036	0.827521	0.678319	0.45118	0.951201	0.816385	0.453027
gene12844	TRIM13	12.1445	12.0672	13.0053	9.23871	9.35203	10.2768	4.11046	8.4124	9.54361	7.91062	6.80932	6.79602
gene12845	SPRYD7	5.09818	3.77041	4.03458	4.13881	4.71044	5.82611	8.86497	8.18838	8.83975	10.7124	12.4336	6.55135
gene12846	KPNA3	6.31263	7.47032	6.07834	3.67101	4.41086	5.6031	6.95969	9.91219	8.91837	9.48764	10.1143	4.05543
gene12847	EBPL	11.2775	9.93984	14.6709	9.06056	8.68473	8.82613	7.32901	5.52491	5.0793	10.1827	10.1112	5.8746
gene12848	ARL11	0.460037	0.383034	0.564834	0.206519	0.14906	0.124572	0.376145	3.38092	0.444194	0.461841	0.265567	0.314142
gene1285	RPA2	11.9955	12.0471	12.2812	9.21341	8.79221	10.499	12.408	20.0424	10.1548	13.4096	14.4329	13.7148
gene12850	RCBTB1	7.20073	9.47644	9.61354	5.03268	4.70911	5.36571	5.9082	6.48901	6.4324	7.08902	7.67432	4.08743
gene12851	PHF11	4.16851	4.12891	5.83956	3.28028	2.61346	2.79487	8.382	6.59568	5.96983	3.49236	3.22039	2.5031
gene12852	SETDB2	4.73087	5.67323	5.5155	3.52775	3.05557	3.91843	4.72293	6.42795	5.28334	3.83284	5.83114	1.06924
gene12853	CAB39L	2.75016	3.95335	5.7904	2.196	2.9573	3.56616	4.32335	7.6434	7.5483	4.96661	6.50129	3.2841
gene12854	CDADC1	3.78274	3.95994	4.58779	2.9019	4.20415	3.5939	6.6448	8.1508	4.29123	8.70291	4.09478	3.39303
gene12855	MLNR	0.534951	0.40658	0.520366	0.18102	0.176214	0.267192	0.030781	0.04331	0.091743	0.017055	0.037072	0
gene12856	FNDC3A	16.722	18.61	13.5834	9.77845	10.5793	11.5468	26.4301	28.2424	26.3859	12.8084	19.3642	7.73176
gene12858	CYSLTR2	1.84311	2.26052	2.47513	2.2671	1.94733	1.88362	2.81758	5.08726	3.29481	3.50992	9.87405	1.72875
gene12859	RCBTB2	8.87257	8.56231	10.8994	9.84103	8.07174	12.6841	14.8822	10.7839	6.71767	8.37071	4.3152	5.93491
gene12861	RB1	3.20171	6.09723	2.92945	3.19459	3.7718	3.51778	7.5305	7.30394	6.60302	7.7687	9.20073	3.29831
gene12862	LPAR6	12.3384	10.4022	9.05996	14.8146	20.3583	22.3132	19.0017	19.456	38.4337	24.3493	44.9334	10.9873
gene12863	ITM2B	104.045	112.671	104.524	156.487	187.914	194.349	340.677	434.611	215.206	225.448	218.216	260.627
gene12864	MED4	16.3889	13.308	16.9113	13.988	15.3998	16.288	21.0479	18.263	17.9727	12.6931	22.4091	12.4835
gene12865	NUDT15	11.6417	7.19087	11.4986	9.30604	10.1035	12.3992	8.07916	12.1288	2.1299	10.9567	11.5208	2.1957
gene12866	SUCLA2	17.4765	14.171	17.8088	11.7732	29.4133	18.4676	15.8059	20.7249	21.4757	17.1399	25.5785	14.4177
gene12867	HTR2A	0.706019	0.880028	0.312223	2.7313	3.7099	4.14407	4.34146	5.50046	3.79486	7.57255	8.61753	2.94507
gene12868	ESD	55.1932	32.7416	57.5636	60.1175	54.2801	57.0248	73.3521	83.6705	68.693	82.025	81.2787	67.1004
gene12869	LRCH1	2.47008	3.41631	2.385	2.58539	3.00259	2.74004	5.53605	7.53926	6.98044	5.44138	7.21326	3.7708
gene1287	XKR8	1.17892	0.755134	1.42193	1.55699	0.960842	1.04451	1.16059	2.09447	1.41408	1.2228	1.44714	1.59357
gene12870	RUBCNL	0.825416	1.08268	0.971026	1.10176	1.04537	1.10572	1.44504	1.89057	1.94968	1.05782	0.996681	0.499854
gene12873	LCP1	4.11916	4.28615	3.08277	1.70173	1.24432	1.53252	20.7225	94.2868	14.8944	18.7188	18.8808	9.48854
gene12875	CPB2	0.286499	2.158	0.126135	0.001409	0.014761	0.002791	0.029444	0.146821	0.054134	0.072881	0.044183	0.051729
gene12876	ZC3H13	4.94311	6.53696	3.74486	3.43828	4.91669	4.72594	6.3358	8.75952	8.23648	5.79915	5.77744	1.89894
gene12878	SIAH3	0.100349	0.054149	0.071228	0.060858	0	0.041117	0	0.081085	0.017737	0.079651	0.085198	0.206797
gene1288	EYA3	3.93768	5.63659	5.31177	2.04667	3.35048	3.89936	7.20113	9.78083	7.21932	8.36318	8.33922	6.82891
gene12881	COG3	6.15784	7.60185	5.98469	7.76681	4.86807	8.93281	13.0992	7.01298	7.18162	11.6779	8.32019	6.15884
gene12883	SLC25A30	5.15706	7.00064	4.39754	4.31257	4.02862	4.10799	2.1345	2.2241	2.65577	3.10394	5.88031	7.9504
gene12884	TPT1	1200.65	953.343	1154.86	1180.55	1706.85	1495.36	1694.64	1569.88	1481.8	1717.42	2869.51	1410.69
gene12885	GTF2F2	8.32591	3.72368	8.43952	6.51425	8.14387	8.07869	4.30211	12.2321	4.85681	10.2589	11.3974	6.08338
gene12886	KCTD4	0.22953	0.084914	0.361871	0.062415	0.018841	0.071704	0.097865	0.034782	0.018617	0.067913	0	0.020672
gene12887	GPALPP1	5.35332	5.18802	4.74396	4.27616	4.57662	4.20124	5.93717	6.23884	5.62917	6.28088	7.10659	2.64777
gene12888	NUFIP1	2.73152	3.3418	3.34128	1.70067	2.88012	2.59537	3.26018	4.70953	2.7205	3.14683	3.7846	2.65213
gene12890	TSC22D1	41.1436	39.8	48.7289	35.5986	41.0507	44.9741	60.0079	48.9962	56.6743	40.9465	30.5324	36.6485
gene12891	LACC1	3.15119	3.38103	2.61568	3.01364	5.09567	6.45231	14.1133	11.0138	16.7765	8.67003	10.4919	2.19129
gene12893	LOC108637261	0.229778	0.831413	0.117098	0.155127	0.300018	0.145966	0.451009	0.220139	0.519066	0.496603	0.28929	0.178645
gene12895	ENOX1	2.00804	2.38054	1.62305	1.58853	2.85515	0.984869	2.05809	1.77329	2.25245	2.23722	1.66683	1.49158
gene12896	DNAJC15	7.56754	9.21428	8.32958	4.65654	4.87453	6.04267	14.4393	8.53167	11.887	10.0393	8.3067	15.1949
gene12897	EPSTI1	0.730937	0.589769	0.667343	0.562842	0.405986	0.699186	8.10943	23.1286	12.3745	8.53153	10.9388	3.71108
gene12899	TNFSF11	0.418029	0.092273	0.566938	0	0.03963	0.015434	0.113498	0.150416	0.067325	0.076996	0.011329	0.086086
gene129	CGGBP1	7.8885	32.3203	6.36427	4.34358	26.7927	5.45542	9.43297	39.1326	10.1515	5.27037	32.8273	8.90147
gene12900	AKAP11	15.7553	20.7546	8.12056	10.7052	15.7021	18.8906	22.1262	27.5738	24.0634	23.5054	18.8449	7.70299
gene12901	DGKH	4.65737	5.26875	4.11266	3.29847	4.80919	3.94415	7.11146	5.65398	7.4276	5.82438	8.90722	4.1468
gene12902	VWA8	5.33588	6.75296	6.51062	6.94479	8.30213	7.52428	10.409	8.55356	9.13677	13.5283	14.8667	13.3575
gene12903	RGCC	7.39082	8.03092	7.05898	4.73	22.4227	5.82421	13.2607	11.9939	16.0876	14.9082	23.351	13.7079
gene12904	NAA16	5.57584	8.3224	5.15824	5.05186	6.08672	5.73717	7.52306	5.83933	7.28473	4.87538	6.05243	1.42875
gene12905	MTRF1	7.98131	5.52758	7.76076	6.66999	6.74807	8.30771	12.3716	11.6985	11.6991	9.58341	15.9564	7.46283
gene12906	KBTBD7	3.62817	3.31351	4.28956	1.72255	2.4634	2.88361	0.837896	1.87983	2.15682	1.59921	2.4105	1.09271
gene12907	LOC102173858	1.32871	1.14149	1.35239	0.601099	0.745811	0.904366	0.518551	0.259943	0.439978	0.711997	0.636138	0.315558
gene12908	WBP4	4.03084	4.78475	3.91045	4.38497	6.42376	3.91183	7.0587	8.29764	8.01436	4.36552	5.62551	3.52922
gene12909	ELF1	9.18734	9.11176	8.62922	14.0105	16.0934	14.7885	17.6918	24.5923	15.499	14.5552	13.8321	11.4475
gene12913	SUGT1	7.26026	6.75599	5.86154	5.00676	5.10097	6.73923	5.95472	5.64604	5.95209	5.59995	7.26851	2.88483
gene12914	LECT1	5.34469	1.04638	13.991	0.623456	0.676374	0.632058	0.949394	1.61158	0.777152	2.59476	3.39711	2.66145
gene12916	LOC102172074	0.191475	0.062842	0.142098	0.050553	0.044048	0.041809	0.016259	0.070844	0.036044	0.077596	0.012432	0
gene12917	OLFM4	0.141116	0.052558	0.436239	0.01521	0	0.013714	0.047865	0.027104	0.026266	0.088616	0.430609	0
gene1292	PTAFR	0.304941	0.242964	0.229514	0.145074	0.164495	0.18202	1.03512	5.54138	0.757226	2.28054	2.64167	1.59617
gene12929	PCDH17	3.43466	2.41405	2.54559	0.366794	0.507849	0.570831	0.338878	0.401468	0.267843	0.095333	0.094856	0.063155
gene1293	DNAJC8	36.2136	28.9854	39.4788	24.9838	24.7423	25.9876	45.5591	50.1878	35.2834	39.4919	41.3265	39.4017
gene12931	DIAPH3	6.29694	11.3046	10.9249	3.54716	4.77331	3.15944	9.63316	7.06097	7.43596	7.43918	2.61136	3.23825
gene12937	TDRD3	9.21204	8.37139	8.4937	7.72738	8.83674	8.97508	10.2467	12.0789	13.0509	7.32212	11.0946	2.93431
gene1294	ATPIF1	60.312	56.6329	86.4319	48.7859	106.041	55.8987	86.1021	65.1537	65.2108	91.6845	72.0598	131.24
gene12945	PCDH20	0.332579	0.382016	0.665374	0.566433	0.33036	0.767141	0.536066	0.474114	0.889832	0.430527	0.424836	0.421028
gene1295	SESN2	1.49056	2.3606	1.56338	2.34687	3.67081	1.93483	1.72108	3.6789	1.51495	2.42495	3.02683	3.35899
gene12950	TMX4	19.2007	19.1103	17.0336	12.3277	14.0536	15.7599	20.0727	23.845	21.8402	13.7117	15.0083	10.405
gene12951	PLCB1	4.02355	7.14563	4.77458	5.90018	5.06851	5.22681	9.81307	7.81127	11.0523	5.57765	7.33175	2.2968
gene12954	PLCB4	6.31747	7.16101	6.40691	8.26021	7.69856	8.45539	18.1303	22.2539	24.3412	30.4664	28.1198	9.04515
gene12955	LAMP5	0.063177	0.283006	0.06445	0.09007	0.036025	0.011429	0.143799	0.326004	0.00953	1.14465	0.127152	0.010653
gene12956	PAK5	0.239042	0.223152	0.219666	0.005082	0.024551	0	0.064153	0.032968	0.041089	0.006851	0.014364	0
gene12962	SNAP25	9.19574	5.16128	8.41551	3.135	2.96093	2.70914	1.95847	2.18104	1.49426	0.470386	0.24477	0.374812
gene12963	MKKS	1.83349	4.74129	4.60901	2.14612	2.85981	4.49861	6.22167	2.86661	5.5785	4.42335	3.91223	3.3049
gene12964	SLX4IP	2.04682	1.57151	2.07268	1.61992	2.12213	2.34111	3.9452	4.70782	3.31462	4.11219	3.59348	3.82564
gene12965	JAG1	9.29156	11.5112	7.77442	18.1154	19.6937	21.7158	24.1995	18.829	18.4861	19.0296	14.2907	15.8373
gene12969	BTBD3	8.3267	8.06598	8.16967	9.15991	9.50944	9.86431	11.3406	9.16889	7.89114	6.9413	8.82566	8.31119
gene12973	SPTLC3	2.85478	2.22716	1.64278	4.31234	4.49679	6.21528	8.6117	9.69119	6.07106	6.75532	2.83021	2.60312
gene12974	ISM1	2.21507	4.93547	2.26839	7.24929	5.60549	7.18166	12.8623	5.35555	8.63733	4.72606	6.28368	4.37596
gene12975	TASP1	4.7174	4.86957	4.80864	5.20616	5.01554	5.24951	4.39217	3.70829	3.95507	1.91134	3.60278	4.92225
gene12976	ESF1	5.0533	5.84902	4.70195	2.95996	4.88856	4.41641	4.97696	6.99836	5.88333	2.79387	5.76997	0.906771
gene12977	NDUFAF5	1.91315	2.65239	2.06123	2.20547	2.81219	1.59201	5.05568	2.74216	5.00348	5.3056	6.52113	4.36666
gene12979	LOC102186409	124.195	246.43	275.914	81.9054	111.021	116.993	216.71	152.859	261.48	344.252	176.133	111.625
gene1298	MED18	6.01924	5.47386	5.72586	4.18974	5.91824	7.9424	8.75989	5.90097	4.92108	6.51999	6.20802	10.2916
gene12980	MACROD2	2.1616	1.97077	1.21021	1.69293	1.41342	1.5126	2.99046	1.95778	1.53008	1.35093	0.626738	0.318499
gene12981	FLRT3	7.52161	8.55592	6.28845	8.90775	9.48002	11.3487	12.5314	9.39162	10.9597	4.04574	4.80633	2.27073
gene12984	KIF16B	3.43083	4.29061	3.01412	4.93756	4.44912	4.5623	5.54002	4.70918	4.51307	4.7061	7.57253	3.02838
gene12985	SNRPB2	30.7598	21.7672	26.0041	19.2888	20.1089	22.7533	24.818	30.3105	22.4195	11.9141	24.8869	14.1617
gene12986	OTOR	0.307643	0.435314	0.630451	1.07792	0.966807	0.380607	0.497915	0.895174	1.09627	0.67913	0	0.736335
gene12988	NANP	2.02796	2.975	1.89323	1.36729	1.40016	1.98588	2.20076	3.16244	2.18749	1.64213	2.18943	1.65069
gene12989	NINL	2.23233	3.18441	2.82061	1.77966	1.27828	1.36502	1.74546	1.18164	1.6193	0.786737	0.710656	0.666473
gene12990	LOC102171438	0.207262	0.494831	0.301912	0.411915	0.160626	0.146283	0.537927	0.244557	0.782851	0.219219	0.181415	0.118976
gene12991	FBXO18	9.9239	9.29204	9.32848	9.4401	9.13335	7.98012	11.5381	13.2397	8.94326	10.1893	12.273	13.588
gene12992	IL15RA	0.135592	0.455927	0.129409	0.25743	0.108873	0.253876	0.814956	3.63249	0.628595	1.13611	1.21086	1.24677
gene12993	IL2RA	0.272385	0.082888	0.10253	0.175316	0.141245	0.080997	1.46133	1.37677	1.28248	0.972837	2.1463	0.467261
gene12995	RBM17	4.7188	11.4163	14.6608	10.691	10.1104	10.7919	13.9136	13.2143	8.38306	8.83929	15.4716	14.6945
gene12996	PFKFB3	2.21622	3.28969	2.41383	1.88149	4.2527	2.2707	6.99627	8.87234	4.09514	7.33811	9.14779	3.90549
gene12997	PRKCQ	0.520062	1.23933	1.66482	0.180399	0.087484	0.109419	1.82601	6.83279	1.46276	1.57772	1.00127	0.406309
gene12999	SFMBT2	2.06903	2.39684	2.94817	2.3271	2.29478	3.1007	3.314	4.72195	3.97916	1.55173	1.30645	2.35272
gene13	IFNAR2	2.39462	2.35013	2.42802	1.66838	1.76772	1.63906	3.82895	7.76128	8.53938	3.40759	5.69717	3.5914
gene130	ZNF654	5.64097	6.16607	6.25845	5.12607	6.79625	8.93376	12.819	10.0821	6.35123	5.97646	7.92439	2.6723
gene1300	PHACTR4	3.49527	6.1176	2.40132	2.86542	3.17232	3.26653	5.19783	7.49313	5.72708	5.37258	4.71045	3.31102
gene13000	ITIH5	8.06142	9.92722	6.19429	19.8843	18.325	20.0501	22.7842	45.3235	24.2018	28.0133	19.8261	47.838
gene13001	ITIH2	4.10638	29.2989	0.879114	0	0	0.001218	0.013305	0.027335	0	0.08215	0.377915	0
gene13002	KIN	3.1552	3.84494	3.54575	2.81406	2.87968	2.59487	7.58733	7.04172	5.82407	4.48679	6.24441	3.30424
gene13003	ATP5C1	69.4833	66.3013	78.7042	60.1778	119.702	69.5416	106.115	99.8557	106.081	141.598	134.521	142.205
gene13004	TAF3	1.06606	1.5047	1.14589	0.79178	1.01395	1.049	2.35726	2.53199	2.31827	2.57519	2.21453	2.39567
gene13010	CELF2	4.4271	9.35717	2.99156	2.59843	3.2561	3.1334	7.40223	11.5298	12.0842	9.28461	9.51348	4.228
gene13011	USP6NL	4.31182	5.41669	2.34215	3.673	4.67349	4.47762	5.39923	8.08964	5.70187	4.41287	3.03987	2.96366
gene13012	ECHDC3	6.54442	6.70856	8.7387	3.02156	4.32798	4.42316	5.65352	6.4517	5.66838	13.6809	10.5949	13.1225
gene13014	PROSER2	2.77553	2.0223	3.1141	1.64317	2.08086	2.13667	1.73733	1.22205	1.32717	1.69143	2.1026	1.55914
gene13015	UPF2	8.09432	9.93834	8.19412	8.35676	10.4895	10.8042	12.9108	15.9161	14.915	11.6732	15.5718	3.83392
gene13016	DHTKD1	4.18609	3.07738	3.04715	2.06217	2.55666	3.65463	1.98711	2.98806	2.17607	4.07445	1.85667	4.7703
gene13017	LOC102173668	38.0829	27.7186	25.8969	27.0874	35.0539	33.5006	7.79176	7.66406	8.11536	8.90923	13.2419	7.72282
gene13018	SEC61A2	4.6659	6.95372	5.37823	3.57057	3.09036	2.13277	4.47596	1.6999	2.74071	1.94956	3.56232	3.7382
gene13019	NUDT5	3.67171	3.91841	3.21729	1.86139	2.09703	2.54636	4.52847	2.87846	2.45429	2.28299	3.77989	2.03668
gene1302	RCC1	4.10226	4.30047	5.69734	2.78193	3.5804	4.21815	8.65827	4.16118	4.06718	3.27393	4.75713	7.83362
gene13020	CDC123	5.89679	8.2661	3.82139	4.46383	6.09687	6.29961	10.2469	8.8227	9.83107	6.91203	9.06173	11.7382
gene13021	CAMK1D	1.63779	2.41449	1.85616	0.623906	0.7239	0.939573	2.39624	1.82271	1.69809	2.38316	2.29096	1.15568
gene13023	CCDC3	7.60549	10.7626	7.6453	6.83983	7.18814	6.77371	6.05592	7.86629	7.65362	7.70236	7.06106	9.89652
gene13024	LOC102175218	0.893405	2.00205	0.964019	1.08028	0.740998	1.76762	1.25081	2.24927	1.89201	0.269753	1.72508	0.452248
gene13025	LOC102175492	3.02153	3.69031	2.14014	1.72711	1.48254	1.77405	2.69371	3.35605	2.54973	0.730508	1.82143	1.24173
gene13026	YME1L1	24.2531	24.1811	23.7715	17.3192	21.0713	22.0988	30.8168	32.6531	30.5101	27.0445	29.5702	15.844
gene13028	MASTL	2.32376	2.67634	1.90583	1.18982	1.02081	1.32749	3.18191	3.48025	2.0811	0.849603	0.603114	0.40043
gene1303	TRNAU1AP	4.34721	5.21496	6.43961	3.74436	3.66186	4.75122	6.05415	5.21905	5.77757	5.48213	6.61861	18.2453
gene13030	ACBD5	5.35624	3.41596	7.09575	6.17842	8.6151	5.87945	6.97358	5.85663	9.80231	8.94128	3.94825	5.07247
gene13031	ABI1	11.2969	12.085	8.36213	10.6818	12.8659	16.8745	22.7888	24.1342	19.3013	17.3874	17.6555	13.5879
gene13033	PDSS1	2.59335	2.54726	2.44262	1.95933	2.37884	1.54304	5.90595	3.56499	3.29233	4.98678	6.32246	7.72153
gene13034	LOC102181052	4.4234	3.33865	2.80748	2.57001	2.43673	3.22228	3.45963	3.05147	5.65005	3.59444	3.38106	2.33254
gene13036	APBB1IP	0.161702	0.653907	0.193184	0.112129	0.105337	0.091206	1.81292	8.32831	2.16111	2.59482	1.51641	0.474701
gene13038	CCNY	16.031	15.8667	16.5192	10.9226	12.7414	13.0644	24.4105	25.9576	24.7948	32.0488	24.816	24.6693
gene13039	LOC102181609	4.01555	5.73086	3.55871	2.6694	2.30445	2.60868	4.8054	4.50562	4.61365	2.87711	2.27999	2.6741
gene13040	CREM	4.21805	7.17628	5.68673	3.20551	3.08162	3.17689	5.49525	6.50246	6.37529	6.42373	8.50969	4.63775
gene13041	CUL2	6.13154	8.06147	6.27913	5.07	6.78704	7.24601	8.20486	9.85615	9.04546	6.54238	8.12752	2.66623
gene13043	PARD3	13.9851	19.5408	15.4278	15.8488	15.4453	18.0201	19.0204	16.6536	19.0755	19.7975	19.9417	14.5897
gene13046	NRP1	16.3697	19.0033	22.8962	13.6628	21.5879	18.307	30.9554	26.2745	35.5191	16.8606	17.1971	15.6511
gene13047	ITGB1	121.829	107.434	110.908	74.4728	85.0097	89.5953	102.872	110.12	133.671	86.4607	88.2535	75.7284
gene1305	RAB42	0.332167	0.249962	0.166457	0.080507	0.021112	0.110687	0.107106	0.076269	0.237205	0.217965	0.146856	0.024138
gene13051	CCDC7	1.37471	0.962509	2.14488	1.43745	2.29911	1.46679	1.13162	1.06464	0.324991	0.854479	1.22724	1.87909
gene13052	ARL5B	12.171	9.0202	9.55735	7.24602	9.3984	12.4032	12.6263	15.6508	10.8056	8.54986	10.814	3.02274
gene13053	LOC102175592	6.02601	5.80176	6.43928	5.04608	5.63901	4.77601	5.15896	4.48712	4.58915	5.27028	5.41723	4.38051
gene13056	PLXDC2	9.293	17.2171	8.67044	9.77008	10.5832	11.2078	14.3451	16.8309	12.3692	19.3692	17.1543	5.69541
gene13057	NEBL	3.33849	2.73466	3.22209	9.41194	6.68193	6.68337	10.0551	5.09355	8.46503	18.1086	6.35013	4.68508
gene1306	TAF12	4.08107	4.31784	4.94165	4.6962	4.93065	6.25096	7.28943	8.26752	6.98449	9.61126	12.9692	8.36341
gene13061	MLLT10	5.97053	9.29294	5.58643	5.03684	6.07919	6.93041	9.85157	8.53911	11.8405	11.2883	9.40891	5.67644
gene13062	DNAJC1	6.67837	7.47385	5.95544	4.36731	5.36531	5.26214	9.22398	11.1394	8.80814	6.58376	7.70487	6.5201
gene13065	COMMD3	15.8248	11.8457	10.2627	12.5878	12.9745	15.4081	25.838	29.3916	24.1701	21.7629	28.2836	16.3322
gene13066	BMI1	12.0586	9.41255	9.16215	8.98382	10.7352	12.759	12.5502	13.1388	12.3355	16.9624	21.7808	5.55216
gene13068	PIP4K2A	6.15586	8.59369	5.67547	4.76165	7.44645	5.14926	10.4195	19.3734	12.4995	13.9935	13.6497	5.8329
gene1307	GMEB1	1.75086	3.08711	1.48399	1.24286	1.46531	1.24772	2.594	3.65301	2.03678	2.22162	1.74264	1.01613
gene13072	MSRB2	5.36392	5.33035	8.82478	8.07241	12.1719	5.60051	6.80575	11.0742	3.2661	12.9855	14.0601	17.6726
gene13076	KIAA1217	5.83519	12.5703	5.73219	5.64237	5.43732	6.24306	16.5302	7.83044	10.2657	9.94742	7.52157	5.65272
gene1308	YTHDF2	9.87507	11.399	10.9885	10.5857	11.5985	11.645	18.7958	19.9004	14.9064	17.1415	7.52532	14.698
gene13080	ARHGAP21	3.07738	6.13725	2.63237	3.09757	3.14825	2.95335	10.2967	7.955	11.3058	4.77794	4.36699	2.66636
gene13084	PRTFDC1	13.8344	11.1859	15.3934	5.92599	5.66803	5.63134	7.82824	4.60999	8.48655	2.34276	1.66361	2.34232
gene13085	ENKUR	0.56888	0.132913	0.169193	0.258163	0.219087	0.222869	0.390257	0.309627	0.166469	0.152446	0.251416	0.21509
gene13086	THNSL1	0.805437	0.736342	1.48028	1.3069	1.62505	1.30477	1.89416	1.05764	1.24144	1.9431	1.94253	0.63824
gene13087	GPR158	0.148367	0.0819	0.089354	0.051879	0.060976	0.081888	0.082868	0.053814	0.05001	0.024877	0.016957	0.04313
gene13092	GJD4	0.400021	0.321216	0.062763	0	0	0	0.032701	0	0	0	0.056195	0
gene13093	FZD8	9.66225	6.14532	11.5407	3.85253	3.75024	4.28906	4.63608	4.08349	2.51258	3.76992	3.34435	5.16161
gene13094	OPTN	8.88944	8.44337	8.49722	6.55268	6.85464	6.47476	13.6629	21.3994	15.6408	14.3025	15.7485	7.52794
gene13095	MCM10	3.8594	4.84375	3.47653	1.98053	1.5549	1.87912	3.6157	4.38604	2.68434	2.38823	2.8632	1.18277
gene13097	PHYH	10.9144	9.14736	9.76283	7.05406	15.6588	7.14799	9.58198	14.0379	11.8835	20.9464	18.1256	23.8032
gene13098	SEPHS1	11.7504	14.418	14.5191	9.25038	9.13114	10.3801	9.98933	11.3372	10.2193	9.227	6.36662	10.1736
gene131	C1H3orf38	4.48209	4.38383	3.5086	2.70514	3.13191	3.81699	5.96449	8.38283	6.42522	4.56108	6.27261	3.35712
gene1310	OPRD1	0.905415	0.929794	0.844836	0.733822	0.396246	0.543673	0.37716	0.69559	0.694222	3.5802	2.66874	0.409196
gene13100	BEND7	1.71385	2.70356	1.93887	0.804212	1.06486	1.16439	3.14655	2.1473	2.37193	2.89298	3.36192	0.993996
gene13101	PRPF18	9.29843	5.26397	10.1314	6.46773	7.35547	8.23245	11.6969	16.8885	14.294	12.7954	14.4096	5.50097
gene13103	FRMD4A	4.68522	6.9673	5.48398	3.43995	3.89898	4.08842	8.84084	5.72847	5.10273	4.1476	5.95613	3.52119
gene13105	FAM107B	26.1696	21.8789	21.5449	7.25895	9.10602	7.80872	9.63617	24.6088	9.3355	6.18679	8.07193	3.57373
gene13107	CDNF	0.715237	0.965329	0.860893	1.24131	1.7935	1.09841	0.813282	0.37218	1.154	1.76408	2.03216	0.837738
gene13108	HSPA14	6.07842	4.90258	6.96925	4.52345	5.13461	5.83338	6.88715	7.57663	8.06179	4.59248	6.96018	6.56187
gene13109	SUV39H2	2.68148	2.98276	2.00282	0.929284	0.587346	0.805803	1.42491	1.35901	1.28482	0.375306	0.468038	0.324753
gene13110	LOC102176896	3.0395	3.48875	2.66648	2.43787	1.84446	2.41255	4.15153	7.16039	4.51164	2.79447	3.53972	1.43833
gene13113	ACBD7	1.26014	0.591811	0.695391	0.301105	0.206867	0.210126	0.108996	0.176104	0.17689	0	0.051456	0.094843
gene13114	RPP38	3.25424	3.07779	4.17531	2.8214	2.38565	2.72915	3.2067	3.59653	1.8811	2.80642	2.68729	4.53838
gene13115	NMT2	1.56029	2.20568	2.43458	1.93195	2.22244	2.32978	3.13935	2.07633	4.05952	2.31426	2.74824	2.0921
gene13116	FAM171A1	7.14839	9.58443	3.72318	6.84854	3.75231	8.06556	5.54748	4.43037	12.766	11.2887	8.50949	7.11297
gene13117	ITGA8	12.5492	15.1516	8.6606	4.41031	5.36434	5.47867	9.70309	5.17246	10.7755	5.9867	7.56023	3.77545
gene13118	FAM188A	12.1021	13.402	11.6716	12.9259	13.435	14.3763	12.7987	11.0864	13.8358	10.0363	11.0721	12.7371
gene13119	PTER	4.44348	3.53784	5.40008	2.06318	1.94917	2.92159	3.67762	4.7054	2.69497	3.07744	3.77524	1.37682
gene1312	EPB41	10.1576	13.7181	9.84286	10.3243	13.8424	14.1221	19.7513	26.2835	16.2502	18.0252	14.4928	9.93365
gene13120	C1QL3	3.06674	1.96933	3.98302	0.523538	0.709752	0.695958	0.369229	0.191051	0.464788	0.713769	0.579287	0.079494
gene13121	RSU1	10.7183	7.78034	8.41752	7.18609	4.49228	19.2642	10.7235	15.5511	28.6335	37.1857	21.6776	48.8135
gene13122	CUBN	0.309532	0.145398	0.361542	0.40971	0.1885	0.127595	0.433142	0.40185	0.095163	0.173563	0.15008	0.239099
gene13123	TRDMT1	5.21286	8.54921	6.33821	5.90958	5.23672	6.78546	6.46807	10.262	8.21529	6.57526	4.70764	3.97665
gene13124	VIM	329.225	319.423	327.563	289.116	365.792	268.031	614.685	889.931	764.973	677.299	621.053	486
gene13125	ST8SIA6	0.803975	1.08581	0.70395	0.235863	0.309197	0.353898	0.050392	0.053042	0.041926	0.059676	0.08553	0
gene13126	HACD1	2.71277	4.1188	2.56867	6.02754	8.06525	6.10546	8.61735	7.91788	12.8504	11.3292	10.1839	15.5241
gene13127	STAM	6.32055	6.26712	5.5328	5.17891	6.53658	7.0318	11.1466	13.7474	10.7159	13.4378	9.81271	8.04632
gene13129	MRC1	3.60017	4.7347	4.81208	3.51105	5.73769	4.28835	16.2296	27.372	19.2821	22.4248	29.1091	10.3921
gene1313	LOC108637382	16.5282	12.6367	14.6576	11.1589	11.7729	15.6493	32.2155	39.2886	34.6727	30.1781	19.3726	59.6411
gene13131	CACNB2	2.88063	5.56042	1.67343	4.05591	3.37553	3.65966	6.84672	4.99874	6.43708	6.15053	5.9437	4.58856
gene13132	NSUN6	2.41675	3.65761	2.09961	2.51166	1.84473	3.03393	4.29873	3.65347	3.76036	3.29209	3.04221	2.82773
gene13133	EPC1	9.96615	8.47146	8.9246	10.3952	7.90336	13.6932	11.8027	12.4233	11.0809	9.99857	10.2588	5.67929
gene13134	KIF5B	47.1312	42.1275	40.4262	27.3402	35.8426	39.8563	68.4067	63.3132	67.4448	40.3523	71.1918	15.7172
gene13135	ARHGAP12	6.72365	8.61007	6.8288	4.29825	6.05576	6.38331	6.59072	12.031	6.50651	4.93931	5.57275	3.88429
gene13136	ZEB1	10.5093	12.3741	5.64862	10.4597	9.4104	6.24815	10.2509	13.6383	21.8456	11.5097	8.5701	11.6913
[truncated: 17,740 more rows]

## Sheet: DE mRNAs
Supplementary Table 4 The FPKM values of the DEGs identified in goat rumens.
Gene	F60-1	F60-2	F60-3	F135-1	F135-2	F135-3	FDR	log2FC	regulated
F60 vs. F135
LOC108636742	0.221857	0.302218	0.060412	1.10346	0.633706	1.66098	0.00200148	2.69022	up
LOC108636744	0.054594	0.079837	0	0.411864	0.350818	0.654155	2.02496e-06	3.57314	up
RAET1E	0.273412	0.653547	0.087228	1.59304	2.90031	5.08286	0.000127311	2.63659	up
ULBP3	0.208117	0.18684	0	3.85137	3.62415	4.70912	1.11881e-10	4.97531	up
PLEKHG1	6.00741	6.91078	5.04042	10.3305	13.9074	15.445	0.000114689	1.38733	up
VIP	7.43499	4.62109	6.75089	9.79089	12.9785	12.3629	0.0107102	1.12867	up
ACAT2	34.5237	29.6971	33.1432	13.2841	11.2426	15.4245	0.00335284	-1.05407	down
PLG	2.56048	16.651	0.931564	0	0.009273	0.004791	0.0403242	-9.83646	down
PDE10A	1.86269	2.08872	2.49984	0.727175	0.899323	0.747428	0.00981247	-1.1966	down
LOC108636750	3.25419	2.43169	0.740109	7.1649	7.74075	11.2143	4.40721e-11	2.23717	up
B2M	106.296	80.5221	119.214	163.534	196.356	198.632	0.0181114	1.09766	up
LOC102168547	50.4403	32.8185	44.6788	64.5022	76.0333	79.6007	0.0189745	1.01126	up
KCNK13	0.601745	0.852803	0.853207	0.175493	0.125303	0.195099	0.0302041	-1.83437	down
CBR3	4.63781	3.60159	5.64978	12.6108	11.0481	11.089	0.00204887	1.55614	up
NRXN3	0.226027	0.569259	0.839851	0.040578	0.013606	0.010835	0.000303651	-3.79145	down
IRF2BPL	2.15078	1.12431	5.32567	8.51869	8.76282	10.5619	1.39878e-07	1.91836	up
VASH1	5.44137	6.30192	5.43118	2.58689	2.12045	2.24448	0.00846009	-1.02887	down
CHAF1B	3.80854	4.07595	4.71867	1.59394	1.46704	1.97419	0.0164345	-1.24989	down
PGF	2.39849	2.18658	1.68529	0.348715	0.456306	0.241502	0.00386992	-2.30315	down
COQ6	3.42355	3.18532	4.86152	6.51658	9.39538	6.48896	0.0234175	1.12245	up
LOC102182510	0.012027	0.056567	0.081025	0.16181	0.228511	0.188772	0.00268536	2.11868	up
MAP3K9	0.593702	0.560037	0.696598	1.23406	1.30201	1.4153	0.00521373	1.36011	up
RDH12	0.345998	0.260815	0.243103	1.11751	1.11903	1.69717	0.0030314	2.41517	up
ARG2	6.4551	4.91615	4.44039	1.1449	0.758594	0.737062	0.00158441	-1.99292	down
PLEK2	4.62396	2.22009	7.76722	11.9195	3.41711	4.08981	0.00975586	1.06014	up
GPX2	4.44968	3.62963	6.52478	0.619107	0.540501	0.708303	0.00015641	-2.72841	down
PRKCH	6.03719	6.7237	6.40217	10.6496	11.5635	11.7244	0.00322385	1.065	up
SIX4	1.60285	2.09062	1.26856	0.448964	0.431893	0.559952	0.00984646	-1.54815	down
DHRS7	8.37955	10.7198	7.16247	18.3395	23.0989	17.0357	0.000204372	1.39695	up
RTN1	14.2499	7.78334	12.6169	4.62701	3.29605	3.94819	0.00979388	-1.33983	down
DLGAP5	15.8078	13.2172	13.685	4.77258	4.56909	5.44058	0.000228466	-1.29782	down
LGALS3	18.394	17.0516	13.0672	32.86	41.5834	42.6539	9.13792e-06	1.51316	up
WDHD1	7.89354	7.52599	7.11101	1.9601	2.24125	3.17877	0.00693377	-1.04449	down
COL6A6	3.82881	11.6474	7.3448	0.565119	0.759322	0.257346	0.000546239	-3.42271	down
DUOX2	0.051777	0.127108	0.02344	0.5085	0.219796	0.344694	0.00223309	2.48164	up
DUOXA1	0.356932	0.645245	0.145194	5.08984	6.89912	6.78184	5.37486e-17	4.24818	up
DUOX1	0.10053	0.297178	0.072048	1.9911	1.88059	2.3114	5.36184e-13	3.69812	up
SQRDL	18.9782	16.0067	23.93	36.1762	32.0361	43.7769	0.00158441	1.16199	up
DMXL2	3.80118	4.39494	4.07871	1.11386	1.15731	1.45537	4.48661e-05	-1.4429	down
MYZAP	4.18639	4.51435	2.94776	10.5488	11.3123	11.4585	3.36387e-08	1.89879	up
ALDH1A2	7.92989	9.05313	15.3662	1.40667	1.90946	1.26462	2.46776e-06	-2.65156	down
GALNT15	0.633628	0.797609	0.64859	1.97936	3.46187	1.75628	0.00411929	1.75521	up
CA12	0.07817	0.229751	0.034936	8.14519	3.78692	7.84858	1.2851e-46	5.48924	up
FBXL22	1.87281	2.30381	1.57246	7.45481	4.67945	5.61689	0.000106058	1.96766	up
KIAA0101	21.3542	15.9002	15.3164	5.4448	5.69077	7.09701	0.00139034	-1.29806	down
RBPMS2	0.523778	0.724004	0.635078	1.60923	1.18399	1.35983	0.0436826	1.42998	up
PTGDR	1.24182	0.825849	1.10044	2.89733	4.09791	3.75407	0.00347633	1.98271	up
MDGA2	0.759271	0.847054	0.701739	0.134327	0.170253	0.291913	0.00528805	-1.9959	down
PLA2G4F	0.069265	0.041952	0.003047	0.179911	0.129757	0.190728	0.0053689	2.18331	up
PLA2G4E	0.038523	0.035104	0.010268	0.241488	0.198363	0.535087	0.00294788	2.4202	up
RHOV	5.92696	5.37121	5.48638	19.2648	16.7095	23.6826	3.91963e-09	2.05765	up
SPINT1	5.2784	4.8061	6.30921	13.2593	9.73003	14.4446	0.000117432	1.40982	up
C10H15orf62	0.062179	0.565053	1.01473	2.53499	1.34307	2.30584	0.00536826	2.14999	up
RAD51	5.31066	5.60484	7.61121	1.95758	2.5318	2.39873	0.00652684	-1.1132	down
DISP2	0.474745	0.390697	0.555166	0.082634	0.054276	0.136207	0.00573455	-2.14863	down
C10H15orf52	1.31831	0.96698	0.904403	1.77829	2.54727	2.5281	0.00763762	1.35694	up
PAK6	0.479187	0.864403	0.608405	2.14785	1.51881	2.39964	0.00796468	1.7127	up
SGO1	2.25985	3.00428	1.75328	0.710366	0.8298	0.835368	0.0192512	-1.37715	down
GREM1	8.83774	3.10431	6.02412	13.0578	12.2889	18.7232	0.000237695	1.51146	up
RYR3	1.33432	2.37369	1.3243	4.10717	2.12787	3.28806	0.0125204	1.07501	up
EPHA2	4.227	4.09654	4.09093	7.22337	6.69496	7.56477	0.0115146	1.0078	up
KLHL33	0.175366	0.147115	0.205572	0.881607	0.551325	0.569658	0.0396775	1.80572	up
LOC102176691	10.6532	5.33701	9.57722	13.4379	14.1393	20.3197	0.00572146	1.15667	up
LOC102176126	19.8364	20.4354	16.1483	43.5805	40.2944	45.787	3.39e-05	1.43681	up
PADI2	1.89404	1.22924	2.75812	0.422651	0.530499	0.425972	0.00800064	-1.73686	down
PADI1	9.52201	9.39543	7.71695	13.8776	14.2487	12.054	0.00763762	1.02947	up
PADI6	4.87513	1.96627	4.38142	7.19372	7.18635	5.29675	0.0235093	1.04855	up
LOC106502520	0.901271	2.29888	0.383097	2.93335	2.74773	3.76632	9.77812e-10	2.61755	up
JPH4	1.94032	1.78357	1.81192	0.323388	0.360748	0.271359	0.000283965	-2.28956	down
LOC102169480	8.18976	5.02496	8.66323	12.6239	14.5052	12.6299	0.0132511	1.08947	up
TGM1	1.27555	1.75874	0.918061	21.2455	12.8061	22.5715	3.87916e-14	4.02949	up
LTB4R2	0.322674	0.31863	0.633563	1.28507	0.742169	0.852541	0.0110014	1.80664	up
HCN4	0.334503	0.22771	0.263853	0.055095	0.022748	0.075071	0.00673027	-2.20664	down
PAQR5	1.78138	2.5758	0.889926	3.0395	5.31725	3.74316	0.00656946	1.44753	up
GPR137C	1.46905	1.40716	1.20958	0.137518	0.221513	0.282859	0.000350989	-2.67059	down
JMY	0.895522	2.30983	1.13262	2.96953	2.86675	3.37041	0.000196675	1.28941	up
IQGAP2	9.77472	10.7529	10.7419	3.89997	3.90965	5.35414	0.00565424	-1.01764	down
GCNT4	3.1957	2.34014	3.97623	1.02236	0.654119	0.954798	0.0015646	-1.85903	down
CPLX2	2.95703	1.38012	2.33049	0.636066	0.376098	0.623156	0.00217346	-1.76761	down
CDO1	26.0276	24.6265	27.0834	5.87448	6.54161	7.68977	1.08913e-06	-1.70083	down
BUB1	7.26523	7.04412	6.29531	2.70877	2.81577	2.55949	0.00529167	-1.14087	down
MALL	6.97592	8.78977	5.52678	22.8	29.9032	30.6962	9.06026e-12	2.20271	up
NCAPH	3.87768	3.4676	3.31291	2.18375	1.78401	1.84747	0.00375261	-1.2867	down
FAM178B	0.07167	0.14113	0.094082	2.44986	1.56501	1.64234	0.00105589	3.13526	up
PLA2G2C	0.159261	0.301849	0.383133	1.73934	0.621697	1.36275	0.0149085	2.18046	up
IL1RL2	1.1874	1.22011	0.219585	4.93494	4.35182	4.57845	1.48029e-10	2.78824	up
TACR1	0.233151	0.436593	0.589258	0.764553	1.0596	0.595695	0.0292618	1.81552	up
HK2	1.79234	4.10968	2.62785	0.775436	0.771069	0.537592	0.00506132	-1.86539	down
CDA	1.28088	1.23405	1.32349	2.54695	3.43711	3.42809	1.05719e-05	2.10826	up
SFXN5	2.3974	3.41527	2.03649	5.88169	5.06221	7.829	0.000164576	1.4492	up
ATP6V1B1	1.02479	1.65672	0.588512	17.6056	17.9874	21.0797	1.69664e-39	4.5635	up
ADD2	2.01918	1.60833	1.45894	0.382767	0.33028	0.399099	4.87519e-05	-1.95552	down
TGFA	1.50843	1.23795	2.04652	3.42863	3.34984	3.68878	0.00265702	1.35689	up
ALPL	2.08408	3.03382	1.8086	0.598776	0.530128	0.767925	0.0331037	-1.58238	down
SIX2	0.543558	0.460009	0.871657	0.027111	0.12942	0	2.84873e-05	-3.26736	down
EPAS1	4.25646	6.03589	3.33032	8.89387	13.8094	12.3956	4.23311e-06	1.5196	up
GPR75	0.649291	0.78753	0.507375	0.120514	0.1403	0.217743	0.0375424	-1.79219	down
CCDC85A	1.27717	1.18695	0.502038	1.97364	2.21796	2.95914	0.00596861	1.52	up
EDAR	1.43359	1.58529	0.688896	5.12981	3.60733	4.61719	3.20909e-06	2.10157	up
SLC5A7	7.12392	4.22	6.74493	1.21432	1.04451	1.32556	1.45239e-05	-2.07855	down
CHCHD5	6.43151	8.69725	7.07765	6.32225	5.56832	4.08359	0.0107102	1.01233	up
IL36RN	0	0	0	1.21752	0.900686	1.03869	2.50572e-15	Inf	up
IL1RN	0.634319	1.33692	0.567634	9.12889	11.6399	8.80306	3.24652e-20	3.79459	up
PSD4	1.39118	1.75086	1.65298	3.0049	2.33583	3.70559	0.0131682	1.21755	up
FABP1	5.67399	13.0034	10.4941	2.00349	0.787917	1.86109	0.00190666	-2.3913	down
VAMP5	12.5111	0.36095	1.20407	7.3e-05	0.279383	0.079679	0.0191234	-3.55343	down
CTNNA2	1.62709	0.881192	1.40208	0.374312	0.429868	0.286209	0.0425018	-1.54501	down
E2F2	2.20853	3.94321	2.40458	0.670021	0.566343	0.592697	0.00016119	-1.9492	down
OTX1	0.073125	0.080279	0	0.567444	0.688365	0.511094	1.25985e-06	3.81012	up
GKN2	254.557	1.00136	175.142	0.559088	0.515009	0.857576	0.00461831	-7.56825	down
GKN1	334.775	1.21986	143.12	0.381627	0.280713	0.545505	0.0128561	-8.3623	down
ASPRV1	0.443265	0.535833	0.135358	11.3558	11.2787	9.0338	3.72526e-25	5.05201	up
CAPN14	0.423957	0.515602	0.340501	0.065367	0.14173	0.073393	0.0429948	-1.78586	down
ALK	1.72571	1.62988	1.56404	0.537073	0.158957	0.38347	0.000710961	-2.20427	down
CLIP4	2.6311	3.00269	1.98922	8.41328	10.3465	11.8274	3.31749e-12	2.28836	up
PLB1	0.028207	0.057181	0.041539	0.157169	0.451273	0.356487	0.000276488	2.75048	up
FOSL2	18.2329	19.7237	18.1792	59.4408	58.9031	80.0151	0.000155643	1.99854	up
KRTCAP3	5.86331	3.02104	7.82964	1.76634	1.09641	1.98217	0.0301379	-1.62334	down
DPYSL5	1.76363	2.13722	1.5308	0.203821	0.162976	0.321817	8.24032e-06	-2.74621	down
KIF3C	4.0554	3.31099	3.90997	1.5439	1.29175	1.46605	0.00816368	-1.17379	down
EFR3B	3.12078	2.05763	2.66411	0.968043	0.703355	0.823136	0.00193751	-1.4171	down
GRHL3	1.83453	2.07102	1.81431	4.25852	4.64007	5.91034	6.23745e-06	1.59739	up
SDC1	21.6455	21.614	20.5586	42.4247	29.9629	41.3876	0.0140897	1.06468	up
FAM84A	4.17707	7.21174	2.11888	10.1359	13.2459	20.4742	0.00196787	1.91559	up
GREB1	0.463496	0.567042	0.325483	1.32035	1.41597	1.4173	0.000594863	1.76999	up
KCNF1	0.276465	0.303666	0.138059	0.78543	0.556921	0.718518	0.0451742	1.75059	up
RRM2	23.0416	27.5133	19.6173	8.2703	7.74659	10.3708	0.00103056	-1.17665	down
CYS1	1.44354	1.56395	0.791341	3.81987	2.86027	2.98681	0.00408894	1.69042	up
GRHL1	3.70393	4.12612	3.4282	9.41115	11.2812	12.9387	1.2191e-08	1.87126	up
GARNL3	6.83801	4.03858	6.056	2.4387	2.06006	2.21115	0.0099969	-1.14777	down
FAM129B	45.6263	41.0796	45.6382	94.4371	87.2283	98.2811	0.0189944	1.31506	up
STMN1	249.871	196.366	245.335	89.1543	84.6905	83.1933	0.010902	-1.19262	down
PHYHD1	1.6393	1.10587	0.78423	3.97173	3.31178	2.86015	0.0120764	1.66956	up
PTGES	2.13259	2.27027	1.72127	5.99032	9.66529	7.45873	0.000237695	2.07643	up
HMCN2	0.443059	0.543231	0.280773	6.44166	5.57032	6.87709	1.8263e-32	4.06245	up
NACC2	1.74516	1.39167	1.43291	3.23968	2.93857	3.41165	0.00196787	1.28777	up
ADAMTSL2	1.29093	1.14977	1.33	0.157092	0.184282	0.294394	0.00700167	-2.10708	down
LOC108637177	2.04194	2.10919	1.49212	5.36235	5.66491	4.99498	0.0314408	2.22717	up
CLIC3	3.99423	3.58703	2.52066	23.5646	12.5423	20.1869	1.42807e-05	2.64275	up
AIM1L	1.85038	1.32052	2.68665	3.10943	4.26164	5.25735	0.00135559	1.31409	up
OLFM1	10.1543	5.52061	11.0968	3.03532	2.24858	2.72426	0.00445076	-1.54113	down
FCN1	0.9074	1.85623	0.573048	0.037542	0.235253	0.019377	0.00179324	-3.67788	down
TOR4A	1.99751	1.12448	2.02957	0.231219	0.238592	0.108646	0.000256132	-2.87823	down
SLC34A3	0.083157	0.158817	0.3753	0.744517	0.861203	0.845547	0.0106987	2.15262	up
CYSRT1	1.74399	0.995277	2.70823	18.6238	16.96	14.1057	1.18812e-20	3.41828	up
RNF208	0.13635	0	0.315264	0.633189	0.511656	0.4117	0.0143358	1.97781	up
LRRC26	0.078839	0.013672	0	1.12511	0.755684	0.564796	0.00108117	4.20973	up
MYO16	0.635192	0.609294	1.25221	0.026611	0.045276	0.044875	6.36747e-06	-4.40204	down
FAM155A	2.2415	2.52211	2.82335	0.459425	0.693525	0.601817	0.00313585	-1.88016	down
SFN	11.5742	13.4434	9.12412	25.9036	22.4077	33.237	1.95492e-05	1.48855	up
GPC6	12.5243	9.29612	15.3179	3.4486	4.29359	3.92266	0.000228529	-1.43974	down
GPC5	0.436527	0.326271	0.767475	0.165216	0.073674	0.033139	0.00922682	-1.94997	down
SLAIN1	3.23455	2.02752	4.00109	0.636973	0.858847	0.964317	0.00847134	-1.65896	down
SCEL	6.91737	8.761	5.59563	30.6755	39.7458	33.5654	2.02175e-13	2.52466	up
FAM46B	1.52697	2.1118	2.10085	7.66807	5.38652	6.50142	1.09502e-05	2.0028	up
KLF5	22.2812	24.6858	15.381	29.3659	48.716	63.4578	0.0243195	1.06985	up
ATP12A	0.057262	0.027352	0.015761	0.557524	0.403982	0.64364	1.61003e-06	3.93577	up
GJB2	2.39299	4.32458	1.02247	26.583	38.9326	48.6807	4.54914e-17	4.11856	up
GJB6	0.805721	0.866106	1.31707	23.2751	26.9489	26.9874	5.17888e-39	4.89274	up
SYTL1	6.73654	6.25877	6.1869	20.391	16.7368	20.5134	1.03372e-07	1.81903	up
FGF9	0.910023	1.33037	1.09311	0.341594	0.354987	0.218861	0.0420355	-1.60868	down
C1QTNF9	0.201231	0.234787	0.29917	0.856376	1.61411	0.565953	0.0308889	2.27022	up
SHISA2	12.0223	13.963	12.0964	3.01247	2.99607	2.99773	2.42368e-07	-1.83754	down
WASF3	2.70221	3.26894	2.48977	4.2245	5.06351	6.19367	0.012304	1.03584	up
FLT1	1.24138	1.42185	1.0412	2.05878	2.73475	2.20725	0.0167034	1.11519	up
MAB21L1	3.55456	2.10628	2.99502	0.442295	0.469638	0.63562	0.000348873	-2.25648	down
LPAR6	12.3384	10.4022	9.05996	14.8146	20.3583	22.3132	0.00434301	1.08201	up
HTR2A	0.706019	0.880028	0.312223	2.7313	3.7099	4.14407	1.48029e-10	2.6861	up
PCDH17	3.43466	2.41405	2.54559	0.366794	0.507849	0.570831	1.84803e-09	-2.30781	down
DIAPH3	6.29694	11.3046	10.9249	3.54716	4.77331	3.15944	0.0181045	-1.00949	down
SESN2	1.49056	2.3606	1.56338	2.34687	3.67081	1.93483	0.037339	1.24492	up
SNAP25	9.19574	5.16128	8.41551	3.135	2.96093	2.70914	0.0121301	-1.24101	down
JAG1	9.29156	11.5112	7.77442	18.1154	19.6937	21.7158	0.000532431	1.32642	up
SPTLC3	2.85478	2.22716	1.64278	4.31234	4.49679	6.21528	0.00038828	1.3438	up
ISM1	2.21507	4.93547	2.26839	7.24929	5.60549	7.18166	0.000248357	1.38151	up
PRKCQ	0.520062	1.23933	1.66482	0.180399	0.087484	0.109419	0.0125313	-2.52926	down
ITIH5	8.06142	9.92722	6.19429	19.8843	18.325	20.0501	0.000137792	1.50923	up
ITIH2	4.10638	29.2989	0.879114	0	0	0.001218	0.0228854	-12.6481	down
NEBL	3.33849	2.73466	3.22209	9.41194	6.68193	6.68337	0.0259213	1.35482	up
MCM10	3.8594	4.84375	3.47653	1.98053	1.5549	1.87912	0.0197076	-1.03089	down
FAM107B	26.1696	21.8789	21.5449	7.25895	9.10602	7.80872	0.000240669	-1.29063	down
ITGA8	12.5492	15.1516	8.6606	4.41031	5.36434	5.47867	0.0081219	-1.00997	down
C1QL3	3.06674	1.96933	3.98302	0.523538	0.709752	0.695958	0.000854927	-1.99528	down
BAMBI	2.10792	1.91194	3.66621	0.914018	0.501259	0.789099	0.0212571	-1.56246	down
MPP7	4.36408	4.52579	2.75727	5.75114	8.36355	11.0538	0.000895383	1.41747	up
SLC24A3	3.51615	2.54246	2.86125	5.78124	5.50866	5.36869	0.00780561	1.13293	up
INSM1	1.17775	0.789095	1.09989	0.088426	0.095465	0.040536	1.06395e-05	-3.49112	down
FOXA2	6.04273	1.79951	7.92408	0.838062	0.574301	0.930736	0.0455635	-2.51124	down
NKAIN1	1.22303	1.19911	1.20551	0.124428	0.159929	0.088643	2.12933e-07	-3.19363	down
PYGB	4.69331	3.78911	5.21463	13.0962	10.9216	11.2365	2.78911e-06	1.60035	up
LOC102176897	1.55864	1.07227	2.64782	0	0	0	1.48029e-10	#NAME?	down
FABP3	17.1128	10.4353	29.9298	1.40205	3.32537	1.14052	0.00636092	-3.02225	down
PRND	9.0924	7.93931	8.14389	1.42635	2.53824	2.43226	2.61618e-05	-1.7465	down
PCNA	47.4333	35.6375	33.4175	13.9168	13.3905	21.9198	0.00602689	-1.01971	down
BMP2	1.25449	1.01826	1.4188	3.01762	3.09093	3.51422	0.0301379	1.57943	up
ADGRB2	3.08245	3.52591	3.11768	1.5761	0.937741	1.30822	0.0271833	-1.08986	down
EBF4	2.89759	3.8041	3.91923	2.0853	1.18609	1.30738	0.0439075	-1.09842	down
TGM3	0.00993	0.034581	0.235931	16.3841	7.3439	22.7782	2.26546e-10	7.57237	up
MYT1	0.885246	1.12132	0.708811	0.072238	0.05237	0.068837	4.92097e-05	-3.10713	down
EPHA3	8.87513	8.24611	7.03259	1.84487	2.1831	3.308	1.67043e-05	-1.48793	down
PTK6	0.291512	0.310515	0.297083	3.98568	3.25285	5.07156	5.4062e-15	3.77123	up
KCNQ2	1.22822	0.702067	1.36046	0.22795	0.169647	0.346621	0.00167014	-1.89658	down
COL20A1	1.40611	1.53185	1.14505	0.163621	0.033548	0.04434	1.12433e-05	-3.46474	down
COL9A3	8.42893	9.75659	5.40231	4.52958	3.52249	3.73226	0.00902288	-1.07117	down
GATA5	1.15383	2.15578	1.51006	0.267696	0.217933	0.143746	4.38792e-05	-2.59245	down
EDN3	3.63704	5.42805	3.48022	7.46347	9.70761	8.97066	0.00157712	1.32018	up
BMP7	6.98067	4.66974	9.33349	2.43727	2.27957	3.03261	0.0299793	-1.20958	down
TFAP2C	0.988535	0.954164	0.445435	2.36829	3.77346	3.9713	4.33039e-05	2.16388	up
FAM110A	5.62545	5.04934	6.64079	11.357	7.91835	13.8045	0.0138483	1.11836	up
SOX12	3.90788	5.34434	3.4857	1.70029	1.54748	1.83446	0.0172034	-1.08558	down
TPX2	6.30276	7.70132	5.81082	3.68591	3.48204	5.46842	0.00483535	-1.02921	down
NOL4L	3.57947	3.65391	3.67896	1.22712	1.0217	1.44522	0.00146095	-1.51765	down
BPIFB6	0.013008	0	0	5.2824	4.22111	4.07749	7.37159e-27	9.75831	up
E2F1	4.80992	3.9957	5.61253	2.53698	1.65871	2.00985	0.0410935	-1.0261	down
TP53INP2	0.496	0.421088	0.201366	1.96538	3.00309	1.73589	1.25985e-06	2.60183	up
PROCR	0.838915	1.66447	1.31835	4.23283	4.40339	3.5766	0.000870971	1.8366	up
FAM83C	0.797976	0.629515	0.192874	4.75695	4.33249	5.62667	1.66884e-14	3.38223	up
LOC102173760	0.35588	0.123442	0.368297	0.047339	0.054779	0.029213	0.00259878	-3.01623	down
MAFB	3.38272	4.80117	2.54583	10.4388	10.3187	13.118	2.33841e-08	1.89555	up
STX19	0.541536	0.740179	0.432777	2.68591	2.21813	4.65839	3.27555e-05	2.72683	up
LPIN3	1.2294	1.38623	1.70904	2.73881	2.26959	1.93365	0.0338424	1.1678	up
MYBL2	3.27773	3.92464	5.15845	1.89148	1.0491	1.16964	0.00279472	-1.3051	down
GDAP1L1	0.667616	0.364043	0.643105	0.038961	0.100038	0.087982	0.00135559	-2.46995	down
HNF4A	1.72967	1.34587	4.03406	0.356373	0.037851	0.116607	0.0120339	-3.50333	down
ADA	3.53131	2.96611	3.4279	13.5873	7.99522	4.67187	0.0314408	2.36531	up
PI3	5.30551	5.6845	11.2633	1.03264	0.782634	1.02093	0.00318536	-2.51282	down
LOC102177904	0.906289	1.61258	0.194184	4.2241	4.90431	3.33996	0.00260777	2.42799	up
UBE2C	28.673	26.723	29.9053	11.0837	8.63202	9.12859	0.00127321	-1.32442	down
SLC2A10	5.3337	5.62511	5.12518	2.38842	1.50823	2.17271	0.0125204	-1.12784	down
EYA2	2.09286	0.794349	2.53417	0.206295	0.284555	0.316471	0.0135379	-2.47285	down
A3GALT2	0.631797	0.420332	0.484598	0.198172	0	0.165437	0.0220062	-1.83753	down
KCNG1	0.745719	1.42148	1.30609	0.294205	0.354825	0.193632	0.0458167	-1.77065	down
BCAS1	2.94588	1.28722	2.89543	0.416134	0.240204	0.561043	0.000979344	-2.27939	down
DOK5	5.16428	6.37615	4.40287	1.49868	1.32081	1.62985	0.01192	-1.57721	down
SLC10A5	0.135043	1.01631	0.588443	1.72421	1.85511	1.71169	5.527e-05	1.85749	up
LOC102175315	2.927	3.06658	3.03983	5.07019	5.48255	7.34164	0.00738506	1.22762	up
CCNE2	2.89674	2.84857	3.26736	1.10154	1.38821	0.796404	0.0163876	-1.39143	down
GDF6	0.592271	0.251048	0.600309	0.100801	0.029513	0.053892	0.00141059	-2.68548	down
RIMS2	2.85775	1.51813	3.12576	0.302966	0.649819	0.948647	0.0456456	-1.52004	down
ANGPT1	3.69855	3.4042	2.97364	4.33087	8.55261	6.57667	0.0206827	1.18147	up
LOC108637476	0.611594	0.561138	0.633658	0.629533	0.195297	0.01834	0.000775915	-2.56874	down
LOC108637478	0.544738	0.826301	0.471593	0.259991	0.21284	0.095987	0.045725	-1.7637	down
SAMD12	0.900349	1.60575	0.989949	2.3989	3.05064	3.16692	6.43448e-05	1.53395	up
TNFRSF11B	2.03068	2.06291	1.80235	0.155685	0.102905	0.280413	1.52855e-05	-3.22258	down
FABP5	47.3158	44.8606	27.0927	63.2876	94.2358	86.5128	0.002367	1.26551	up
STMN2	30.7391	17.2759	31.1529	6.58535	5.97005	7.8957	0.000741214	-1.72661	down
CRISPLD1	16.1446	19.2197	17.9431	5.61196	6.30315	5.56054	7.06825e-05	-1.3741	down
PI15	12.518	13.2995	8.56358	23.0608	32.4705	33.4403	0.000159813	1.6038	up
SBSPON	23.0217	15.2168	32.5268	8.24587	7.25332	6.70543	0.00367775	-1.61366	down
KCNB2	0.555043	0.396111	0.695392	0.136253	0.146001	0.033132	0.00958583	-2.11104	down
TRPA1	0.58202	0.771474	0.611087	1.54537	1.32057	1.80661	0.0315155	1.48063	up
MSC	2.36886	3.07512	1.68158	0.063651	0.27187	0.224278	4.30108e-06	-3.42747	down
SLCO5A1	1.08145	1.43966	1.01357	0.063602	0.310488	0.080333	2.383e-06	-3.25871	down
NKAIN3	0.284076	0.337231	0.215086	0.066351	0.027114	0.060614	0.00674077	-2.12662	down
PENK	3.13555	5.93949	2.52112	25.7202	19.4218	23.7511	8.27718e-16	2.80576	up
LOC102186703	7.52161	4.38804	6.36483	10.6023	13.1983	14.7877	0.00441942	1.30255	up
XKR4	0.952373	0.895388	0.779584	0.318847	0.263151	0.368351	0.041301	-1.52577	down
ST18	0.228564	0.146536	0.248195	0.032766	0.012203	0.053983	0.00246307	-2.32735	down
CEBPD	18.1605	20.3246	20.7194	46.7192	48.6255	49.5458	1.02171e-05	1.52748	up
HAS2	5.14203	4.75965	4.34478	1.44983	1.47961	1.72927	0.00163281	-1.37668	down
FAM83A	0.04521	0.010679	0	1.66171	0.993934	1.06764	9.37692e-13	6.17061	up
WDYHV1	11.8579	12.2247	11.9716	4.8395	2.86582	6.11987	0.0207512	-1.1447	down
FBXO32	4.33815	3.15205	2.79474	15.0917	18.1583	15.6739	5.46822e-13	2.48358	up
SQLE	22.869	23.9338	21.9947	7.21802	8.87305	13.2034	0.00712054	-1.00695	down
GSDMC	0.134551	0.069521	0.134777	2.09581	0.842999	0.849699	0.0125552	3.66483	up
SLC16A14	3.2545	6.06444	2.81837	0.902617	1.50017	1.81218	0.0354302	-1.17165	down
NDRG1	23.7393	24.1506	27.16	52.2472	61.2996	65.7741	0.000372902	1.48795	up
KHDRBS3	9.76221	6.34658	9.64384	3.34092	2.33947	3.0241	0.000954797	-1.50101	down
ADGRB1	1.03612	2.03339	1.37067	0.304248	0.209708	0.569436	0.0297192	-1.63992	down
LYPD2	11.2368	8.69621	4.3548	72.6838	71.5942	84.2952	1.13487e-26	3.61519	up
LYNX1	2.74451	3.95424	2.80004	19.1778	16.2549	20.317	4.49222e-18	2.86942	up
LY6D	2.60921	2.24794	1.50601	5.80574	5.39728	8.4605	0.0117027	1.84676	up
LY6E	6.07116	8.20237	8.40456	1.43149	1.45518	2.2753	0.00143261	-1.90397	down
MROH6	0.191423	0.340637	0.444484	0.953135	1.27623	1.51748	0.00656946	2.02476	up
MAPK15	0.396294	0.224727	0.515652	0.59733	0.863829	1.16555	0.0347683	1.80238	up
GPT	0.001425	0.111406	0.03585	3.02393	7.96508	2.86757	3.5645e-05	6.59203	up
ADGRB3	2.64417	1.62169	2.71847	0.446759	0.486203	0.65822	0.000815944	-1.82778	down
COL9A1	6.2672	3.62273	5.54258	2.28283	1.69234	2.16558	0.0257036	-1.09802	down
B3GAT2	1.06983	1.89492	2.19806	0.390862	0.131993	0.250075	0.00861033	-2.07769	down
RIMS1	33.9367	16.8562	25.4925	20.939	12.307	13.4714	0.000968258	-1.14591	down
MS4A13	1.67397	1.20982	2.88181	0.068314	0.353606	0.53246	0.0202533	-2.09363	down
FAM111B	1.27491	1.87036	1.5848	0.365665	0.404466	0.520222	0.0236955	-1.62968	down
P2RX3	0.571802	0.264266	0.454751	0.027998	0.024628	0.020579	4.74558e-05	-3.67941	down
MOGAT1	2.4833	1.38787	3.62861	0.284637	0.14217	0.242689	0.000491637	-3.23581	down
SGPP2	1.00996	1.60017	0.706825	2.32191	1.97292	3.38056	0.0150658	1.40917	up
EPHA4	8.8	11.0697	6.5724	13.0795	14.4888	17.769	0.010896	1.01337	up
PTPRJ	7.18641	9.17257	7.17143	2.49272	2.73206	3.29922	0.000543906	-1.2633	down
LRP4	7.98556	9.89346	8.31355	20.3177	15.6553	18.0284	0.00555415	1.19749	up
MDK	46.7968	35.2213	51.8875	14.5143	12.3105	15.5021	4.32951e-05	-1.42855	down
LARGE2	0.437988	0.235218	0.625766	1.64982	0.952261	1.25676	0.0379756	1.69512	up
SYT13	8.26496	5.09387	6.83299	0.465901	0.159968	0.305895	2.97576e-23	-4.60067	down
LRRC4C	1.28289	1.63584	1.27815	0.356458	0.249935	0.223967	0.000929155	-2.11911	down
ELF5	13.7505	12.8594	10.1524	20.9971	26.1278	20.9667	0.022129	1.01141	up
LMO2	6.86501	8.22645	8.51794	14.2679	17.133	14.9213	0.000693632	1.25236	up
KIAA1549L	0.333543	0.262708	0.231268	0.049716	0.062437	0.061998	0.0184836	-2.00113	down
WT1	2.25534	6.81354	3.70242	0.19586	0.613728	0.044347	0.0250967	-3.34204	down
KIF18A	3.72714	4.11343	3.63474	1.31868	1.4811	1.62192	0.0212619	-1.20043	down
BBOX1	1.28083	2.68631	0.33325	6.68147	7.5313	9.57404	6.28837e-08	2.69018	up
MUC15	3.17601	4.25654	1.86787	7.79409	11.0059	11.9738	1.45631e-08	1.95974	up
DES	91.459	81.1612	60.1542	351.125	234.184	256.719	0.00151179	1.87371	up
MAP6	3.23332	2.28861	3.40539	1.51041	0.430493	1.12814	0.00420957	-1.42344	down
GDPD5	1.6678	1.5011	2.88355	0.698254	0.859892	0.687781	0.0354302	-1.41471	down
RELT	1.67417	1.65959	2.00896	0.580108	0.546017	0.488503	0.0344022	-1.35288	down
LOC102178119	1.13249	1.88756	1.39823	4.55164	2.89132	4.83535	0.0109026	1.71011	up
PHOX2A	5.18704	3.2801	4.04173	1.03084	0.584709	0.633965	0.000947662	-2.23138	down
LOC102177846	16.4207	21.9348	17.4275	45.544	40.681	53.6103	4.44888e-06	1.56144	up
LOC102184170	2.33427	4.26405	1.03747	15.9587	14.0838	18.5106	5.26368e-12	2.90239	up
LOC102176710	514.953	1731.29	606.944	56.9398	89.6647	61.5964	0.0355154	-3.52302	down
TUB	4.24388	5.38468	4.75555	1.93434	1.57589	1.67496	0.00158094	-1.23057	down
LMO1	1.12713	0.697292	1.0217	4.48796	3.48914	5.77869	0.000947438	2.46037	up
C15H11orf16	0.10623	0.133079	0.149816	0.545257	0.42973	0.650834	0.00461831	2.26457	up
SCUBE2	3.00006	3.7219	3.81089	5.7033	5.39365	5.60628	0.0101637	1.07189	up
MRVI1	5.39657	4.43803	4.16657	9.09259	7.5491	8.84088	0.00326002	1.08687	up
RASSF10	3.0859	2.47115	3.15917	5.27347	3.77056	6.06421	0.0135259	1.02286	up
ARNTL	2.2084	2.48049	2.32278	4.21145	4.38111	4.88074	0.0256165	1.1428	up
KCNJ11	0.274104	0.607703	0.323719	0.024463	0.071596	0.04033	0.00133344	-2.82777	down
ABCC8	0.37773	0.377718	0.535209	0.06221	0.372421	0.093004	0.00787989	-2.20748	down
GRAMD1B	2.35751	3.19761	1.67525	1.17505	0.909614	0.936283	0.0217282	-1.0661	down
SORL1	2.04395	3.28714	2.15309	5.1753	5.74341	5.072	0.000134982	1.30743	up
POU2F3	0.158643	0.212542	0.157356	0.458095	0.685714	0.788108	0.0130512	2.07029	up
TRIM29	13.7533	13.9953	10.5615	72.3323	64.4136	79.3522	1.36689e-11	2.72741	up
CCDC153	0.525372	0.434196	0.772413	2.32509	1.87102	2.81784	0.0305503	1.85507	up
PDZD3	0.179176	0.093169	0.147765	0.484867	0.517012	0.409662	0.0216177	1.96927	up
CXCR2	0.348773	0.549459	0.095112	7.10949	6.93213	9.58436	1.13445e-27	4.78505	up
LOC108637680	34.5175	31.8049	41.8552	6.18377	12.6498	0.014017	2.15218e-07	-2.26053	down
MPZL2	19.5443	24.7069	15.7882	41.5185	48.602	61.1778	1.18355e-05	1.5605	up
MPZL3	2.88484	3.10381	2.34015	6.49887	8.85241	8.92273	6.80699e-08	1.77173	up
TMPRSS13	5.04096	7.38539	2.51973	19.3998	21.3696	21.4031	4.72841e-13	2.33191	up
TAGLN	197.243	133.232	206.428	452.06	329.341	361.23	0.0343545	1.32566	up
LOC102181880	0	0	0	0.348821	0.890118	0.975022	1.17516e-14	Inf	up
IGFBP2	163.644	148.38	154.922	363.171	214.27	344.893	0.0326785	1.21713	up
BCO2	5.1781	4.84339	4.27218	6.89905	8.93499	8.74514	0.011268	1.04365	up
43528	0.402104	0.21953	0.276656	0.044865	0.03622	0.041695	0.000422396	-2.63328	down
TMEM169	1.50374	1.41981	1.95334	0.472526	0.162915	0.305069	0.011006	-2.09073	down
EXPH5	3.36419	2.18521	1.68085	4.37746	5.22892	8.53848	0.0035696	1.4954	up
FUT4	0.125909	5.49204	0.136165	10.2635	9.86776	7.72324	6.99172e-06	2.54982	up
TRPC6	0.539061	0.526822	0.287674	4.75918	3.63843	3.82258	1.10567e-15	3.06592	up
ABCA12	0.055111	0.144151	0.038026	1.04664	0.985765	1.65557	1.77799e-14	4.18446	up
LOC102191717	1.24207	1.06254	0.973362	1.74141	2.40293	2.22574	0.0259963	1.10419	up
PRELP	0.49591	1.89604	0.901115	3.17404	2.92726	4.02869	5.58438e-05	1.85358	up
NFASC	1.01585	1.6416	1.77633	0.559759	0.361979	0.295362	0.00902288	-1.73304	down
CNTN2	0.633639	0.526186	0.396491	0.124533	0.068139	0.166691	0.0331037	-1.65244	down
MFSD4A	3.51104	4.30741	2.1045	0.994118	1.26238	1.39457	0.0275942	-1.20675	down
RAB7B	1.73997	2.01014	2.08034	4.8117	3.73797	5.13463	0.00375261	1.46724	up
RASSF5	0.920863	1.02267	1.52387	4.25382	4.08264	3.90959	5.45298e-06	2.09827	up
C16H1orf116	1.43965	0.938809	1.96131	8.33371	7.69628	9.63135	4.02881e-13	2.48425	up
RGS1	1.58191	0.472683	0.642486	2.53544	2.04871	1.83662	0.0461708	1.62132	up
CNIH3	0.040653	0.006863	0.053781	0.473118	0.47812	0.179271	8.3661e-05	3.09711	up
EPHX1	14.0707	18.8077	15.2928	30.9857	29.011	27.0787	0.00422029	1.04043	up
KIF26B	1.92304	5.79505	2.33859	5.40697	5.77122	6.17298	0.0189745	1.03176	up
EXO1	2.55261	2.49769	2.36396	0.883118	0.884387	0.879797	0.00422029	-1.57311	down
DPT	26.6297	34.5993	27.3705	141.184	108.519	122.786	9.9801e-09	2.31927	up
F5	0.972688	1.62117	0.799018	0.036312	0.051706	0.047919	8.48904e-09	-4.36396	down
MYOC	1.11328	1.00098	0.894198	5.66227	5.6448	4.53651	2.56916e-07	2.62344	up
FZD5	2.86264	1.50129	3.43194	0.506585	0.54932	0.483516	0.00422897	-2.14003	down
DHRS3	9.92235	13.7439	14.8802	4.25771	4.77637	6.84694	0.00317787	-1.10683	down
CCNYL1	1.92004	2.46818	2.58734	1.09301	1.48611	1.31504	0.0172485	-1.04858	down
GPR157	0.337531	0.731715	0.168562	1.9491	1.73779	1.9358	0.00356345	2.20383	up
KLHL21	4.72839	4.7095	3.88645	11.2389	11.1583	11.3692	5.29561e-06	1.53618	up
TP73	0.044871	0.071963	0.024609	0.510512	0.777682	1.06514	7.6315e-07	4.00218	up
PRDM16	0.832201	0.452617	0.905875	0.137817	0.246886	0.133497	0.00819577	-1.87941	down
RNF223	0.036041	0	0.141743	1.05253	1.35193	1.02408	1.03091e-07	4.43658	up
PLEKHN1	0.12028	0.46101	0.338526	1.77302	0.970327	1.4187	0.000394223	2.45866	up
PRDX6	42.5213	40.6916	32.8628	33.3177	111.413	34.0834	0.0035015	1.33819	up
CENPL	6.34711	5.41778	6.03474	1.93118	1.70996	2.36571	0.0133683	-1.34148	down
PAPPA2	0.218885	0.374611	0.366508	1.81213	1.80965	2.23186	5.34891e-09	2.59477	up
ASTN1	1.1907	1.7497	1.37491	0.191553	0.170309	0.212564	0.000147889	-2.57507	down
SOAT1	8.90414	5.06399	11.3738	1.52179	1.86404	2.63544	0.00431545	-1.94965	down
FAM163A	2.24887	1.66561	2.23835	0.36402	0.216919	0.347897	0.000114689	-2.4347	down
HMCN1	7.02901	7.45477	6.60768	1.31975	1.12755	1.23191	5.66687e-11	-2.18551	down
CENPF	14.7478	20.2876	12.031	4.4966	5.04455	5.58199	0.000621652	-1.39419	down
SMYD2	9.6242	8.66215	8.57465	23.1704	20.1757	25.562	6.36747e-06	1.54575	up
ATF3	0.871509	1.88162	1.01205	2.62501	2.92255	3.01144	0.0318735	1.432	up
PPP2R5A	12.2972	13.0344	12.5819	15.949	28.3306	21.9743	0.0097024	1.03887	up
DTL	3.56797	5.75121	3.21325	1.42978	1.52558	1.55375	0.0162917	-1.18641	down
NEK2	9.41196	8.03994	10.8794	4.11246	3.46473	3.66298	0.0147572	-1.09704	down
IRF6	12.132	9.80376	11.1273	20.471	19.6837	26.9483	0.000590171	1.2198	up
ASPM	7.26391	9.13658	6.17282	2.96775	3.07409	3.37724	0.00609875	-1.03875	down
CRB1	0.366551	0.340062	0.156188	0.718264	0.728943	0.532264	0.0403373	1.73184	up
KIF14	3.6378	4.14477	3.72513	1.62104	1.75543	1.64843	0.0136613	-1.07789	down
C16H1orf106	2.70597	1.53328	2.70262	4.74493	4.14558	5.31157	0.00387187	1.30744	up
PKP1	9.54139	10.2353	7.53178	41.8664	33.605	47.6334	1.22276e-12	2.40621	up
PPP1R12B	17.3127	10.4782	13.1346	33.7647	22.7846	27.0811	0.00506049	1.22023	up
LMOD1	7.72093	4.7046	5.51333	22.4357	15.7466	15.8239	1.33272e-05	1.82722	up
CSRP1	43.3367	41.1413	40.2287	127.41	93.7058	119.308	6.78601e-05	1.68451	up
PHLDA3	16.5794	15.6475	15.1491	35.7224	26.758	35.9397	0.00295981	1.28979	up
LAD1	9.9387	7.49342	8.65167	24.9625	25.2088	28.0999	5.76148e-08	1.8035	up
SLC2A11	0.749092	0.685664	0.737356	0.104625	0.080956	0.08179	0.0141772	-2.0207	down
SLC5A1	0.623332	0.669122	1.73808	7.411	6.17542	10.9596	7.75501e-11	3.32454	up
LOC102171091	13.4443	20.3932	14.0576	27.8266	20.9149	14.8474	0.0302638	1.04691	up
SMTN	4.33534	6.53262	4.34628	17.4403	14.0412	12.145	3.44699e-07	1.69467	up
SLC35E4	0.798686	0.538152	0.879241	2.31517	1.67969	1.82953	0.0391814	1.62457	up
SEC14L2	1.56635	1.86103	1.32057	0.388031	0.230215	0.339742	0.00630839	-2.06455	down
TBC1D10A	6.37546	5.61533	7.73113	14.6918	12.3285	12.0467	0.0045746	1.14052	up
GATSL3	4.60818	5.14526	4.5967	11.2813	10.1331	11.6312	0.00163281	1.37687	up
LOC102171556	1.02626	2.11896	0.364892	14.8184	16.8832	15.1995	5.87697e-33	3.98898	up
SVOP	4.2151	2.39588	3.65889	1.56455	0.992169	1.26535	0.0303164	-1.20819	down
ACACB	0.535188	0.47437	0.538424	1.63156	1.26506	1.3457	0.00172405	1.67477	up
HNF1A	0.384648	0.219673	0.966768	0.067863	0	0.023078	0.0426065	-3.71349	down
CABP1	0.822083	0.498944	1.05457	0.192246	0.141663	0.141757	0.0171446	-1.93732	down
NOS1	1.45362	0.905877	1.51437	0.307795	0.267066	0.277889	0.049571	-1.86308	down
SRRM4	0.173308	0.209595	0.247717	0.02444	0.007539	0.011004	1.17451e-06	-3.48803	down
HSPB8	15.767	15.173	18.308	34.4289	28.5339	34.2104	0.000717237	1.21542	up
CIT	4.05904	4.96575	3.6911	1.6331	1.62855	1.9317	0.00176099	-1.26214	down
SH2B3	2.50604	2.79209	1.59994	1.12515	0.552511	0.547621	0.0182947	-1.32514	down
CUX2	0.385439	0.233795	0.19422	0.001636	0.011274	0.009628	6.10465e-06	-4.07923	down
MYL2	65.7679	196.779	1.58383	0	0	0	0.000619446	#NAME?	down
CLIP1	10.0693	12.5152	6.91694	16.6796	17.1394	20.608	0.00588729	1.11492	up
KNTC1	6.74611	9.12651	6.18319	2.42227	2.58633	2.79654	0.000147581	-1.33621	down
HCAR2	0.012195	0	0.025599	0.494186	0.385744	0.688312	6.84157e-10	5.34353	up
RFLNA	4.27415	2.6731	7.36816	1.16236	0.843171	0.784891	0.032154	-2.11881	down
TMEM132B	0.380096	0.31078	0.458317	0.125479	0.072371	0.108082	0.0485099	-1.66753	down
GLT1D1	0.926789	0.457432	1.09436	0.170694	0.088934	0.13918	0.00755552	-2.17035	down
POLE	2.73914	3.35548	2.79338	1.25674	0.864937	1.20748	0.00400367	-1.21951	down
GRIA2	0.330245	0.294973	0.409474	0.016944	0.021922	0.012759	7.8511e-07	-4.00987	down
FAM198B	6.72386	6.32932	6.4078	10.0801	11.1749	9.75154	0.00441942	1.05148	up
HECW2	4.24637	7.21986	2.92511	11.6854	7.93185	14.8682	0.00232964	1.24055	up
TRPC3	1.7132	2.09597	1.89092	0.271968	0.10255	0.189057	0.000147282	-2.60694	down
ADAD1	4.77118	3.47586	6.82114	1.57331	0.31131	1.27098	0.0175683	-1.81537	down
MGST2	4.09927	4.03084	2.76532	7.75837	9.06251	6.22328	0.0100206	1.25765	up
CLGN	3.61411	2.34539	3.17509	0.755678	0.771776	0.62798	0.000841353	-1.79098	down
NR3C2	3.94102	6.72032	3.0391	8.98649	9.55009	9.99466	0.000530394	1.19926	up
FAM160A1	5.57002	5.44321	2.84854	9.79277	12.2229	13.7739	8.08802e-07	1.662	up
TMEM154	5.84579	5.61317	3.86651	8.37863	10.5952	14.3819	0.000172184	1.33163	up
FGA	3.30285	17.1651	1.06087	0	0	0.020042	0.0206433	-9.47739	down
CNTNAP5	0.401871	0.39774	0.285169	0.066121	0.056428	0.086741	0.00651879	-2.1256	down
CNTNAP4	0.625583	0.74817	0.363461	0.113746	0.081121	0.18845	0.0162633	-1.93405	down
LOC106504012	0.009612	0	1.11586	10.9491	8.83873	13.4032	3.08023e-14	5.06226	up
CENPN	7.12453	6.47486	7.13396	2.65591	2.26458	2.60315	0.0205837	-1.21311	down
C18H16orf46	0.485649	0.722884	0.602431	0.107117	0.216588	0.258901	0.0284056	-1.6019	down
HSD17B2	7.08065	7.97431	4.45951	24.2337	28.0869	34.2538	9.37917e-13	2.38098	up
CDH13	4.27648	5.23621	3.71264	5.7002	7.1238	6.57793	2.2632e-05	1.45132	up
SLC7A5	1.74924	2.65204	1.58906	0.438283	0.426017	0.548382	0.00422897	-1.84216	down
ZFPM1	1.41789	2.21909	2.37029	0.486506	0.371404	0.389691	0.00437065	-1.91958	down
SLC22A31	0.670517	1.28749	0.986831	2.54903	2.00839	3.31057	0.0280394	1.70703	up
LOC102181148	15.1898	8.40361	16.5118	4.01631	2.80965	3.9035	0.00295981	-1.67239	down
SALL1	0.098751	0.104657	0.227758	0.020649	0.02629	0.012965	0.00380551	-2.22689	down
NETO2	2.47993	1.46508	2.43637	0.347203	0.354219	0.446276	5.12847e-05	-2.33919	down
IRX5	1.57893	2.17179	0.735647	4.59377	3.4242	4.45156	0.00122918	1.70446	up
IRX6	0.429647	0.686555	0.008419	2.38744	1.14322	1.9942	0.000998809	2.60027	up
CAPNS2	6.83569	6.7455	3.4224	23.4771	24.3767	33.9331	9.50651e-12	2.49331	up
LOC102188887	0.151675	0.589706	0.321146	1.9833	0.946517	1.91384	0.00437065	2.30724	up
LOC102188340	1.71203	2.25907	3.9357	48.1234	37.924	55.4492	7.19596e-37	4.39273	up
NLRC5	0.090509	0.058097	0.06289	0.15094	0.193819	0.27076	0.0319198	1.84877	up
ADGRG1	3.73861	3.27994	2.68872	7.62712	6.79522	9.66964	2.11262e-05	1.54427	up
KIFC3	2.63978	2.72869	3.44523	6.44114	6.71686	7.00576	0.000194772	1.4573	up
NDRG4	5.9396	4.03719	4.65522	9.63195	8.01175	9.25471	0.00596594	1.08888	up
CDH8	1.23515	1.88442	1.03413	0.290449	0.222161	0.218245	0.00078799	-2.2477	down
CMTM4	3.2958	3.70233	3.30814	1.22995	1.00278	1.39501	0.00115247	-1.27117	down
CDH16	1.84178	2.31984	5.40022	0.07962	0.010797	0.037487	0.000134977	-5.90091	down
B3GNT9	1.52284	1.30257	1.94765	3.22849	2.56336	4.33405	0.031258	1.30742	up
HAS3	2.5283	2.02444	1.87063	4.67454	3.89838	5.73442	0.00107917	1.37614	up
NIP7	1.29066	1.04754	1.16529	0.558242	0.692511	0.925783	0.00474267	-1.39544	down
HYDIN	0.830533	0.386327	0.176495	0.047283	0.028566	0.040886	0.00297015	-2.38052	down
ZNF536	6.28835	6.72559	5.66747	2.79101	2.56931	2.68706	0.0017388	-1.23747	down
CEBPA	14.6154	13.3344	16.9553	30.0882	42.9047	33.6125	3.5645e-05	1.48152	up
CHST8	1.75136	1.28457	3.21305	0.367189	0.423674	0.406212	0.0143441	-2.09365	down
FXYD1	7.52892	10.9647	6.94885	19.4717	16.0306	16.4988	0.0131621	1.27837	up
KRTDAP	100.94	114.235	17.4079	536.668	684.58	707.976	1.03025e-14	3.27604	up
DMKN	33.3809	29.3057	10.75	151.541	152.864	181.114	7.13373e-18	3.01029	up
SBSN	0.240197	0.189339	0.238742	5.2481	3.87467	4.03355	6.02175e-09	3.73356	up
DPP10	3.73398	3.25953	2.72023	0.736291	1.10341	0.914605	0.00146701	-1.57298	down
UPK1A	8.98002	12.5878	7.86579	0.181938	0.287474	0.297779	3.4988e-18	-5.1137	down
NPHS1	0.340293	0.449161	0.880698	0.074961	0.064311	0.067967	0.00276768	-2.4471	down
APLP1	7.88187	6.97672	8.20033	3.50146	3.20252	3.32225	0.0391721	-1.0033	down
DPF1	0.758918	1.38056	0.603566	0.048927	0.053518	0.065436	4.32951e-05	-3.30123	down
LGALS7	5.48631	2.89691	7.2864	33.2324	21.4479	34.5727	9.14162e-10	2.75209	up
LOC102180339	12.9605	7.3599	10.9822	68.6645	31.486	50.245	0.000940853	2.49759	up
FBXO17	0.638129	0.975511	0.564987	2.69289	2.40026	3.18939	0.0010088	2.32295	up
NCCRP1	0.254654	0.178765	0.111821	4.94692	5.97358	4.39761	3.38545e-13	5.06484	up
ZFP36	0.96706	1.61903	0.93314	3.5171	4.65081	4.31803	0.000709621	2.06085	up
C18H19orf47	1.90673	3.48605	1.81682	0.804538	1.25422	0.965845	0.0270482	-1.44113	down
SPTBN4	2.28781	2.48037	2.28946	0.565334	0.498964	0.361383	0.00090621	-2.05667	down
ITPKC	6.17558	4.35351	6.54565	13.3478	11.2492	13.2293	0.000107602	1.3699	up
LOC102190811	3.22355	2.97283	3.2276	7.63288	6.33377	7.21561	0.000889617	1.38124	up
CNFN	0	0.017933	0.188043	10.6142	15.1404	9.43939	1.04898e-26	7.37327	up
DEDD2	2.64982	1.80333	2.88488	5.24111	4.5325	4.36467	0.0141969	1.26624	up
LYPD3	2.26746	1.56661	1.3165	29.2993	27.6321	45.2832	5.92006e-33	4.04094	up
PHLDB3	5.02256	4.7567	4.7901	9.33458	9.79931	10.6583	0.000164977	1.34822	up
ETHE1	17.8478	20.6765	21.7634	40.366	43.1787	41.5768	0.000216996	1.28898	up
LOC102185494	0.912646	0.658611	0.587496	2.71239	2.03842	3.18418	0.0128561	2.0736	up
PVR	5.44501	4.22112	7.03935	1.82531	1.63988	2.50505	0.00806289	-1.2521	down
CEACAM19	0.444144	0.928812	0.284576	1.07502	0.862089	1.42715	0.00019763	2.00457	up
NKPD1	0.148756	0.068502	0.286018	1.01517	0.658459	0.697633	0.0136476	2.11364	up
KLC3	6.75222	6.00727	5.33846	26.208	22.3275	27.6519	3.66237e-12	2.30699	up
PPP1R13L	2.40074	2.62361	2.21904	5.92981	5.55575	7.39878	0.000121904	1.46528	up
DMPK	15.6519	15.4661	11.9976	32.1706	20.1483	25.225	0.0126926	1.0107	up
FOXA3	4.28232	0.713226	7.79175	0.042815	0.028024	0.038514	0.00717698	-6.22214	down
NXPH2	3.18398	3.40618	2.66271	0.794167	0.925874	0.988881	0.0189942	-1.53517	down
SULT2B1	0.565216	0.323514	0.552797	6.13214	6.76113	5.15235	2.77157e-09	3.85869	up
DBP	1.00164	1.09136	1.50879	3.92691	3.65378	4.32695	8.76058e-05	1.97484	up
FLT3LG	0.793004	0.313339	0.51689	1.88844	1.63068	1.60438	0.0407751	1.8215	up
SIGLEC11	0.529855	0.678587	0.656518	0.0974	0.068901	0.172034	0.00876697	-2.15139	down
MYH14	4.18113	4.45912	3.14865	8.70417	8.47864	10.7227	1.64103e-05	1.46592	up
MYBPC2	0.704622	1.29396	0.689512	0.028299	0.035605	0.02747	3.28497e-08	-4.53162	down
LRRC4B	4.14161	3.7751	1.96298	0.879009	0.808406	0.780765	0.00359282	-1.75369	down
CLEC11A	1.72413	4.20709	1.95604	7.13449	4.81406	7.23847	0.00596594	1.49286	up
KLK10	0.155761	0.586325	0.085077	11.6343	12.8095	13.2541	1.41665e-28	5.24625	up
KLK11	0	0	0.025581	0.451239	0.6638	0.547165	1.73201e-11	6.17515	up
KLK12	0.112402	0.269143	0.071239	9.72822	9.03259	5.64418	4.78871e-18	5.93998	up
KLK13	0.003653	0.067113	0.011412	0.803092	0.658524	1.08935	2.99118e-10	5.11294	up
ETFB	25.0582	22.0132	30.155	46.3749	66.6989	46.9314	0.000193248	1.28638	up
KIF5C	7.27975	4.65519	5.78135	1.21097	1.12674	1.37634	1.69807e-07	-2.0245	down
LOC102187258	3.28863	3.56293	2.3016	1.40292	1.45812	1.32095	0.046014	-1.079	down
LOC102188624	1.70067	1.73452	1.30185	0.325122	0.346684	0.381986	0.00071341	-2.11409	down
LOC102191549	0.017169	0.028575	0	0.174266	0.397932	0.328761	1.68227e-06	3.57688	up
SYT5	3.63137	1.6712	2.86219	0.59131	0.622474	0.975796	0.021755	-1.75688	down
EPS8L1	3.16446	2.80879	4.01462	13.0855	11.1226	11.3168	2.00038e-08	2.032	up
RPRM	5.25409	4.2377	6.35657	1.25249	0.805812	0.344303	7.44401e-05	-2.45691	down
HLF	1.6299	2.16486	1.39733	4.76808	6.67983	6.24369	1.17484e-07	1.93872	up
KCNJ3	1.16227	1.01164	1.43209	0.198877	0.14817	0.265753	0.0010302	-2.30586	down
TEX14	0.719607	1.28764	1.1024	1.9387	3.64747	2.43691	0.0354302	1.27081	up
GALNT5	3.8502	1.96137	6.26633	0.467323	0.386882	0.872053	0.0261252	-2.98029	down
DUSP14	1.87147	1.64456	1.99154	8.50951	8.76622	4.95237	4.87479e-05	2.26286	up
HNF1B	0.203714	0.250083	0.434683	0	0.01529	0.007834	7.36013e-08	-4.80204	down
LOC102169855	0.41761	0.977899	0.058739	1.31087	2.40887	2.42657	0.0037707	2.32254	up
SLFN11	0.133281	0.017356	0.070263	0.279847	0.209277	0.547527	0.0165666	2.39949	up
LOC102175436	0.776392	0.222256	1.26423	3.07947	2.4508	4.09006	0.0018849	2.29656	up
LOC102175889	0.455439	0.321361	1.02365	2.0742	2.21454	3.23067	0.00999192	2.11171	up
TMEM98	30.5252	32.3751	46.0141	11.6902	9.99277	9.00867	1.49815e-05	-1.58478	down
CDK5R1	2.23032	2.32943	1.76032	0.431787	0.45146	0.425984	0.00124974	-2.02991	down
EVI2A	0.527049	0	0.438021	0.97616	0.999178	1.16117	0.0402951	1.84855	up
LOC106503912	2.88868	1.64484	1.49633	0.007211	0.001505	0.02585	4.8429e-11	-6.01589	down
LOC102187127	2.03168	1.76696	1.11634	0.072646	0.297371	0.172526	0.000277261	-2.81971	down
NOS2	0.075714	0.120135	0.070214	1.41919	1.89881	0.924406	2.46776e-06	3.03564	up
DAPL1	11.7685	3.97924	5.804	132.27	148.82	104.209	8.13042e-28	4.38504	up
TMEM97	9.63745	9.59501	10.1024	3.63785	4.14846	3.74653	0.0276726	-1.10541	down
VTN	3.21335	17.6395	2.88023	0	0.071987	0.068963	0.0355984	-7.32336	down
TANC1	8.20361	10.1384	7.29797	17.3632	20.3804	23.7101	0.000419373	1.46798	up
ALDOC	2.05232	1.69336	2.07622	3.8531	4.01625	4.23679	0.0281163	1.40203	up
ABHD15	0.099037	0.210807	0.096861	0.389298	0.711237	0.292488	0.0318735	2.0185	up
TP53I13	4.62514	4.28698	5.28845	12.862	11.758	9.7721	0.0036249	1.19149	up
CORO6	0.370066	1.0678	0.264516	1.83881	1.9322	1.36938	0.0141385	1.73422	up
SERPINF2	12.43	10.7941	24.0667	1.82396	1.40267	1.52553	0.000824198	-3.15469	down
PLA2R1	1.34272	1.33661	1.30124	2.63374	2.2242	3.09911	0.00630839	1.23528	up
ASPA	0.827213	0.734996	1.36244	2.32119	2.77069	2.83436	0.0271828	1.66479	up
TRPV3	0.055937	0.071432	0.030632	0.938817	0.786402	0.79834	1.8428e-08	4.10822	up
ATP2A3	4.97008	2.72708	5.97383	1.62683	0.810129	1.17014	0.0156488	-1.62794	down
SPNS2	2.65422	1.09444	2.79282	10.7414	9.11558	6.32143	6.13791e-06	2.38681	up
GGT6	1.57414	1.88295	1.6362	7.11259	6.3385	8.31698	2.82309e-07	2.35191	up
PITPNM3	0.383789	0.416055	0.415435	1.23691	1.42957	2.34156	2.09603e-05	2.2526	up
SLC4A10	0.154492	0.93976	0.194456	0.019459	0.015195	0.018723	0.00422029	-3.80692	down
MINK1	5.29837	5.64158	4.2501	8.91616	9.54731	10.261	0.0005107	1.21486	up
DPP4	4.31674	9.75399	7.44287	2.03043	3.29926	1.50775	0.0458167	-1.36552	down
ALOX12	0.215635	0.308859	0.224118	1.53265	1.93591	1.45825	0.000105576	2.68112	up
SLC2A4	1.26482	1.24536	0.963292	3.35081	3.4308	2.76911	0.000266577	1.97547	up
COL8A1	11.4966	11.9906	7.31445	21.995	23.2188	23.8133	0.000265473	1.40189	up
ALOX12B	0.399592	0.263045	0.271066	2.26824	1.979	3.3181	1.92591e-08	3.53324	up
RNF222	0.049875	0.023713	0.078029	1.06803	1.29711	1.26503	9.27591e-09	4.67059	up
GLP2R	1.10818	0.449455	1.00801	0.088854	0.038681	0.083823	0.000115385	-3.33855	down
MYH8	11.6851	114.801	0.54167	0.00187	0	0	0.0107911	-14.9191	down
LOC102181716	22.903	86.9917	0.842918	0.015033	0.0101	0.026259	0.0126872	-10.6772	down
SCN3A	2.8681	2.15139	2.14136	0.666617	0.494752	0.836092	0.000281049	-1.61309	down
SCN2A	1.436	1.69603	2.51003	0.440044	0.290434	0.159943	0.000954797	-2.21258	down
HS3ST3A1	0.578424	0.907025	1.60673	0	0.029975	0.019476	1.25783e-05	-5.59321	down
CSRNP3	1.49184	1.84761	0.547599	0.045854	0.096542	0.041185	6.23745e-06	-3.79411	down
LOC102184089	1.23226	1.03831	1.92136	0.15618	0.325819	0.217735	0.00137521	-2.41851	down
TRIM16	3.70477	3.98824	2.75622	8.6829	7.07885	8.30016	0.00019629	1.42977	up
FAM83G	1.50927	1.25739	2.2622	6.9578	6.22255	7.8966	2.55534e-09	2.32672	up
SCN9A	2.31946	1.97367	1.59911	3.27462	4.75498	3.5154	0.000155643	1.31822	up
SCN7A	1.34693	0.630569	1.45191	2.23373	2.68164	3.53144	0.000410021	1.50893	up
ABCC3	1.87835	1.99816	2.3659	6.75348	8.09355	9.90446	7.8856e-10	2.07839	up
B3GALT1	1.65364	1.97822	1.17718	0.737308	0.566466	1.04773	0.0122859	-1.727	down
PDK2	3.42791	4.7291	3.93119	7.26306	7.57179	6.63606	0.0202245	1.07117	up
NGFR	2.86176	5.97795	3.00681	1.17503	0.670557	0.972459	0.0184433	-1.8211	down
B4GALNT2	3.57484	3.06915	2.08318	6.65621	5.92617	8.2065	1.33272e-05	1.48322	up
IGF2BP1	5.63736	6.42645	6.03448	1.07195	0.651877	1.23316	2.96333e-17	-2.87545	down
HOXB8	0.215052	0.952827	0	1.22617	1.24607	1.03024	0.0217711	1.84528	up
HOXB2	3.92561	3.10053	5.29657	2.00142	1.72841	1.29321	0.0253209	-1.25746	down
CERS6	4.54938	4.9998	3.41466	1.41619	1.64276	2.07282	0.00590139	-1.10362	down
GPR179	0.541273	0.318586	0.817201	0.046353	0.029463	0.060829	8.88284e-05	-3.05582	down
FBXO47	0.137431	0.188834	0.200324	0.292815	0.642175	0.574877	0.0375424	1.72635	up
DHRS9	0.029154	0.013951	0.014387	1.9656	2.2696	1.23795	3.3622e-10	5.00313	up
LRP2	1.50131	2.41934	1.37635	0.013747	0.326548	0.015432	1.49945e-09	-3.66179	down
GRB7	1.57984	0.820737	1.67478	6.23454	6.40888	5.55279	1.40448e-07	2.48676	up
NR1D1	0.081629	0.270706	0.240882	0.869073	0.836581	0.822579	0.0086819	2.07994	up
RAPGEFL1	4.18492	2.60961	2.08883	5.50885	4.91398	6.10656	1.03165e-05	1.52866	up
TOP2A	54.2572	54.4723	47.4251	16.0765	17.7733	20.8544	0.00746404	-1.28607	down
TNS4	0.089043	0.019402	0.164575	2.093	2.10771	1.54188	9.071e-12	4.31768	up
KRT23	0.320406	0.073384	0.285395	9.98802	17.228	6.41302	1.09495e-06	5.84756	up
LOC102179881	0.117277	0.290546	0.065334	2.44718	1.29774	0.829246	0.0152563	3.48471	up
KRT36	0	0	0.016541	0.831853	0.384958	0.832851	1.22814e-10	6.93857	up
LOC102179515	673.437	776.9	602.99	4190.48	2665.25	3170.52	0.0015093	2.52377	up
KRT14	4.38229	1.62457	4.13473	116.651	87.6819	98.1486	1.86075e-37	5.12571	up
LOC102177275	18.0939	8.97972	16.6195	76.5253	68.8427	56.6964	5.25518e-12	2.44414	up
LOC102176997	3.23512	0.33679	0.377644	10.061	10.3449	9.93561	0.000109918	2.88641	up
JUP	16.9467	26.1395	14.9056	41.8266	37.8575	51.2554	0.00046872	1.40889	up
P3H4	20.0592	16.1868	24.2497	8.9421	7.6859	9.3337	0.00697093	-1.01453	down
PLEKHH3	3.01629	4.07404	4.11138	7.26815	6.07168	7.02412	0.0109738	1.06421	up
WNK4	0.525227	1.56598	0.510998	2.18272	2.66419	2.47967	0.0012136	1.69174	up
LOC106501774	0.170032	0.324153	0.278835	1.43672	0.602638	0.820829	0.0274899	2.12273	up
BRCA1	5.26449	3.52385	4.66686	1.9052	1.42648	2.09936	0.009462	-1.10064	down
ETV4	0.971121	1.10088	1.44416	0.099836	0.169502	0.178142	0.00143954	-2.52099	down
CD300LG	0.625075	1.03393	0.953043	2.01259	2.52536	1.32788	0.0139629	1.67241	up
PLCD3	1.13784	0.975962	1.35468	3.09542	2.26206	3.63574	0.00288431	1.43047	up
ARHGAP27	4.49643	4.30016	4.38185	8.65118	8.84464	11.8626	5.83149e-05	1.39014	up
PLEKHM1	2.5617	3.28268	1.58608	3.75743	3.76725	4.94353	0.0122859	1.03514	up
WNT3	0.240987	0.036164	0.04101	0.399894	0.559914	0.64464	0.000763833	2.68316	up
EFCAB13	0.120752	0.358596	0.266603	1.29658	1.10443	1.21229	0.00658643	2.22664	up
DLX1	2.38465	1.61329	2.03459	0.312083	0.255161	0.360361	0.000480834	-2.48119	down
KPNA2	39.2218	34.4816	39.6466	14.1329	11.4724	14.417	0.0006026	-1.21768	down
METRNL	5.02363	7.27538	8.06936	14.9011	14.7007	12.5673	0.00116953	1.23709	up
ZNF750	1.15063	1.70061	0.699106	4.18968	5.19544	7.36592	9.9801e-09	2.46252	up
CD7	0.117901	0.294335	0.206485	0.959689	0.986475	1.19546	0.00178013	2.49847	up
BAIAP2	5.38984	6.28401	5.76915	13.4382	10.3573	10.4542	2.56916e-07	1.71443	up
CDCA7	15.8824	15.4416	11.6816	4.94213	4.37322	5.95842	0.000895383	-1.20013	down
CARD14	0.331719	0.393567	0.204449	4.19193	3.52953	3.61475	3.92282e-13	3.287	up
C1QTNF1	1.24426	2.28835	1.95946	3.66319	5.44994	3.85516	0.00139034	1.48127	up
BIRC5	12.6234	9.77905	12.1264	4.76795	3.91147	4.51345	0.00284069	-1.15297	down
TK1	10.3373	9.82502	8.54973	2.95777	2.19812	2.15888	0.000368556	-1.72814	down
MGAT5B	0.829758	0.360071	0.34598	0.038668	0.06525	0.087641	0.001866	-2.52059	down
GALR2	0.061688	0.012708	0.192775	0.342878	0.32428	0.521529	0.00311832	2.25296	up
LOC102180153	0.01952	0	0	0.526897	0.492215	0.624209	4.07274e-12	6.33134	up
EVPL	9.9021	8.32711	5.54992	19.4655	19.7448	23.5956	9.12684e-06	1.72719	up
ITGB4	3.01098	2.70266	1.98714	7.69	8.00629	7.45607	1.64171e-07	1.7644	up
SMIM5	5.54321	5.02017	6.87245	14.4662	9.74318	14.6242	0.000277491	1.29615	up
HN1	31.7385	30.6417	32.3583	12.4622	11.2952	12.9984	0.00151513	-1.13072	down
BTBD17	1.9125	1.63329	1.62751	0.121004	0.106903	0.174049	2.32805e-09	-3.52741	down
TTYH2	3.4539	6.22081	3.21554	1.4468	1.44373	1.43995	0.0311235	-1.32565	down
SSTR2	1.34461	0.250771	1.6033	0.086169	0.008372	0.037885	0.00930823	-4.27359	down
ABCA6	1.22373	2.63073	0.812236	2.34586	3.16996	2.48255	0.0250967	1.14378	up
KCNMB1	7.75581	5.69275	5.74633	14.7575	13.0956	14.082	0.000181304	1.35647	up
KCNIP1	4.98459	2.50392	4.41664	0.453237	0.963361	0.851907	0.0187589	-1.95198	down
DUSP1	9.50111	7.56795	9.32672	31.0175	36.2219	32.6255	1.83619e-10	2.11099	up
HOXD9	0.572284	0.545031	0.345418	1.24511	1.35626	1.32512	0.0492463	1.6593	up
LOC102181993	3.29839	1.65682	2.26239	5.14959	4.04501	6.05213	0.0314408	1.30547	up
TMEM171	0.343705	0.297812	0.218018	2.43848	1.81214	2.16815	0.000525337	2.52096	up
CCNB1	8.36679	8.79854	9.4034	2.80357	3.36742	3.49292	0.00278724	-1.15112	down
LOC102190263	5.12001	6.55551	2.73699	8.6683	8.1285	8.8939	0.00838606	1.10934	up
CENPK	6.29823	5.23458	4.90147	1.66334	2.1386	2.17376	0.016227	-1.37046	down
ADAMTS6	4.39844	7.1425	4.98857	1.681	2.01422	1.71999	0.000147234	-1.47743	down
RAB3C	2.37859	1.2132	1.64663	0.571466	0.414803	0.625428	0.0198482	-1.42376	down
GAPT	1.39496	0.691596	0.954889	0.100501	0.154145	0.258339	0.00628901	-2.24279	down
PLK2	36.7115	49.366	24.9159	52.9197	63.4192	78.0603	0.0291895	1.03659	up
DDX4	0.044256	0.048958	0.062684	0.889736	0.288043	0.488153	0.000231189	2.88892	up
ISL1	4.25878	1.12124	6.6004	0.570031	0.224409	0.368671	0.0444794	-3.63114	down
TTN	7.28599	45.6373	0.281223	0.008287	0.018385	0.017281	0.031258	-9.22278	down
CCDC141	3.84057	4.02819	3.8354	0.558668	0.746653	0.578368	5.86568e-07	-2.18099	down
BASP1	23.9435	32.4548	35.1385	8.81888	8.94606	8.71307	2.97585e-06	-1.59823	down
ANKH	4.71756	5.95977	3.98148	9.60869	10.9423	12.2677	4.44042e-05	1.39773	up
CTNND2	0.671424	0.618326	1.59667	0.190356	0.165309	0.152174	0.0198041	-1.86057	down
ADAMTS16	2.30221	2.01037	2.6452	0.491021	0.626133	0.296782	0.000303651	-2.04087	down
SLC9A3	0.189903	0.425449	0.19293	1.64121	1.60787	1.09469	2.97156e-05	2.53242	up
AHRR	0.334024	0.692962	0.536789	1.48346	1.5711	1.15948	0.0302712	1.48137	up
CERS3	1.6107	2.2197	1.13219	2.27376	3.00474	4.05163	0.0315874	1.14359	up
SYNM	6.42963	6.78899	4.62516	22.4703	18.6111	21.5776	5.8701e-08	2.03715	up
FAM169B	0.05718	0.089411	0.068044	0.519847	0.200222	0.363221	0.0035702	2.31203	up
NR2F2	5.41952	6.23521	4.64065	1.97454	2.69518	2.77924	0.0202413	-1.00848	down
TICRR	1.65415	2.29376	1.57539	0.302259	0.409992	0.46027	0.000983458	-1.93061	down
SEMA4B	2.57426	3.11361	2.73524	5.65053	6.15389	6.62449	5.58793e-05	1.40601	up
ARNT2	5.52425	5.39117	7.26438	2.43784	1.93262	2.52766	0.00182456	-1.14839	down
ABHD17C	3.31601	3.19445	3.43252	5.77923	8.07987	7.12143	0.00335789	1.31048	up
CEMIP	1.22145	0.872004	1.56637	4.80495	4.79354	4.38054	9.33205e-09	2.00455	up
STARD5	3.25459	2.85534	3.6815	8.7087	9.40257	6.51932	0.00149249	1.57195	up
MCEE	9.75581	6.12338	5.86039	11.3911	18.0126	12.8039	0.0272764	1.1392	up
LOC102183271	2.76808	1.73341	1.91396	0.189256	0.207392	0.192848	5.11183e-07	-3.19864	down
PCSK6	3.79953	6.01608	3.83342	11.8785	7.59558	11.5632	0.000335565	1.29417	up
ADAMTS7	5.92226	10.5666	6.26509	2.90145	2.50646	3.13867	0.0372922	-1.16291	down
CRABP1	69.7909	47.1754	53.3394	5.81323	5.62391	6.19456	1.73341e-13	-3.03227	down
CHRNA3	3.34931	2.59158	2.94748	0.651821	0.606274	0.672501	0.000634669	-1.8216	down
TFPI	10.063	11.4143	8.65227	3.26969	4.60473	4.22689	0.00655442	-1.07264	down
EGLN3	4.91891	5.72325	5.24412	13.0619	19.1113	13.7115	1.98319e-07	1.75927	up
NFKBIA	6.90258	7.15751	7.8521	12.572	18.2805	16.1014	0.000436046	1.32748	up
TTC6	7.86534	7.14485	6.59568	2.76615	2.79112	3.93269	0.00994406	-1.0833	down
CLEC14A	3.36061	3.43437	3.93712	7.73158	7.06215	7.08236	0.00246307	1.26496	up
MIS18BP1	9.72226	9.70048	8.43868	3.08886	3.66771	4.38568	0.00386241	-1.08831	down
PPIP5K1	1.80939	1.60264	2.16521	1.98571	3.38712	2.96994	0.0328602	1.02848	up
ITPK1	3.57046	3.02495	3.58649	6.56828	5.79505	5.74053	0.0144273	1.0637	up
UNC79	1.15764	0.873402	0.620307	0.203414	0.152458	0.217027	0.00239192	-2.25764	down
ASB2	2.62166	2.8718	3.21968	6.97754	5.28069	5.3842	0.00605383	1.25657	up
LOC102174166	6.8964	68.8672	2.40598	0.011491	0	0	0.0391141	-11.8263	down
CLMN	1.49956	1.79369	1.34225	0.650025	0.562959	0.746782	0.0474684	-1.47145	down
LOC108638480	0.648404	0.566611	0.52319	0.106765	0.083965	0.111171	0.00329695	-2.39647	down
BDKRB2	0.802385	0.401355	0.566984	3.18789	2.50615	2.16465	4.80122e-05	2.27994	up
BDKRB1	0.421656	0.458139	0.607818	2.12663	1.09219	1.41821	0.0260035	1.86178	up
EML1	5.99914	6.01298	6.29522	11.1596	9.80142	11.7088	0.00462755	1.04416	up
DEGS2	1.08169	0.71995	1.19158	2.93932	2.81951	3.53272	0.000759896	1.83569	up
TNFAIP2	0.879969	1.52854	1.06526	4.14576	2.16345	2.88432	0.0123776	1.55782	up
LIMS2	7.21347	7.22282	5.53268	21.1411	17.231	16.6792	1.49682e-06	1.69981	up
GPR17	0.449633	0.397405	0.408934	0.019021	0.023965	0.012648	4.17095e-07	-4.06109	down
AHNAK2	0.894956	1.79615	0.542985	2.82997	3.92928	4.17413	6.17895e-08	1.84443	up
JAG2	4.40884	4.98365	4.04917	10.2003	6.68769	9.00617	0.000672083	1.23284	up
EGFR	12.3239	20.7855	7.63409	22.4018	21.1652	26.7776	0.045725	1.02724	up
TRIM71	0.643425	0.618442	1.22836	0.157153	0.128641	0.243267	0.0165666	-1.99702	down
SUSD5	0.226725	0.349628	0.565235	0.02254	0.096012	0.063369	0.0109863	-2.35681	down
ARPP21	1.76642	3.15108	0.198802	0.033352	0.009519	0.005354	0.0135379	-5.74235	down
PLCD1	9.66987	9.58591	12.1326	33.3871	34.79	35.5289	1.1855e-08	1.95742	up
SCN5A	0.762006	0.870139	0.880059	0.189569	0.124997	0.751659	0.0033453	-2.01325	down
CSRNP1	1.25251	1.27838	1.15215	3.10694	3.31975	2.99618	0.00284092	1.58801	up
ZNF662	0.037144	0.026179	0.038171	0.209845	0.128402	0.084543	0.00875095	2.09335	up
ABHD5	5.40018	5.66469	3.34521	15.7622	20.7743	19.2982	3.44346e-11	2.18693	up
KIF15	4.39912	6.59219	3.30382	1.29296	1.55388	1.73871	0.00690616	-1.19153	down
FANCD2	6.78044	7.42146	7.11449	2.03769	1.91062	2.05239	2.48166e-05	-1.523	down
IL17RE	2.35327	2.46552	1.98092	4.30569	3.456	4.80441	0.0422646	1.07027	up
LHFPL4	0.615004	0.334433	0.490225	0.084466	0.084071	0.095744	0.0141536	-2.04244	down
ARHGEF4	0.992655	0.394352	0.589458	3.58794	3.76313	3.56873	3.37251e-14	2.94993	up
BHLHE40	1.17987	1.35159	0.558382	4.56	4.48065	5.66339	1.72507e-08	2.49753	up
CNTN4	4.23337	3.74049	4.11032	1.54058	0.946956	1.38512	0.000619446	-1.42161	down
PRICKLE2	8.47089	11.5316	6.85946	2.71114	3.53864	4.22512	0.000308513	-1.29698	down
CADPS	4.38437	2.75982	4.91946	1.10106	0.841566	1.14175	0.000193121	-1.71486	down
FAM3D	2.03815	3.50227	2.15563	3.24836	4.00179	4.90019	0.0149143	1.25792	up
ABHD6	1.43226	1.66329	1.79265	3.56037	3.47843	3.91358	0.0264556	1.38829	up
ARHGEF3	4.7193	9.11133	2.0589	7.54539	11.9961	7.39759	0.00363956	1.21091	up
ERC2	1.95674	1.30879	1.57029	0.400307	0.600036	0.476775	0.00766956	-1.63655	down
MUSTN1	0.678571	0.793265	0.502143	5.61038	3.56609	4.01032	2.4601e-05	2.93521	up
ITIH3	3.06176	20.4454	0.799684	0	0	0	0.0137948	#NAME?	down
MAPKAPK3	2.71407	2.6475	3.11898	4.98113	4.36555	5.26934	0.0182597	1.00603	up
MST1R	0.964337	0.885957	1.04311	3.92023	2.84684	3.63387	9.47586e-07	2.1892	up
COL7A1	5.85717	6.85769	5.01726	14.2003	10.9185	15.798	8.32261e-05	1.49309	up
CDC25A	3.13388	2.77398	3.07349	1.09154	0.93684	1.00569	0.0221768	-1.43465	down
ALS2CL	0.64109	0.998011	0.682619	4.47374	4.06507	4.0645	3.58812e-14	2.6867	up
CLEC3B	24.345	29.7589	29.5167	106.631	94.4444	87.0676	2.65395e-09	2.0272	up
SLC6A11	0.174222	0.366863	0.158265	0.016876	0.027233	0.046846	0.00801034	-2.64538	down
TMEM40	0.099076	0.050913	0.08951	5.34182	4.01518	3.76242	1.16138e-12	4.13694	up
TMEM43	5.63117	5.98714	6.19064	9.69864	14.3981	16.5967	5.90727e-05	1.38477	up
WNT7A	0.579918	0.193179	0.564138	2.17462	2.93309	3.11952	0.000117432	2.77227	up
NUP210	0.865407	1.33811	0.820873	0.289703	0.291477	0.322362	0.0283315	-1.48579	down
MGLL	2.60997	3.01937	2.3337	7.61198	8.727	5.13242	7.92534e-05	1.68692	up
SERPINB1	17.8765	16.236	15.4528	27.8783	24.2215	32.7786	0.00767498	1.00598	up
SNED1	0.419337	0.541552	0.584746	1.2178	1.21229	1.13226	0.000812556	1.65632	up
DSP	44.8293	69.1579	30.4681	136.341	145.787	175.689	0.00588729	1.87646	up
TFAP2A	1.10911	1.63332	0.390243	2.23938	2.50278	2.92188	0.0270157	1.36457	up
LOC100861326	2.76346	2.96748	2.21066	5.40307	5.19261	4.7569	0.00234606	1.20188	up
LOC102187452	14.3706	13.8911	10.4959	32.9826	24.1006	34.9239	2.22585e-05	1.51569	up
RNF182	1.18331	1.27006	1.03722	0.13033	0.188332	0.166508	0.00124974	-2.60388	down
RBM24	1.35992	2.08909	0.37419	2.82948	3.0337	3.5463	0.00525878	1.29004	up
TPMT	30.1119	23.9007	14.1843	39.7854	50.6088	57.5269	0.000177443	1.33121	up
PPP1R3G	1.67182	1.86445	1.33943	3.19809	2.51812	4.38241	0.00150864	1.28058	up
LOC108633505	1.21224	3.88041	5.41592	7.57782	3.76182	7.64008	7.76719e-05	2.23123	up
LOC102189920	0.302831	1.06173	0.242106	11.4628	6.12869	18.8824	4.66512e-06	4.67805	up
LOC102186918	33.9345	33.6133	35.5988	16.2538	11.7179	13.3978	0.00518177	-1.07759	down
LOC102185882	118.969	101.847	127.948	52.1425	48.6784	41.8551	0.00348635	-1.05008	down
LOC102186446	409.552	328.149	273.697	131.989	69.4062	107.85	0.00466061	-1.4462	down
LOC106503501	433.171	366.98	450.959	185.094	183.608	123.471	0.0152284	-1.10311	down
LOC102186170	53.3725	40.2881	68.3722	17.8135	15.5876	15.9073	0.000391298	-1.48157	down
LOC102184572	16.8765	19.2537	15.8508	6.87519	13.4604	6.84947	0.00135893	-1.34825	down
LOC106503503	289.388	241.799	312.941	122.355	116.653	108.494	0.0301742	-1.04361	down
LOC102181912	162.9	125.788	153.614	49.7033	50.0396	51.7986	0.000141631	-1.31203	down
LOC106503498	178.838	114.974	199.608	24.8494	54.9932	40.0523	0.000261891	-1.81555	down
LOC102183280	322.895	292.626	340.282	103.986	112.285	96.2882	0.000741214	-1.37523	down
ZNF322	11.8149	9.97636	12.8312	7.24557	0.307058	2.29603	0.0186422	-1.56194	down
LOC102178870	239.011	192.072	281.887	115.258	91.4975	92.7194	0.00979389	-1.01363	down
LOC102178318	459.865	393.313	518.827	202.243	54.6999	189.421	0.00108386	-1.38729	down
LOC102178027	195.716	174.988	214.414	62.7707	68.7197	62.663	0.000128246	-1.35607	down
LOC102178586	118.723	218.6	261.014	9.09562	3.50013	93.6535	0.0086819	-2.30615	down
LOC102178319	66.4316	76.4807	74.8769	35.339	24.5965	25.926	0.00192653	-1.09889	down
LOC108633413	397.627	320.522	397.016	157.105	137.093	149.384	0.0134145	-1.09509	down
LOC102180307	83.7378	77.235	97.6593	31.8547	25.8724	27.6126	5.88757e-05	-1.36175	down
LOC102179187	45.6655	38.9749	52.6222	24.2232	0.225327	20.5921	0.019658	-1.37248	down
LOC102179469	92.6902	146.287	142.955	73.6563	13.0006	26.4418	0.0161947	-1.49371	down
LOC106501755	316.268	325.282	382.691	141.8	110.003	116.347	0.0141772	-1.23609	down
LOC102181383	192.105	172.454	198.097	77.5405	79.1668	76.4799	0.00721412	-1.03489	down
LOC102180845	218.697	192.415	220.082	88.5776	82.1083	68.9786	0.00146028	-1.15668	down
TWIST2	3.62515	4.14228	5.0831	7.45646	7.70799	10.212	0.0206666	1.21026	up
HES6	2.41305	1.93366	2.50157	0.327223	0.367351	0.343018	0.000410333	-2.47907	down
LOC102180584	3.72775	3.15468	3.84724	0.023953	0	0.039626	4.5927e-17	-6.1869	down
RNF39	0.236709	0.23073	0.138678	1.91541	1.7041	1.72766	1.98992e-05	3.08061	up
IER3	12.1317	14.3572	11.36	22.2816	21.3279	26.6655	0.00347299	1.1276	up
SFTA2	3.9173	1.6767	6.05392	0.449091	0.365318	0.487558	0.0170677	-2.91499	down
MUC21	0.13012	0.00911	0.155553	1.6898	1.89628	2.02646	1.40047e-09	4.41076	up
PSORS1C2	0	0	0.048403	5.21346	3.01476	3.78178	1.71107e-15	7.94937	up
LOC102180547	0.312909	0.152109	0.620728	1.02005	2.00512	1.92243	0.0037707	2.38784	up
LY6G6C	0	0	0.084129	2.75593	1.98804	1.15814	3.79564e-08	6.27748	up
TNXB	3.49225	16.8873	4.77737	20.4658	16.374	21.9671	0.0354302	1.36195	up
LOC102179937	0	0.126454	0.579171	1.01584	1.82304	1.45194	0.00208978	2.47089	up
LOC102174170	2.70619	5.51405	3.06232	38.2044	13.8558	44.7244	0.00127304	3.30029	up
PKHD1	2.38049	1.29311	5.18403	0.047684	0.01798	0.039486	3.81878e-05	-5.81507	down
CRISP3	11.8259	8.81526	10.9144	77.2089	102.893	78.5549	1.10663e-22	3.26776	up
ADGRF4	2.23251	2.80439	1.19087	6.2152	7.45214	7.89215	1.56146e-07	2.02352	up
ADGRF2	0.005233	0.008749	0.003647	0.138454	0.309119	0.183707	1.63405e-08	4.71029	up
ADGRF1	0.86219	0.310596	0.851871	0.157919	0.200762	0.126913	0.047563	-1.77113	down
SPP2	9.66494	66.891	2.16656	0	0	0	0.0169259	#NAME?	down
TMEM151B	1.4855	1.05075	1.70228	0.333744	0.258101	0.43726	0.00778382	-1.8123	down
LOC102190288	2.03471	0.667901	5.11607	14.6774	12.2505	17.2192	1.17516e-14	2.72491	up
C23H6orf132	1.20716	2.65716	1.95926	4.30294	3.33952	3.93944	0.00225618	1.16909	up
TREM2	1.01101	0.977517	1.51771	0.091539	0.090506	0.097095	1.1664e-05	-3.32655	down
GLP1R	0.328216	0.232715	0.152896	1.01458	0.913432	0.748316	0.00256315	2.08558	up
PIM1	2.68272	2.64145	1.83243	7.91025	7.33127	7.3811	3.12495e-06	1.89394	up
CDKN1A	5.00584	7.65952	2.28753	15.6846	28.4573	19.0615	4.87519e-05	2.32347	up
PNPLA1	0.087352	0.120112	0.135494	0.863476	0.579822	0.992593	0.000895383	2.54731	up
MAPK13	4.68602	2.36959	7.01443	10.1324	6.95869	7.69672	0.0216692	1.18844	up
ARMC12	0.560849	0.468257	0.21755	0.063614	0.058903	0.049677	0.00133143	-2.50807	down
FKBP5	6.13843	5.69334	7.19474	1.47675	1.7733	1.56575	2.52291e-06	-1.7901	down
GRM4	0.224277	0.266833	0.225986	0.017129	0.065938	0.037694	0.0036963	-2.26266	down
NGEF	0.394404	0.878641	0.236361	2.23252	1.39014	1.87969	0.00237585	2.09434	up
FAM83B	1.73082	1.56636	1.38285	5.16012	5.12723	4.88685	8.76805e-06	1.64744	up
COL21A1	21.9194	27.839	22.1883	8.78251	9.8363	10.8161	0.00847134	-1.04666	down
HSBP1L1	1.17137	1.71756	0.630225	2.8365	6.11511	5.4123	6.99172e-06	2.15031	up
CBLN2	1.74849	1.80028	1.73603	0.621428	0.515723	0.277146	0.0273011	-1.7806	down
GJB5	0.089563	0.416891	0.113558	3.45917	3.24337	4.6285	1.50193e-09	4.2983	up
LOC102169925	2.48918	4.1059	2.89901	8.00715	8.00167	10.8076	0.000978344	1.39108	up
LOC102170373	1.47979	2.03389	0.046163	15.0456	7.97654	23.7246	0.000173164	3.76619	up
SYT4	5.91198	3.18206	5.62386	1.48107	1.91607	2.13384	0.0218975	-1.18735	down
NOL4	0.424909	0.240148	1.21246	0.074351	0.04434	0.077442	0.00543749	-2.44777	down
ASXL3	1.01536	0.953497	1.87431	0.857623	0.26888	0.197213	5.90727e-05	-2.04077	down
TTR	5.23783	16.0467	6.60735	0.07225	0.027101	0.031038	7.23445e-06	-7.35664	down
DSG3	64.0289	72.7777	37.1003	122.624	122.226	180.022	0.0336737	1.39898	up
DSG1	0.41286	0.38762	0.289118	8.46852	7.68333	16.9702	2.63598e-07	5.10462	up
LOC102184211	28.0816	47.6254	18.661	46.7982	54.0899	76.0495	0.0369187	1.17534	up
DSC3	9.39264	8.41197	5.24788	11.3595	11.6978	17.9096	0.0090651	1.04695	up
CDH2	6.9305	6.76081	7.51753	1.07105	0.982233	1.54466	5.84081e-11	-2.33078	down
TTC39C	1.44606	1.44804	1.10238	2.65156	1.91815	3.47749	0.0131682	1.19877	up
LAMA3	10.2557	7.55422	7.82317	16.558	16.4253	12.0576	0.000365687	1.36915	up
RIOK3	11.7466	11.5994	9.06961	15.5935	23.3905	22.2889	0.00139932	1.14144	up
GATA6	4.88898	8.44199	7.81501	1.6829	2.30249	1.45656	3.0942e-06	-1.77905	down
TYMS	24.873	21.5918	23.4898	9.11314	7.26832	8.75203	0.000767247	-1.24063	down
NDC80	10.6107	9.39938	9.10223	3.42052	3.61546	3.5911	0.00398323	-1.218	down
EPB41L3	9.02941	14.2307	10.3546	5.06453	3.78211	3.40073	0.00133344	-1.15092	down
TMEM200C	0.696899	0.696791	0.845246	0.170046	0.127717	0.097627	0.0126848	-2.07728	down
ARHGAP28	11.3848	17.23	13.5975	5.24873	5.01253	5.37565	0.000505863	-1.38915	down
LAMA1	5.87407	3.05614	9.71029	0.673645	1.13531	0.802264	0.0217756	-2.60574	down
IMPA2	0.749906	1.1114	0.471261	4.90156	5.27996	5.14149	5.59433e-12	2.95768	up
ST8SIA5	2.84318	4.03078	2.29812	1.071	0.824536	1.10692	0.000156848	-1.72044	down
ZBTB7C	2.52141	3.6601	2.27485	7.89019	8.75445	10.153	5.00269e-08	1.82008	up
CLSPN	4.33267	3.98931	4.11316	1.99457	1.49433	1.77822	0.0128551	-1.09988	down
LOC108633809	16.3977	13.0889	11.3238	41.2037	35.4215	33.7073	6.363e-07	1.673	up
MYO5B	5.82732	5.91046	5.43859	11.793	11.5522	13.8003	0.000135397	1.34854	up
MRO	1.46812	1.23519	0.922126	3.00394	9.68794	10.5134	0.00965808	2.71818	up
LOC102173800	0.467448	0.42994	0.502933	0.04691	0.05725	0.030743	1.99914e-05	-3.22728	down
MBD2	9.18898	10.2966	9.81471	18.228	18.0182	22.2805	0.000540624	1.23257	up
ST8SIA3	0.65084	0.742073	0.453164	0.218296	0.104602	0.136126	0.033986	-1.75467	down
ONECUT2	0.851714	1.01091	0.629675	0.065661	0.022365	0.098494	3.36684e-09	-3.50517	down
BCL2	5.79833	5.18855	4.73033	2.63767	1.5693	1.44795	2.76521e-07	-1.83375	down
SERPINB5	21.4005	20.3146	17.546	39.9602	41.8978	53.829	0.000383491	1.42524	up
SERPINB12	0.258355	0.138669	0.306022	5.57744	8.24539	3.55248	7.57208e-12	4.5045	up
LOC102180556	0.372282	0.157228	0.002471	2.19665	2.16577	4.94472	1.73677e-06	4.20052	up
LOC102184299	0.899789	0.392074	0.094452	6.04757	6.67412	1.33034	0.00544186	3.63132	up
LOC108633803	1.55526	1.03881	0.619937	10.0716	11.6955	21.5058	5.18315e-07	3.95964	up
LOC108633802	0.600633	1.43619	0.352758	3.58893	6.4697	5.80958	8.40965e-07	3.00082	up
SH3D21	0.680456	0.681268	0.471762	1.95446	1.94357	1.87773	0.0219856	1.59035	up
SERPINB11	0.323803	0.095458	0.326144	1.56632	2.89314	1.61004	0.000117432	2.99519	up
LOC102181552	0.131522	0.066446	0.247899	3.04278	3.56118	3.65019	3.77964e-12	4.63349	up
LOC102181826	0.35097	1.30248	1.27496	6.66571	7.96702	10.1277	2.50567e-12	3.38877	up
FAM234A	3.65694	4.69721	4.86537	10.5937	7.76737	10.3943	4.3363e-05	1.44104	up
MRPL28	0.525228	1.82958	0.7586	4.63818	4.4379	4.45155	0.000117621	2.36355	up
MSLN	7.74552	3.79605	7.33603	1.23557	0.805872	0.969786	6.46655e-05	-2.88238	down
LOC102177855	0.547617	0.067943	0.251017	1.1831	1.74406	0.704836	0.0140468	2.28464	up
LOC102178129	0.183425	0	0.077919	1.56549	2.7915	0.670059	0.00495751	4.37508	up
HS3ST6	2.06982	1.08434	2.70518	6.44662	4.13444	6.31922	0.00765916	1.74967	up
CCNF	4.87468	5.63612	5.53129	2.58559	1.84198	1.93403	0.0125141	-1.11388	down
PRSS27	0.242316	0.255821	0.1038	2.1887	1.69497	1.52402	1.8955e-05	2.74189	up
CDCA8	6.92428	6.23607	6.94576	2.11029	1.73122	2.06679	0.00185475	-1.53062	down
BICDL2	2.33587	1.90851	2.34778	6.47138	9.54256	9.12351	6.19423e-06	2.06079	up
EPHA10	0.476116	0.654459	0.463522	0.056981	0.128783	0.054997	0.00875095	-2.22148	down
HMOX2	7.82255	8.02493	9.51868	16.0058	16.1615	14.1904	0.00702425	1.06321	up
PPL	14.8871	14.4933	12.5931	86.8204	81.7215	83.7003	6.13272e-08	2.81835	up
SEC14L5	0.250537	0.226997	0.127947	0.617819	0.860231	0.678843	0.00540628	2.08148	up
ABAT	1.43747	2.07187	1.94258	0.41831	0.321649	0.44854	0.00103805	-1.97811	down
ATF7IP2	1.11789	1.05626	0.789139	0.038067	0.055413	0.080648	7.47721e-06	-3.59474	down
TVP23A	1.48146	0.510174	1.71562	0.118138	0.104262	0.267348	0.00337537	-2.47481	down
RHBDL2	0.939896	0.508056	0.830687	2.80859	2.72368	3.10705	0.00364225	2.14019	up
SNN	12.8312	10.3313	12.5866	5.08591	4.92185	4.89249	0.00611872	-1.02718	down
C25H16orf45	3.00884	2.01981	2.61095	0.483772	0.469473	0.654804	0.00462344	-2.01538	down
MYH11	69.5728	49.4134	58.5463	185.22	141.039	168.637	0.0123472	1.71449	up
GP2	0.158315	0.455012	0.055794	2.1436	0.719719	3.53122	0.0231702	3.36141	up
ANKS4B	1.43274	0.964213	1.18191	0.37359	0.178158	0.418508	0.0126647	-1.84315	down
BMP8A	0.097116	0.153388	0.057276	0.621865	0.421684	0.736623	0.000620845	2.70229	up
OTOA	0.421627	0.368056	0.397881	0.062187	0.082619	0.109485	0.0401596	-1.77107	down
CHP2	2.22864	2.80653	1.89219	16.5788	15.0266	15.2774	1.45237e-17	2.99648	up
PRKCB	0.590043	0.655282	0.996197	1.55948	1.13786	1.28895	0.00425602	1.52654	up
HS3ST4	0.699005	0.376438	0.570129	0.068599	0.067308	0.140635	0.00364225	-2.32534	down
SBK1	1.26378	1.23197	1.4612	0.434761	0.366835	0.382453	0.0359019	-1.49892	down
NUPR1	2.49112	2.51781	3.76843	11.9702	14.5054	12.7071	2.55677e-06	2.38937	up
YPEL3	12.5444	9.97554	14.6013	26.0568	27.9388	20.3578	0.00186966	1.23239	up
SEZ6L2	1.61032	0.864647	1.6943	0.211637	0.21129	0.272904	0.00100748	-2.33028	down
KIF22	10.8129	10.4883	12.196	5.37121	4.21396	4.23907	0.0143554	-1.04031	down
MYLPF	56.3262	222.981	0.889171	0	0.007666	0.037384	0.0128561	-11.1441	down
COL9A2	1.22565	1.55824	1.38861	0.336839	0.228571	0.242111	0.0128551	-1.99239	down
CLDN4	10.6949	9.07206	12.4971	19.2002	16.8772	21.1428	0.00580401	1.05757	up
WBSCR22	35.9384	22.1757	41.1255	13.7292	9.91515	13.608	0.0158657	-1.18421	down
RIMS3	2.11581	1.39133	2.16233	0.448125	0.440618	0.537456	0.000469874	-1.76617	down
HSPB1	59.2288	74.4533	72.3074	173.073	198.616	168.928	4.01778e-05	1.632	up
LOC102175082	27.0024	27.6064	20.2597	71.9498	65.5651	63.7346	1.81616e-06	1.66686	up
CTPS1	6.94139	7.90552	7.01939	2.94034	2.07705	2.65461	0.00144269	-1.31114	down
ACTL6B	1.82471	0.986289	1.45444	0.224163	0.186666	0.330382	0.00511471	-2.28548	down
GPC2	1.30073	0.837116	1.43022	0.071167	0.057852	0.057213	1.0625e-06	-3.88956	down
AZGP1	0.230082	0.388546	0.28711	0.993525	1.31589	1.20461	0.0058943	2.25066	up
LOC102191297	0.0495	0.091545	1.77094	6.65279	6.28022	8.17884	2.71405e-14	3.66113	up
LOC102191011	2.63771	3.71705	1.65789	3.74111	5.82268	7.21743	0.0461582	1.16066	up
LOC106503580	1.40029	0.95779	0.825538	0.131128	0.044651	0.109717	3.14268e-05	-3.19564	down
PWWP2B	2.00345	1.45296	2.42959	4.55974	3.96361	4.4595	0.00582234	1.42641	up
DPYSL4	4.2569	2.69748	4.00675	0.687267	0.345243	0.550841	6.47348e-06	-2.61016	down
MKI67	3.20165	5.31218	3.15138	1.88298	1.13582	1.72917	0.040512	-1.10349	down
CLRN3	0.358714	0.391672	0.550653	0.133755	0.020801	0.048469	0.000805709	-2.36266	down
LOC102181054	110.746	214.387	140.184	292.694	365.888	310.178	0.00479916	1.30229	up
HMX2	0.56804	0.343712	0.540679	0.092417	0.055116	0.057896	0.0006189	-2.50075	down
HTRA1	20.6885	18.333	21.7452	40.8937	37.4705	42.6953	0.00102031	1.23034	up
TACC2	3.82646	4.63618	3.38249	10.3318	8.63382	10.2996	1.30872e-06	1.66537	up
PNLIPRP3	0.049152	0	0.051823	0.794562	1.05806	1.22935	1.84803e-09	5.18622	up
GFRA1	13.0981	10.4671	13.724	4.73651	4.50345	5.36347	0.00988989	-1.01151	down
HABP2	2.08559	1.6956	4.34583	0.024261	0.009787	0.063082	4.30913e-06	-6.01132	down
ACSL5	7.33666	9.61363	5.14689	13.3223	16.1751	12.9758	0.000883126	1.18138	up
SORCS1	2.56607	2.25832	3.4387	6.2131	4.93123	4.96329	0.00428337	1.12661	up
LOC102189370	5.51456	5.9268	10.3356	8.80541	12.5647	12.8017	0.000261891	1.28655	up
COL17A1	24.2574	16.12	23.8242	67.9385	47.1202	92.5277	0.000229636	2.11981	up
NEURL1	1.42007	2.2174	1.00329	0.322473	0.192833	0.270308	0.0014883	-2.19125	down
INA	3.78188	3.19476	4.94905	0.732625	0.412736	0.718527	2.15925e-06	-2.43995	down
SEMA4G	2.24757	1.99576	3.15465	0.595441	0.807781	0.688119	0.00786446	-1.57851	down
CNNM1	0.021962	0.052934	0.080045	0.298751	0.307148	0.288345	0.00067967	2.74423	up
HPSE2	2.69141	5.25673	0.553703	9.45693	10.8924	8.4514	5.17131e-09	1.97573	up
LOXL4	0.305567	0.522536	0.221557	1.54422	1.82501	0.761732	0.00501221	2.22388	up
CRTAC1	0.180904	0.246222	0.192186	1.3527	1.31264	0.502033	0.00846009	2.47247	up
AVPI1	13.5324	12.5979	12.93	36.4154	43.7385	36.822	1.72325e-07	1.76625	up
SLIT1	0.704394	0.339224	0.468944	0.084512	0.05594	0.055022	0.00126313	-2.5017	down
TLL2	0.381467	0.263816	0.442171	0.037365	0.032427	0.06403	0.0004698	-2.77749	down
SORBS1	8.79436	8.8458	5.72012	17.4933	20.5046	16.7574	9.28648e-05	1.59533	up
LOC102185708	3.61854	2.56625	4.28821	17.2179	36.1581	15.1735	0.000157975	2.62885	up
LOC102185739	0.578716	1.72128	0.839503	6.13527	7.5501	6.06428	1.34458e-05	1.91143	up
HELLS	10.9525	12.7188	9.26454	3.43728	4.12356	4.25326	0.000239351	-1.33785	down
LGI1	2.75382	2.88223	1.47522	0.565684	0.532605	0.603396	0.013288	-1.79804	down
RBP4	11.3751	22.0103	14.0773	6.19537	5.49934	7.09691	0.0394362	-1.09361	down
KIF11	17.4308	17.4098	15.1869	5.81953	5.93686	6.99252	0.00107716	-1.17678	down
LOC102168687	1.97071	1.48038	1.86929	3.37383	3.32032	4.93251	0.00686124	1.35213	up
STAMBPL1	5.48958	5.96565	8.57052	3.42632	2.44275	3.4744	0.0244273	-1.05732	down
ANKRD22	3.8432	3.69461	2.54488	2.88111	3.42148	4.45347	0.00127115	1.47569	up
LIPN	0	0.03956	0.035032	0.351039	0.319684	0.270628	1.18413e-06	3.77118	up
LIPK	0.101715	0.160266	0.11513	0.527415	0.805276	0.532266	0.000734852	2.66709	up
NR1D2	6.36315	5.65268	4.76652	12.564	13.5493	12.5448	5.0166e-05	1.39831	up
RARB	5.28666	5.02076	6.97668	2.46033	2.04453	2.33445	0.0162821	-1.15541	down
SFRP1	33.7088	40.8045	31.9178	10.9718	13.4408	11.7952	0.0011317	-1.31657	down
C27H8orf4	10.2956	5.97437	12.8101	19.2792	28.9325	26.8677	7.21144e-06	1.59312	up
RAB11FIP1	6.8201	5.95307	6.34143	9.9825	12.5834	12.6765	0.00199033	1.1297	up
UNC5D	0.994845	0.853661	1.00975	0.171176	0.17428	0.240213	0.00717503	-2.06409	down
SMIM18	1.47937	0.934374	1.59871	0.147438	0.164583	0.332558	0.00364225	-2.27565	down
DUSP4	5.92613	4.38559	4.42141	0.982624	2.77637	0.845365	0.0132524	-1.53283	down
MFHAS1	3.8559	2.81727	5.29287	7.33378	5.23093	7.22724	0.00714773	1.03392	up
KIF2C	6.0331	5.12723	6.22992	2.04492	1.61075	1.81592	0.00199357	-1.41295	down
PDGFRL	1.05123	2.99397	1.56374	6.13324	3.70284	4.67876	0.00177913	1.57077	up
LOC108634094	19.1175	13.2932	20.9148	4.82668	6.27434	5.69102	0.00403266	-1.43608	down
SORBS2	5.44298	6.11348	7.22874	15.3854	14.6376	23.5075	9.14727e-06	1.82502	up
TENM3	8.4366	14.3632	7.44412	3.43736	2.65293	3.47483	0.016484	-1.37692	down
LOC100861170	0	0	0.064506	2.72103	10.1381	3.25855	0.000976579	7.95116	up
CSMD1	0.290421	0.256679	0.219607	0.073949	0.059669	0.063094	0.0391814	-1.71088	down
CLN8	4.64974	4.7455	5.81127	9.5112	8.79365	10.9281	0.0138242	1.159	up
CXCL12	8.25929	16.1072	8.42691	13.397	18.4184	21.3592	0.0199602	1.00005	up
C28H10orf10	2.7912	2.75309	4.76455	12.254	18.6003	12.3964	7.58998e-08	2.14878	up
CHAT	0.500852	0.348929	0.448852	0.10322	0.093484	0.119793	0.0300258	-1.75499	down
LOC102176495	15.874	11.9528	11.5542	28.4733	30.0392	37.2594	9.98186e-06	1.50973	up
LOC102188472	0.038996	0.122625	0.032547	1.11547	1.39937	0.534471	6.87071e-05	3.7134	up
SNCG	1.16334	0.769774	1.0152	3.16001	3.00719	2.94865	0.0100206	1.85528	up
MMRN2	4.35683	4.41698	4.20683	8.64219	9.82758	8.58406	0.000172184	1.31308	up
TESK2	1.63529	1.70148	0.866247	4.70903	3.86712	4.71019	0.00322841	1.54113	up
C28H10orf99	8.34442	11.7619	4.93079	15.9613	21.051	20.1595	0.000241555	1.42979	up
SH2D4B	0.473348	0.745363	0.390487	1.22547	1.05344	2.0103	0.0258548	1.48167	up
ANXA7	4.61264	4.70395	4.01773	7.4461	7.20167	9.29201	0.00140863	1.13888	up
NUDT13	0.261635	0.328137	0.441117	0.838478	1.0631	1.19944	0.0398037	1.78124	up
LOC102191766	10.6571	9.46317	11.2428	3.58037	2.57719	4.08674	0.000544556	-1.40894	down
TACR2	1.10621	0.312023	0.501954	6.75554	4.48229	4.47013	9.47586e-07	2.58536	up
HKDC1	0.36788	1.0154	0.427494	0.072018	0.073073	0.027824	0.00445436	-2.97327	down
STOX1	0.982333	1.08577	1.21531	0.180191	0.236526	0.316955	0.00883699	-1.95852	down
PIK3R3	3.95641	3.04493	4.23858	0.979966	1.75543	1.11691	0.00049359	-1.49552	down
TMEM26	3.46653	3.94356	3.04084	0.95729	1.19658	1.49907	0.00765381	-1.27875	down
CDK1	24.9044	21.7609	22.8285	7.14002	8.59244	9.78248	0.00103414	-1.18187	down
ANK3	12.2268	14.9325	9.36056	35.2412	32.9646	45.1618	0.000343625	1.63545	up
RET	5.20106	2.87629	4.9135	2.33358	1.31371	1.57896	0.0183833	-1.11503	down
RYR2	5.72754	8.05766	7.68206	1.39049	1.37939	1.70724	1.10588e-07	-1.74587	down
GPR137B	1.35254	2.80972	2.09235	4.43226	6.26144	5.95002	0.000138859	1.78572	up
GNG4	3.54352	2.5666	2.22986	0.988068	1.09285	0.962863	0.0338159	-1.18792	down
PCNX2	1.11466	0.207594	0.739272	0.051511	0.051891	0.08109	0.0216716	-1.94654	down
TRIM67	0.591949	0.324951	0.333915	0.016656	0.014216	0.005781	2.80677e-08	-4.14825	down
FMN2	0.873634	0.346968	0.311126	0.025415	0.16216	0.014267	0.00336468	-2.43489	down
CTSC	13.6751	13.7424	12.6435	19.9667	20.0457	30.7602	0.00244119	1.09959	up
RAB38	0.647365	1.2032	0.910878	6.9073	3.32027	11.0484	0.00350174	3.1626	up
ANO5	0.441577	0.723243	0.47536	0.152557	0.130111	0.100279	0.0343545	-1.82465	down
NELL1	2.12024	1.89564	2.73753	0.341303	0.167292	0.108329	2.00662e-06	-3.15734	down
HTATIP2	6.23199	7.57666	5.36878	9.70252	12.014	12.9879	0.0101096	1.06924	up
PTPN5	0.60654	0.51746	0.515648	0.193198	0.168205	0.079809	0.0337398	-1.80885	down
TMEM86A	0.350351	0.468687	0.443725	4.01395	1.51778	1.2123	0.0421836	2.14203	up
PDZK1IP1	6.70224	6.94567	4.3482	17.5159	15.6838	20.2144	8.78284e-05	1.77486	up
BARX2	2.68017	4.02776	1.35599	14.6583	13.375	15.9866	1.99681e-16	2.65792	up
IGSF9B	0.839335	0.75338	0.752276	0.130263	0.137114	0.103566	0.000481871	-2.3134	down
OPCML	0.425717	0.490215	0.543068	0.072635	0.046255	0.077097	0.00135559	-2.54836	down
TMEM45B	8.7705	7.31839	7.52819	43.0406	41.8037	48.1015	8.61669e-17	2.7685	up
CD6	0.080004	0.197339	0.026011	0.841964	0.613351	0.440362	0.0123472	1.99755	up
ELAVL4	6.18999	2.86899	5.26692	0.954424	1.14769	1.443	0.00410187	-1.90892	down
MYRF	1.83993	3.64488	2.36415	0.168996	0.193885	0.06922	8.39367e-07	-3.89663	down
FADS1	10.3934	13.7445	12.3009	3.622	3.58298	3.47405	1.00542e-05	-1.5329	down
PTPRCAP	4.56356	3.45183	3.75852	0.937369	0.840648	1.22185	0.0336125	-1.73629	down
CDC42BPG	2.51834	2.25009	2.09321	5.40571	4.58587	6.5139	2.30501e-05	1.50983	up
KCNK7	0.022099	0.485157	0.63242	8.61635	2.60225	7.77972	0.000116375	4.60556	up
AP5B1	2.17445	2.03398	2.71253	4.73349	3.82734	4.8168	0.0179309	1.18069	up
OVOL1	0.740915	0.03952	1.34326	2.74567	2.30339	3.13304	0.00135559	1.86978	up
HUNK	3.83053	5.85234	3.6628	1.97694	1.38246	1.8399	0.0158471	-1.15035	down
CNIH2	0.869349	0.731041	0.806618	0.162676	0.149752	0.208036	0.0128561	-1.9663	down
ORC1	3.63747	5.1446	4.09186	1.31329	1.27161	1.33194	0.0102585	-1.41472	down
RIN1	0.566653	0.318121	0.371448	1.58534	1.16991	1.66577	0.0133553	1.77542	up
SPTBN2	5.71732	4.89227	4.94326	11.2079	10.152	14.4632	6.46655e-05	1.47121	up
EPS8L2	5.34625	5.4007	3.93556	13.7312	12.0701	14.7657	6.99188e-07	1.67699	up
HRAS	11.867	7.87174	15.024	20.1836	18.2471	22.974	0.0100255	1.10175	up
PKP3	6.01984	6.45646	5.16318	20.8954	19.8272	23.457	1.55246e-10	2.09758	up
LOC102187748	4.09839	3.85236	3.38409	14.9504	12.8435	15.2416	5.61742e-07	2.15796	up
IFITM5	2.04483	1.88627	1.3389	0.505843	0.126705	0.557902	0.0110145	-2.10557	down
MUC6	22.352	0.058716	36.7818	0.024417	0.053857	0.179679	0.0135379	-6.48261	down
MRGPRF	6.34707	6.32944	8.23389	18.6565	14.2335	15.3057	5.41674e-05	1.4837	up
SLC22A18	0.945484	1.01426	1.68107	3.33274	2.67832	3.79599	0.0280394	1.6438	up
PODN	1.74706	1.57075	2.29303	5.54783	3.50145	5.7499	0.000420027	1.65593	up
MOB2	9.53262	8.8041	12.604	21.0984	15.6724	18.899	0.0103175	1.04612	up
MUC5AC	5.92037	0.014089	4.52017	0.039376	0.043667	0.191325	0.04222	-4.7215	down
LRP8	1.08641	1.1399	1.1645	0.352104	0.227976	0.247669	0.00682202	-1.73397	down
POF1B	4.66585	3.38851	2.5354	8.4812	10.9958	16.3109	9.30167e-11	2.11512	up
GJB1	1.24206	3.94043	1.04768	0.05701	0	0.100192	0.0100564	-5.00947	down
KIF4A	7.57355	6.7636	7.47486	2.22434	2.3114	2.61666	0.000565603	-1.32076	down
AR	0.274284	0.779747	0.179171	1.46892	1.58471	1.83387	2.08031e-06	2.08986	up
LOC102173088	3.01192	1.51232	2.68172	0.376331	0.657748	0.487849	0.0172433	-1.92418	down
CLCN5	6.38405	11.8293	6.73001	2.32727	2.44755	3.55762	0.0169925	-1.34938	down
LOC108634303	3.29467	2.77229	2.17179	0.527257	0.329765	0.269376	0.0106987	-2.02184	down
LOC102174468	0.75606	0.395696	0.631816	0.078559	0.100325	0.091559	0.0027624	-2.42733	down
PLPP3	25.591	30.4778	26.6534	45.8655	46.8845	52.2738	0.021755	1.04667	up
C3H1orf168	0.236302	0.383699	0.305131	0	0.038115	0.002192	4.31964e-08	-4.12803	down
PCYT1B	0.903921	1.01371	0.72467	0.190854	0.342646	0.135544	0.0337296	-1.73034	down
PDK3	2.63543	4.57006	2.14416	7.46252	8.14099	9.6561	2.86784e-05	1.66577	up
DAB1	1.56391	1.02612	1.43344	0.160124	0.19088	0.206012	0.0121973	-1.96926	down
CNKSR2	2.24888	2.7182	2.86564	0.197503	0.278089	0.253964	6.77548e-09	-3.11325	down
MAP3K15	0.469848	0.613079	0.764057	1.47309	1.83152	1.97796	0.0275081	1.77697	up
ADGRG2	3.88925	4.43456	3.94672	1.1564	1.20571	1.71791	0.00863382	-1.33404	down
TACSTD2	14.7302	16.761	8.529	36.7649	34.263	46.2219	8.56348e-08	1.78481	up
JUN	30.9885	24.702	39.7559	67.1884	56.9657	75.7212	0.00367968	1.29616	up
FRMPD4	0.477248	1.71615	0.652015	0.069142	0.032725	0.079178	0.00251942	-2.95703	down
HOOK1	4.45551	3.14007	4.54004	5.84845	7.83755	8.14428	0.00195065	1.1099	up
ARSE	1.3666	2.11606	1.82402	5.46341	4.12812	4.3457	0.000521545	1.66569	up
XG	6.56493	5.40974	3.91201	18.021	13.1993	10.2861	0.00171064	1.17304	up
SLITRK4	1.97393	1.68735	0.868362	0.313248	0.355714	0.225884	0.0025521	-2.42835	down
LDOC1	1.56023	1.91536	2.10472	0.44836	0.381628	0.352606	0.0186973	-1.97948	down
FGF13	13.0245	9.07446	12.4501	1.6157	1.65153	1.45881	6.01815e-10	-2.42533	down
VGLL1	3.265	1.4497	3.23902	0.157142	0.203799	0.029219	5.22485e-06	-4.00566	down
HS6ST2	2.1103	3.35095	2.94677	0.648545	0.551805	0.561874	0.000173164	-1.97746	down
KANK4	2.21767	2.92271	2.44585	0.725683	0.563466	1.02971	0.000877371	-1.57608	down
SLC6A14	4.48713	2.37068	2.79246	11.6647	12.5885	12.1151	4.41013e-10	2.13049	up
TRPC5	0.213791	0.450821	0.227493	0.036781	0.030831	0.063698	0.00304768	-2.47622	down
LOC108634436	0.564059	0.965539	0.718049	2.36837	3.80386	1.50274	0.0149143	1.90663	up
DCX	6.20838	4.67929	3.23525	0.374989	0.30099	0.408006	1.69583e-10	-3.75245	down
CAPN6	37.3105	61.6456	55.1396	2.97117	1.97435	2.33557	1.25097e-21	-4.15645	down
ACSL4	7.75706	12.5037	7.8477	2.48144	4.70344	3.3991	0.00511154	-1.14827	down
KCNE5	0.766433	1.22247	0.570067	0.03223	0.105653	0.032404	5.71412e-06	-3.54682	down
RNF128	14.5035	28.932	16.0349	6.29773	6.29733	8.15321	0.0464773	-1.27444	down
PLP1	7.81878	3.52509	7.52922	15.5443	14.7031	20.2895	5.86568e-07	1.68934	up
XKRX	0.301563	0.911436	0.227092	1.61167	1.16781	1.281	0.0280884	1.70991	up
DRP2	0.990624	1.31553	0.991379	0.19586	0.141659	0.236107	0.00768792	-1.94638	down
TNMD	11.9322	5.84404	10.521	0.128079	0.41297	0.10555	3.63287e-11	-5.19093	down
LOC108634446	2.10049	2.22333	2.76051	0.413145	0.78415	0.594236	0.0188765	-1.18438	down
HMGB3	17.671	9.12799	14.8788	3.63218	3.63854	4.19424	0.0016234	-1.62654	down
AK4	1.75856	4.19176	1.89727	3.7678	5.86164	5.64506	0.0119094	1.16506	up
LOC108634540	0.310679	0.514536	0.483027	0.939773	1.15916	0.963766	0.0177918	1.61022	up
LOC108634544	5.48969	5.95366	4.27591	13.7828	11.4882	15.3799	7.7686e-07	1.65595	up
KIF21B	3.03693	2.7142	3.42083	1.14475	0.626679	1.08503	0.00151528	-1.42279	down
F8	0.67672	0.948127	0.630027	1.04059	1.96893	1.37191	0.0270705	1.1783	up
DEPDC1	3.50097	3.20757	3.00558	1.09016	1.58659	2.23642	0.0282552	-1.02619	down
DUSP9	2.56017	6.56846	6.20117	0.556414	0.382598	0.443017	0.000147234	-3.21714	down
CCDC74B	1.54699	0.76169	1.3853	0.311572	0.314807	0.410889	0.0474475	-1.72682	down
LOC102182692	1.60225	0.747027	1.09114	3.36223	2.44272	2.46952	0.0313832	1.5057	up
LOC106503969	3.99416	2.74187	7.20206	0.993747	1.08544	0.954421	0.0431702	-1.96277	down
LOC102181295	1.21324	0.113415	0.067904	3.53944	6.56687	3.71566	8.49699e-06	3.51235	up
MCF2L	4.31084	2.81209	5.70395	1.8588	1.51069	1.58902	0.00731192	-1.2093	down
RAB39B	1.20894	0.806407	0.998377	0.268139	0.252391	0.197246	0.0262166	-1.82581	down
CLIC2	0.846971	1.13009	0.316092	3.47361	3.95305	2.96287	0.000510611	2.42039	up
SPRY3	0.545504	1.03429	0.595137	0.087252	0.123032	0.166622	0.00448895	-2.28888	down
L1CAM	2.66078	1.92162	2.59419	0.919849	0.813199	0.894724	0.0301754	-1.20886	down
PRICKLE3	0.616104	0.591432	0.537539	1.76381	1.19205	1.426	0.00678109	1.90869	up
MAGIX	0.528288	0.87542	0.521132	2.45787	2.30858	2.47581	0.0117619	2.10421	up
TMEM184A	0.60303	0.985351	1.77248	2.43697	1.71885	2.09566	0.0163998	1.36052	up
SIDT1	1.54767	0.216777	2.71399	0.028455	0.03211	0.039812	0.022375	-5.1894	down
SAMD13	1.61115	1.17116	1.76943	0.383988	0.267496	0.334726	0.0313531	-1.83429	down
MCOLN2	0.432109	0.925417	0.854789	0.234357	0.122243	0.166026	0.0314408	-1.85038	down
LOC108635102	0.383029	0.55784	0.127084	4.4042	2.20313	5.1594	3.05307e-06	3.64244	up
LOC108635170	0.226884	0.536547	0.055415	2.22954	3.09112	3.06284	3.01938e-06	3.53166	up
CLCA2	8.07291	4.62606	0.671729	22.6821	23.482	17.1061	1.31498e-05	2.36842	up
LOC108635284	8.34509	7.37066	4.58554	0.656491	0.771511	0.752473	2.3304e-05	-2.96603	down
LOC108633164	37.2545	66.8757	7.24245	97.1536	205.68	232.688	0.000583298	2.50034	up
LOC102182016	0.282023	0.637015	0	1.67586	1.07238	1.40755	0.00067967	2.43402	up
LOC102174264	0.043303	0.818384	0.081808	4.82583	4.31002	3.76479	6.64077e-10	3.67554	up
LOC106501943	0.056578	0.038244	0	0.449479	0.397487	0.426716	3.27688e-06	3.43579	up
ZBTB20	3.71167	8.42344	3.70929	8.42466	9.73144	11.7543	0.0314408	1.03434	up
GAP43	25.8467	15.6858	29.9642	5.9569	4.73845	5.47361	0.000350768	-1.91108	down
PALMD	7.71942	7.56133	8.15118	19.3379	21.0389	22.9446	5.83566e-07	1.66688	up
FRRS1	10.6379	9.08109	7.44029	18.4788	14.6147	24.6959	0.0017054	1.29583	up
COL11A1	8.11815	19.7254	8.33713	2.25576	1.85224	2.91778	0.0468937	-2.12159	down
VAV3	2.83899	2.99155	3.55876	7.22886	9.41607	9.67088	7.05352e-08	1.7774	up
UPK1B	5.71277	7.26618	6.44583	38.3583	52.583	38.8899	1.03702e-19	2.97842	up
KIAA1324	4.44022	1.80264	8.58808	0.128812	0.076998	0.157275	0.00352096	-5.11208	down
LOC102185621	5.62068	4.02964	1.2216	5.1798	6.43294	8.46218	0.026228	1.09799	up
LOC102190481	0.116695	0.109482	0.082887	0.562284	0.474932	0.590147	0.00119702	2.50032	up
FAM212B	1.74021	2.1764	1.72281	6.38887	5.52308	5.32024	0.00122161	1.84891	up
KCND3	0.739927	0.705078	0.934935	0.176092	0.148195	0.170939	0.00320538	-2.01482	down
SLC16A1	7.59624	10.819	4.7235	10.7809	20.6859	14.1222	0.038662	1.21756	up
POPDC2	1.30324	1.53122	1.50693	3.45964	1.97918	1.49109	0.0177918	1.18328	up
BCL2L15	1.97331	0.980971	1.45073	0.316014	0.188089	0.2685	0.00298524	-2.26457	down
DENND2C	2.31917	4.404	1.66413	5.57195	7.26018	7.52111	1.45239e-05	1.51011	up
ANKRD35	0.430341	0.584157	0.187107	2.30993	2.26745	2.34485	1.8535e-07	2.66626	up
TXNIP	143.8	151.053	184.346	343.322	396.482	433.55	0.031151	1.52396	up
LOC102173987	0.060735	0.022808	0.10885	0.80661	0.774861	0.834024	0.00183204	2.52622	up
LOC102172954	167.603	162.356	211.614	86.2376	75.3604	29.4214	0.00128003	-1.24901	down
LOC108633254	376.725	289.175	318.047	97.3169	123.173	98.5546	0.000764284	-1.3901	down
SV2A	0.750957	0.438449	0.491892	0.180524	0.042151	0.064902	0.00648079	-2.19526	down
CIART	2.18553	1.73128	1.63519	7.01949	8.3311	8.35614	1.20913e-05	2.1691	up
ECM1	0.836559	1.62503	0.676744	6.20986	6.52473	4.55865	8.3472e-10	2.80048	up
BNIPL	3.57725	4.59661	2.97658	14.2224	14.4776	16.9188	5.80468e-10	2.15706	up
MLLT11	8.92406	6.30979	7.09539	2.62687	2.56957	3.14988	0.00225618	-1.17495	down
SELENBP1	8.10284	12.042	10.5653	22.2993	24.4494	19.9019	7.84026e-05	1.36123	up
TUFT1	9.73529	9.05337	10.6325	17.0286	16.4169	23.9193	0.000117621	1.33924	up
CELF3	0.66246	0.467901	0.466608	0.073411	0.080559	0.177087	0.0134145	-2.0579	down
RORC	2.01601	2.53075	2.09956	6.53431	5.81121	6.58592	1.09456e-05	1.73713	up
THEM5	0.325726	0.16959	0.147607	5.61916	3.9622	6.15898	4.25533e-10	4.64459	up
LOC102184282	4.84035	8.6322	3.64293	11.1373	15.5915	16.4466	5.92182e-06	1.49535	up
TCHHL1	0.028424	0	0.007399	0.330707	0.404316	0.289207	5.30849e-09	4.96834	up
TCHH	0.113806	0.182359	0.12437	9.20009	9.54382	7.38622	2.7313e-57	6.15741	up
RPTN	0.222468	0.046672	0.547073	38.2707	53.5346	31.6439	8.94305e-28	7.40311	up
CRNN	0.198852	0.084702	0.800445	43.5265	78.1778	34.9056	6.28274e-10	6.99347	up
CSTA	1.23673	0.321096	2.1507	35.4876	54.7331	52.7315	9.85241e-34	5.47294	up
IVL	9.58468	19.8485	11.8403	61.0481	71.0809	78.7834	2.37172e-13	2.55361	up
LOC102183026	57.454	73.1947	40.9547	353.704	393.828	356.329	1.52529e-12	2.91754	up
PGLYRP3	0.033601	0.012175	0.037481	1.34371	1.66497	2.51538	9.61448e-11	4.6493	up
PGLYRP4	0.147211	0.440138	0.086934	2.15686	3.29051	3.56961	1.05001e-13	3.93557	up
S100A9	17.566	22.7579	10.3263	247.652	218.599	221.541	1.71228e-26	4.10233	up
LOC102169149	27.1475	28.0989	8.52963	647.699	816.793	714.461	7.18116e-27	5.25259	up
S100A8	1.03108	2.14622	1.24425	75.7153	86.2952	66.486	1.23426e-55	5.8713	up
LOC102168404	0.056358	0.100845	0.10128	3.21024	3.5122	1.20152	9.7882e-06	4.74902	up
S100A7A	5.85553	1.12151	0.669884	8.82699	8.20592	13.6255	0.00335284	2.19834	up
LOC102191570	53.3326	36.8355	11.8059	97.4197	174.487	192.696	1.45239e-05	2.41403	up
S100A4	90.3468	73.2185	63.998	12.6892	12.5381	7.5304	1.23341e-13	-2.55013	down
S100A16	50.3787	45.5712	50.5355	93.0788	81.4685	86.971	0.00756156	1.07327	up
CHRNB2	0.546419	0.353398	0.475376	0.106971	0.054143	0.124033	0.0141709	-2.021	down
PMVK	3.703	3.90294	3.04437	6.49652	7.65074	9.59442	0.0153232	1.2725	up
ZBTB7B	4.00715	3.89427	4.87181	9.9354	9.08095	10.6339	3.98183e-05	1.44711	up
MUC1	1.95858	2.59194	2.35226	0.230461	0.329229	0.563196	0.000145292	-2.79109	down
RAB25	12.4213	11.1723	15.2758	28.8641	29.3484	31.8758	4.69277e-05	1.46103	up
MEX3A	6.16409	6.15356	6.16346	1.70514	1.46918	2.21577	1.3346e-05	-1.5473	down
PAQR6	1.45792	1.30238	1.00333	3.30835	2.60561	3.55993	0.0336646	1.26007	up
TMEM79	3.49219	3.33174	3.52185	16.3189	14.7167	20.1541	5.57877e-13	2.45211	up
NES	24.3451	40.5749	17.5681	3.26899	3.89948	3.74085	0.0004653	-2.57432	down
LOC102171473	0.343531	0.64105	0.222481	1.52062	1.01567	1.29066	0.0230703	1.90502	up
LOC102186539	2.39122	3.16141	1.7486	5.88831	5.08467	5.50346	0.000278835	1.3602	up
TSTD1	24.7141	25.522	0.293722	40.4528	51.5586	52.9471	4.33039e-05	1.75871	up
NECTIN4	4.33077	4.27056	4.15027	13.5338	12.308	16.5242	2.60434e-09	1.96649	up
PCP4L1	4.42761	3.64635	4.33142	9.34586	6.7126	9.11516	0.0206199	1.25368	up
HSPA6	0.262888	0.059092	0.727831	1.06989	1.46737	1.28769	0.00740861	2.08038	up
RGS5	14.2491	9.26749	12.5118	26.0093	32.3809	38.9685	5.24262e-05	1.65928	up
GPA33	2.61479	1.51965	3.55197	0.349381	0.106096	0.239825	6.77898e-05	-3.21344	down
TNK2	4.19513	3.01387	3.91772	5.75954	7.96857	8.06449	0.000634669	1.25302	up
MNX1	3.13388	0.391109	5.16704	0.051702	0.066922	0.034234	0.0413428	-4.6077	down
CNPY1	0.53531	0.618924	0.613661	1.63935	1.7012	2.69736	0.00621207	1.94256	up
DPP6	1.2729	1.35711	0.866586	0.24545	0.280511	0.246113	0.0121855	-1.89293	down
ATG9B	0.090395	0.08659	0.132317	0.943039	1.43909	0.708609	0.00019381	2.84869	up
TMEM176A	4.11228	1.79908	4.7939	1.22138	0.685278	0.863265	0.0387631	-1.71208	down
LOC102184120	1.93737	2.77939	1.66821	4.35039	4.86964	4.23798	0.000543856	1.47271	up
EPHA1	5.88849	4.26068	4.93958	24.1117	18.0657	27.4738	6.61427e-14	2.57277	up
LOC102181752	0.42167	0.447959	0.445436	29.423	38.4454	33.1765	2.42484e-39	6.4842	up
TMEM178B	0.91959	0.63912	0.827683	0.390194	0.200375	0.287915	0.0422414	-1.30142	down
PTN	124.961	46.31	106.902	40.275	48.2445	10.2707	0.000741214	-1.42106	down
FAM180A	0.018812	0.065286	0.006893	0.594237	0.284314	0.481195	2.71654e-06	3.50443	up
AKR1B1	39.6196	32.9441	72.9302	11.5787	9.33921	11.0525	0.0196877	-1.95516	down
LOC102182474	0.814271	1.57946	0.424866	0.115292	0.110615	0.054197	0.0237703	-2.98922	down
TSPAN33	0.54525	0.621752	1.02543	0.256547	0.152069	0.151675	0.0461708	-1.7072	down
TMEM229A	0.893617	0.596191	0.597368	0.190313	0.045109	0.140351	0.00606091	-2.2044	down
WNT16	0.303806	0.138964	0.159265	0.51957	0.613605	0.791003	0.031258	1.88435	up
KCND2	1.12656	1.81322	1.08714	0.169709	0.121635	0.26747	0.00105709	-2.29708	down
HECW1	0.472639	0.495181	0.869357	0.080307	0.111313	0.073013	0.00445414	-2.22746	down
CAMK2B	1.33419	0.542692	1.05686	0.229708	0.177319	0.271002	0.0437029	-1.67285	down
ADCY1	0.989101	0.499493	0.431541	0.070335	0.057365	0.048544	3.16027e-05	-2.88052	down
IGFBP3	12.0312	19.602	10.3796	34.5649	24.1686	34.7456	0.000108681	1.39616	up
STEAP1	1.0797	1.51403	0.56093	0.161051	0.184564	0.234662	0.00978814	-2.10592	down
STEAP4	0.197151	0.203835	0.085527	0.837544	0.950474	1.08255	0.00032816	2.70849	up
HOXA2	2.06573	1.7655	1.74572	0.191439	0.214369	0.261444	0.000178355	-2.8141	down
HOXA3	1.53071	2.07937	1.67924	0.338184	0.360122	0.354474	4.0577e-05	-2.25517	down
NOD1	0.568133	0.580893	0.643206	2.01655	1.9664	2.36279	4.74872e-05	2.09802	up
AQP1	14.2374	10.4867	11.7341	30.3509	25.3106	23.16	0.00017799	1.35094	up
CCDC129	0.085689	0.361086	0.028841	0.32299	1.12336	1.04869	0.0127053	2.38564	up
IL1RAP	5.26197	6.1385	5.03427	9.89017	11.4799	13.8939	0.000150879	1.309	up
LRRN3	4.94705	3.26259	4.73259	1.25727	1.55349	2.01767	0.0139585	-1.19846	down
GPR85	2.31729	1.15343	2.42745	0.319744	0.326107	0.407263	0.0011749	-2.26393	down
CLDN1	4.95879	9.98493	4.1799	18.9262	24.3313	28.7406	3.44185e-11	2.15125	up
CAV2	16.2428	12.3631	17.5844	24.5591	40.2855	33.1499	0.00031635	1.31447	up
CAV1	45.8844	44.7504	50.0869	103.873	122.032	120.909	0.00493123	1.43586	up
TP63	7.1495	10.1617	4.82902	11.9595	12.8416	19.0327	0.000435314	1.27582	up
NRCAM	1.82096	2.04546	1.25271	0.434143	0.399378	0.426782	0.000134977	-1.79232	down
SLC26A3	0.034721	0.047512	0	1.13591	0.960564	0.450643	1.56919e-06	5.05683	up
GPR22	7.43053	4.40817	5.43494	0.910368	0.686399	0.624392	4.51927e-07	-2.70302	down
TPRG1	0.122755	0.004587	0.139488	3.73105	4.64492	2.47726	1.10567e-15	5.54422	up
CCDC146	0.315893	2.12523	0.553007	2.42915	2.73257	2.74688	0.00376608	1.7162	up
FGL2	5.58266	5.09431	5.44429	15.0929	16.9872	20.8619	1.99485e-08	1.93403	up
PCLO	1.18022	0.97941	0.796703	0.17953	0.11818	0.482767	0.00163281	-1.68569	down
CROT	6.99408	6.07838	5.11141	9.85793	13.763	13.5871	0.00135887	1.18266	up
ABCB1	1.82569	1.20641	0.932058	2.94584	3.33706	2.83403	0.00512413	1.38406	up
LOC108633334	0.575456	0.851323	0.101585	2.07242	2.88727	1.58901	0.000737784	2.29141	up
LOC102171502	0.928636	0.503779	0.841125	1.86669	2.71412	2.27828	0.0315155	1.43947	up
BCL6	0.933741	1.20568	0.903693	1.53667	3.07661	3.07264	0.00596594	1.27626	up
GPNMB	0.27585	0.20144	0.111925	1.89547	1.80039	2.13861	3.00831e-07	3.51894	up
AGR3	13.1642	2.15966	5.75295	0.026059	0.067133	0	0.00012153	-6.72497	down
AGR2	521.01	18.7295	1094.68	3.65419	2.63078	6.58626	0.0225405	-6.77783	down
ETV1	9.66395	6.62276	11.5646	2.29255	2.81155	1.85305	0.000216996	-1.54292	down
SCIN	2.95578	1.66596	2.14793	4.09093	4.45693	5.72897	0.00776793	1.29902	up
TAC1	0.453187	0.431821	0.457631	2.6747	2.71564	2.0785	0.00105507	2.549	up
PDK4	2.0765	1.87903	3.04099	3.84666	6.71175	4.91934	0.00364225	1.36552	up
PON3	7.81036	14.2562	4.60782	1.154	0.648367	2.6158	0.0354302	-2.36688	down
KNG1	4.30273	9.16313	5.88197	0.389742	0.404908	0.440533	2.80677e-08	-3.46372	down
VWC2	0.372033	0.572651	0.225362	1.66509	1.42693	2.37616	0.0017694	2.37736	up
DDC	1.37679	1.78951	2.64226	0.406295	0.188846	0.318249	0.013256	-2.2424	down
COBL	1.27008	2.91527	0.76281	3.12082	2.58872	3.21801	0.0395109	1.02164	up
TRHDE	1.00049	1.54298	0.733341	0.272941	0.255127	0.216561	0.00773397	-1.88938	down
E2F7	2.77665	3.51794	2.09985	0.844276	0.70627	0.728398	0.00380551	-1.60381	down
DGKG	0.368308	0.384162	0.14809	0.856656	0.701198	0.825689	0.0263491	1.76154	up
TMEM41A	3.46975	3.09456	4.12018	1.28753	1.07748	1.09633	0.00275896	-1.55138	down
CBX5	35.2072	52.7528	30.7578	15.0377	13.9354	16.6563	0.0338159	-1.13398	down
CALCOCO1	5.92733	6.81602	5.94057	11.2975	10.9883	9.7481	0.00737064	1.01813	up
ESPL1	2.06128	3.21744	1.92064	0.895369	0.897094	0.804751	0.019685	-1.25484	down
RARG	3.90069	5.49174	3.77846	10.008	8.02596	8.99256	0.000532431	1.2985	up
ITGB7	3.58581	1.32672	5.43495	0.665883	0.391427	0.452252	0.0375143	-1.95336	down
IGFBP6	119.674	100.904	129.637	232.172	147.351	224.116	0.0374214	1.02843	up
KRT18	24.6938	11.0551	45.2807	1.64178	1.23652	1.49651	0.00807469	-3.96071	down
KRT8	156.48	118.211	211.008	10.8511	8.30193	7.10871	1.10353e-11	-3.96773	down
KRT78	1.86489	1.35374	2.70821	235.552	206.796	134.032	2.67152e-22	6.84416	up
KRT4	420.233	560.059	309.969	2099.33	1832.04	2189.22	0.0017694	2.47581	up
KRT5	68.715	71.6513	90.3503	382.36	169.305	385.571	0.00220614	2.26048	up
KRT6A	3.74644	2.2263	2.79553	29.9443	19.4379	17.0051	3.23673e-06	3.10385	up
LOC108635997	0.005152	0.803534	0.38802	1.03075	4.84248	5.04883	0.0119094	3.41004	up
LOC108633262	2.20482	1.42318	0.848447	10.9946	5.70354	5.09178	0.0153232	2.47569	up
KRT80	1.23791	0.720811	0.705194	5.54339	6.19747	5.32378	3.52789e-17	2.92486	up
SLC4A8	0.837049	0.357816	0.788668	0.1293	0.128386	0.180696	0.0225122	-1.71993	down
LOC102168424	19.3662	21.1526	19.4376	43.5155	41.5082	44.7957	0.000255099	1.35136	up
ASIC1	0.248947	0.41413	0.286239	0.03462	0.020161	0	1.41253e-06	-3.72798	down
DNAJC22	2.36862	0.760109	4.07664	0.132106	0.073348	0.041199	0.00961607	-4.48086	down
TUBA1A	534.759	404.271	560.157	176.826	104.889	66.8104	0.00179863	-1.84869	down
CCDC184	0.990741	0.484241	1.11968	0.244127	0.098025	0.142279	0.00756156	-2.16285	down
ENDOU	0.111892	0.059054	0.141018	7.52011	7.89651	10.6112	1.2855e-35	6.49031	up
NELL2	5.42466	7.29978	5.86125	3.15229	1.95325	2.81495	0.0188377	-1.02577	down
TMEM117	2.77791	4.09065	2.95272	6.74836	8.03045	8.29838	1.42807e-05	1.55952	up
PDZRN4	1.09544	1.52195	0.953091	2.38064	2.66646	2.77675	0.00477603	1.3006	up
ABCD2	0.188249	0.140057	0.133501	0.346881	0.692779	0.765162	0.0111657	2.04177	up
LOC102171764	0.119271	0.071139	0.421239	18.0419	23.2777	8.17777	2.57869e-08	6.50122	up
HMGA2	7.67052	9.09126	7.03033	0.900462	1.15518	1.11598	1.25899e-12	-2.717	down
C5H12orf56	1.096	1.78045	1.38846	0.36973	0.477344	0.347511	0.00225884	-1.64545	down
FAM19A2	2.68958	1.84314	3.48916	0.506641	0.508799	0.556577	8.88284e-05	-2.25731	down
KIF5A	3.35988	2.00045	2.79351	1.047	0.863986	1.19322	0.0114849	-1.23791	down
LOC108636012	57.2101	46.7058	71.4348	18.9143	23.3532	25.2494	0.00177913	-1.1479	down
MYL6B	29.9155	28.0935	12.3364	6.17867	5.21265	7.51195	0.0236456	-1.65852	down
MCF2L2	1.1966	1.26798	0.976513	2.03205	2.02657	2.35843	0.0304037	1.15766	up
ITGA7	3.61645	5.89805	2.81554	7.84974	6.84248	6.18597	0.00133902	1.17172	up
AMDHD1	1.64485	2.83657	4.0165	0.238121	0.496094	0.696255	7.57158e-06	-2.56858	down
MYBPC1	6.6211	41.336	0.410646	0	0.019191	0.002754	0.0428403	-10.6118	down
PARPBP	3.64628	3.99401	4.32773	1.26515	1.03876	1.94989	0.0135731	-1.29102	down
ASCL1	1.50965	1.02372	1.18155	0.122007	0	0	1.22758e-08	-4.58848	down
STAB2	0.503314	1.15674	0.397768	0.092049	0.092103	0.109618	0.0385502	-2.56034	down
SLC41A2	2.84228	2.72214	4.84094	1.1589	0.931634	1.52513	0.0270407	-1.2779	down
CKAP4	22.0807	29.2994	27.3752	11.4999	9.25264	12.4924	0.00788346	-1.00725	down
TCP11L2	2.4141	2.43472	1.73845	4.07882	5.47718	4.63513	8.08473e-06	1.67681	up
BTBD11	1.12022	1.72447	1.32729	4.93933	4.42493	4.43434	3.95635e-07	1.93917	up
LOC102170588	0.20607	0.101657	0.050839	1.17445	1.54455	1.38108	4.52971e-06	3.62902	up
LOC102171143	0.052326	0.265449	0.43428	0.76398	1.18387	1.17439	0.00638145	2.1675	up
PEX5L	0.077196	0.156461	0.026155	0.894619	1.01722	1.24199	0.000494466	2.46383	up
TST	24.3535	24.9642	25.2248	72.0521	64.4753	87.8457	1.50581e-07	1.86738	up
LOC102181933	1.63265	1.94257	1.87866	0.184813	0.582959	0.247608	2.17776e-06	-2.82283	down
FAR2	0.800432	1.11881	1.45332	0.10639	0.125378	0.172873	0.000300214	-2.6683	down
SSPN	10.6487	12.3888	6.65754	15.3922	18.2007	19.0048	0.00506132	1.06194	up
LRMP	0.956891	0.722091	0.648399	2.54145	4.06214	4.02265	4.76882e-05	2.2634	up
BCAT1	4.94971	6.24389	2.29449	0.829968	0.793381	0.608581	0.00407841	-2.67086	down
ST8SIA1	2.0586	1.24315	1.19178	0.311238	0.217405	0.260384	0.00717194	-2.14292	down
RERGL	0.392129	0.204777	0.103849	2.65229	1.34831	1.99079	0.00202681	2.49108	up
MGST1	27.3006	27.5314	17.5523	44.5591	75.4516	72.2894	4.88757e-07	1.67654	up
MGP	23.4277	50.6031	23.8319	96.1126	114.336	87.0398	1.10762e-08	1.85358	up
EMP1	24.9006	35.3678	16.1057	81.4837	105.384	80.2859	1.16285e-06	2.05087	up
APOLD1	0.745548	0.952417	0.458057	0.864147	2.83681	1.60772	0.0340885	1.13142	up
YBX3	25.5554	28.3714	24.3432	59.2572	70.8437	61.7508	4.94911e-05	1.51689	up
NECAP1	4.42217	4.85752	5.46176	7.39121	8.06211	8.0941	0.00509931	1.05364	up
APOBEC1	0.02142	0.039094	0.071003	0.251183	0.291236	0.423597	0.00794073	2.07209	up
MFAP5	11.7482	26.6043	10.7107	33.7297	25.8109	28.6221	0.0125204	1.09776	up
A2ML1	13.0653	29.635	10.0984	548.509	600.951	681.716	7.51631e-12	5.1667	up
LOC102175560	12.0231	19.6652	13.8638	58.862	54.5935	59.4085	1.25985e-06	2.11514	up
SCNN1A	0.173153	0.03801	0.186258	1.59986	1.30335	1.85023	6.77782e-08	3.72098	up
SLC7A14	0.907036	0.701892	0.752198	0.191872	0.204519	0.24878	0.0147692	-1.63862	down
GALNT8	0.005539	0	0.012006	0.549865	0.238782	0.710825	4.0207e-07	6.37203	up
B4GALNT3	2.34663	1.8458	1.48181	4.78008	2.99193	5.19246	0.00158441	1.41243	up
NPTXR	1.67953	2.49526	2.37169	0.656351	0.668643	0.703289	0.00614106	-1.44981	down
LOC106502146	0.020203	0.043877	0.09917	0.912109	0.647713	1.28941	2.9834e-07	3.96893	up
CBX7	1.48496	0.908371	1.44267	3.30388	2.58887	2.18381	0.0217901	1.32487	up
CHADL	0.396821	0.115346	0.241644	0.93478	1.55817	1.71225	0.00032816	2.69281	up
TEF	5.71928	5.92564	6.00049	12.9126	11.5294	14.8159	5.22276e-05	1.3932	up
CSDC2	2.55754	2.99217	2.54982	0.711133	0.604968	0.62034	0.0162011	-1.67583	down
SEPT3	2.13176	2.48239	1.72151	0.297005	0.419577	0.347584	0.000163035	-2.43685	down
A4GALT	2.28382	1.55476	5.96934	0.829658	0.374205	1.65072	0.0478313	-1.54384	down
SCUBE1	1.81569	1.93662	2.09378	0.978108	0.385392	0.580258	0.0172652	-1.30047	down
MPPED1	0.988746	1.24107	0.799634	0.226107	0.196305	0.192761	0.0114271	-2.04947	down
WNT7B	0.489882	0.487401	0.605227	2.42423	1.72778	2.6947	0.00011797	2.28897	up
PIM3	4.8054	3.73335	5.49421	9.40828	11.3935	14.0838	5.39336e-05	1.53389	up
CCNA2	7.96791	7.22603	13.2033	3.59218	3.39233	3.03738	0.0135379	-1.04993	down
NDNF	5.21662	9.23928	3.23621	11.9419	12.2896	16.8509	0.000104611	1.46246	up
PRSS12	9.81279	11.5937	6.7596	1.67472	1.40993	0.757031	5.80163e-08	-2.61447	down
BCHE	13.7971	12.8908	10.913	22.1219	20.9307	32.9543	0.000603836	1.21944	up
TRAM1L1	1.56332	1.39108	1.0173	0.296958	0.324631	0.37087	0.0425302	-1.74891	down
LOC102174373	0.986093	0.772959	0.607005	0.161737	0.156128	0.264681	0.0340645	-1.78419	down
UGT8	4.89471	2.22851	7.14705	0.995097	0.845152	1.01795	0.0418809	-2.09068	down
ENPEP	10.7314	9.37121	12.1071	2.52339	2.87901	1.96823	5.81539e-08	-1.8804	down
CFI	2.80765	3.39416	8.32008	0.230208	0.170759	0.165344	0.00344415	-4.41236	down
HADH	37.6014	30.9696	39.2484	54.4652	80.2353	67.0723	0.00538575	1.13575	up
CENPE	9.39756	11.6418	7.16917	3.28457	3.02307	3.71605	0.000854927	-1.21059	down
DDIT4L	2.90154	1.35662	2.78999	0.85516	0.557918	0.662486	0.0486739	-1.40114	down
LOC102183306	125.749	88.6606	120.352	41.9469	42.1347	46.6151	0.00346261	-1.12357	down
LOC102173738	5.6064	1.78508	8.08302	19.3976	59.4914	45.167	0.00146028	3.06045	up
HPGDS	0.081705	0.159196	0.28668	0.607758	0.510446	0.938303	0.00146095	2.57196	up
GRID2	1.18803	1.30432	0.802758	0.399642	0.061088	0.501872	0.000383491	-2.46991	down
HERC5	0.099884	0.132031	0.129112	0.247422	0.304706	0.503232	0.0420355	1.76884	up
SPP1	130.01	82.7164	171.895	14.671	14.7566	11.1801	8.73967e-06	-2.97383	down
FAM184B	0.168272	0.256478	0.156618	0.019461	0.040079	0.026869	0.00194685	-2.43177	down
NCAPG	18.6443	16.9711	17.3611	5.80729	6.33541	7.15521	0.00046872	-1.22481	down
LGI2	5.1485	5.2475	4.24826	1.63674	1.49138	2.1076	0.035439	-1.26062	down
ARAP2	3.11342	2.75883	2.94333	5.84725	5.17322	7.82404	0.000581739	1.40011	up
UCHL1	47.5019	26.719	41.8959	10.5966	10.51	11.4648	0.0004698	-1.67198	down
PHOX2B	7.00364	4.05051	6.69351	0.668706	0.534797	0.684945	7.49778e-08	-3.06626	down
KCTD8	0.535198	0.650827	0.610724	0.106113	0.172705	0.160607	0.0446808	-1.77187	down
CORIN	0.117563	0.600427	0.273035	0	0.014968	0.019709	0.0172652	-4.5837	down
TEC	0.917344	0.713117	1.02855	1.30337	2.68883	3.26118	0.00786126	1.69474	up
ZAR1	0.109964	0.142014	0.058397	0.861583	0.665797	0.989679	0.000113237	3.07584	up
OCIAD2	33.4871	21.1152	35.8426	53.1597	55.4509	71.1686	0.00225618	1.20745	up
CWH43	0.268972	0.104217	0.360079	9.94601	11.4357	14.7713	9.82763e-44	5.82425	up
KIAA1211	2.4468	2.26423	1.99475	0.82702	0.603519	0.791987	0.00668215	-1.3745	down
HOPX	10.5199	8.09827	5.27623	35.975	44.7804	32.0393	2.63965e-17	2.77182	up
ADGRL3	6.14339	11.2072	7.60524	1.91612	2.76545	3.12093	0.000742161	-1.35088	down
EPHA5	0.706813	0.854348	0.818359	0.145881	0.175938	0.14872	0.000452574	-2.33314	down
TMPRSS11D	1.58264	1.30207	2.0497	19.0399	22.084	27.3666	4.08378e-32	4.00739	up
LOC102186672	8.49502	12.6675	3.89813	23.85	28.0564	41.0334	1.49682e-06	2.12123	up
LOC102186941	0.259798	0.028191	0.047351	4.0532	3.93571	5.57286	1.36706e-23	5.06926	up
LOC102185449	0.017746	0.011051	0.019449	0.492199	0.636155	0.503849	1.28249e-08	4.8084	up
LOC102185728	0.060896	0.013942	0.050248	9.04949	11.6074	11.163	1.0308e-51	8.08416	up
LOC102186288	1.58403	1.0018	0.725935	3.89548	2.33494	4.72695	0.000150477	1.77546	up
GC	6.15162	48.9342	1.87984	0	0.005133	0	0.0249657	-12.7257	down
ALB	108.304	810.93	32.5095	0.096949	0.148732	0.144681	0.0312835	-10.9366	down
AFP	84.6431	504.182	26.8454	0.401185	0.037165	0.251068	0.0340645	-9.49343	down
EREG	0.007837	0.028331	0.030764	0.284543	0.326247	0.473251	0.000458554	2.77051	up
BTC	0.791056	0.690506	1.4175	4.34905	4.30424	4.50922	2.78484e-08	2.43207	up
PARM1	3.79151	4.75462	2.74988	5.76885	6.43222	8.29556	0.00294245	1.09182	up
SHROOM3	3.33873	3.43373	3.00504	1.355	0.950032	1.22808	0.00837386	-1.21896	down
SEPT11	20.8757	34.5516	17.8299	10.9189	9.90207	8.01059	0.00306059	-1.08819	down
CXCL13	5.74931	7.18806	11.3698	0	0.036026	0	3.66115e-18	-8.90855	down
FRAS1	6.14693	6.7781	9.11572	4.08129	3.32866	4.46047	0.00320538	-1.11762	down
VEPH1	0.515103	1.14022	0.92107	0.122934	0.42111	0.123875	0.0189942	-2.01146	down
BMP3	13.4067	6.20348	20.5146	2.27751	2.44069	2.12077	0.0343189	-2.32215	down
LOC102172613	5.29614	6.31815	4.60576	12.759	12.2242	15.8423	2.3304e-05	1.43595	up
PLAC8	2.68127	2.70833	3.7859	0.286786	0.6889	0.513545	0.00400512	-2.3817	down
MAPK10	4.02074	1.99374	4.31504	0.804728	0.771337	0.767404	0.00366376	-1.88208	down
AFF1	1.38531	2.94165	0.784246	3.73173	4.32283	4.93757	2.44952e-06	1.55122	up
CRMP1	5.48413	3.9908	4.89584	0.576544	0.457581	0.51745	5.35187e-09	-2.9451	down
LOC102190950	18.6531	10.0425	17.236	5.84331	4.50503	7.88001	0.0309122	-1.11207	down
BST1	0.657418	0.505778	1.19227	2.31604	3.12092	2.53109	0.00275655	2.07199	up
CD38	0.301319	0.245301	0.207849	2.19056	2.49773	3.65445	7.08208e-11	3.72588	up
FGFBP1	0.504885	0.973655	0.621624	12.3455	12.4819	18.7522	2.30132e-22	4.59565	up
PROM1	2.03894	2.70009	1.78477	0.698403	0.463366	0.835771	0.0137683	-1.45734	down
PSAPL1	0.039955	0.093973	0.027625	0.213534	0.214379	0.310311	0.00188725	2.36778	up
HGFAC	1.64499	1.17325	2.08949	0.917685	0.563427	0.562867	0.0352384	-1.5975	down
TACC3	12.4317	10.7464	13.2049	5.53448	3.85374	5.22851	0.00628901	-1.08445	down
NAT8L	1.033	0.471572	1.09928	0.144593	0.121248	0.155114	0.00161464	-2.39112	down
PLCH1	2.20266	1.85735	1.39868	0.409337	0.339738	0.35062	0.000273045	-2.0384	down
RGMB	8.64381	7.84369	9.12404	2.44468	1.13987	5.33229	0.000144709	-1.5374	down
LIX1	8.83112	5.74817	7.33103	2.18394	1.69596	2.48243	4.22011e-05	-1.55464	down
CAST	15.2779	22.8628	10.8627	35.3523	41.7015	50.8231	0.000241944	1.54243	up
ELL2	2.23054	2.0565	2.82834	3.48122	4.44392	4.80999	0.00715043	1.07191	up
ADGRV1	1.52969	1.73479	0.86256	0.657156	1.05166	0.488392	8.72909e-08	-2.4356	down
EDIL3	9.59376	11.5259	8.64015	3.21386	3.80294	4.40382	0.000800555	-1.2082	down
GABRG2	0.989651	0.470381	1.13261	0.256254	0.228697	0.194973	0.0430997	-1.67711	down
GABRA1	1.7424	2.79436	1.56726	3.41679	3.46152	4.70255	0.00191139	1.33255	up
GABRB2	2.69991	2.74934	1.89642	4.35692	5.53832	7.04583	4.76882e-05	1.4019	up
ZBED8	10.5844	9.17506	9.65244	4.12543	2.6835	5.91431	0.00320538	-1.07723	down
CYFIP2	2.63911	2.47138	2.19133	0.553231	0.785216	0.614968	0.024643	-1.30861	down
FAT2	1.44579	2.97444	0.998266	3.06803	3.39177	4.77849	1.80792e-05	1.44803	up
CCDC69	1.13748	1.11588	1.01645	3.26614	6.50978	2.4662	0.0425879	2.14556	up
TNIP1	7.89903	7.84522	8.94157	12.8712	17.2307	13.0502	0.0056982	1.0245	up
ARSI	5.18728	4.94264	5.00907	1.48639	1.136	1.29188	0.0011317	-1.71396	down
LOC108636081	0.573505	0.672658	0.470257	3.21968	2.45899	5.26469	1.66321e-05	2.72951	up
PPARGC1B	0.60974	0.496631	0.418444	1.42646	2.77525	1.60845	0.0035619	1.97214	up
IGSF10	0.59976	2.20676	0.585853	6.92795	5.35797	11.406	1.10003e-05	3.0361	up
SPINK9	1.0379	6.33261	1.30938	89.0484	189.299	219.742	1.81129e-12	6.0842	up
LOC102174022	29.4441	35.451	11.7819	109.509	117.908	145.382	5.61742e-07	2.57362	up
P2RY12	1.63292	1.28636	1.64745	0.41286	0.345213	0.378758	0.0282552	-1.75298	down
SPINK1	166.33	93.5305	146.516	0.842133	0.787416	2.36549	6.46178e-22	-6.45132	down
JAKMIP2	7.70095	8.07109	6.02963	0.907166	0.57867	1.41095	1.06402e-16	-2.72245	down
SH3RF2	3.35062	3.17947	2.18612	12.7396	7.57158	7.92299	1.79415e-08	1.9465	up
GPR87	6.19257	5.22046	3.72014	10.3291	10.1257	14.3818	0.00135887	1.34907	up
CD14	0.200417	0.239468	0	0.653304	0.738201	0.514356	0.00380551	2.34894	up
SLC4A9	0.136693	0.033201	0.019011	0.624277	0.636738	0.583354	2.88015e-06	3.83379	up
IGIP	1.94372	0.775598	0.554362	2.77278	4.20385	6.45466	0.00508243	2.19963	up
PURA	2.43335	3.2174	0.710336	3.79788	5.40349	4.74447	0.00279472	1.51184	up
NRG2	0.298951	0.322099	0.510294	1.0171	0.998227	1.06044	0.0381129	1.6977	up
SLC23A1	0.992193	1.60998	0.701897	4.11957	4.0131	6.4475	2.92665e-06	2.10427	up
EGR1	0	0	0	0.69948	0.859945	1.15105	9.95894e-17	Inf	up
PITX1	48.719	42.1488	58.1635	121.157	97.1995	116.162	0.00863415	1.33828	up
FSTL4	0.08853	0.119855	0.082322	0.326379	0.39534	0.315736	0.0168328	1.98825	up
ARHGAP45	1.19776	1.42577	1.3996	0.162271	0.4452	0.484589	0.0274332	-1.65317	down
PLPPR3	6.00678	3.07227	6.3183	0.935456	1.85711	1.68519	0.0186657	-1.62085	down
N4BP3	0.772442	2.23303	1.76167	2.93748	2.36684	3.28968	0.0164447	1.07983	up
FGFR4	0.612589	1.41172	0.505594	0.098837	0.04674	0.035775	0.00569309	-3.49533	down
CLTB	30.1173	23.0062	37.0651	67.0788	56.3579	66.0142	0.000389646	1.28591	up
SLC12A2	18.0931	11.3933	22.5261	5.02972	5.8579	7.04277	0.0150658	-1.31203	down
PCOLCE2	0.914044	1.3114	1.30793	4.14383	4.56012	3.77645	0.000450657	2.05999	up
DIRAS1	0.615938	0.300978	0.611866	0.084871	0.080732	0.124165	0.00793259	-2.15424	down
GNA15	0.419667	0.431178	0.356072	1.26009	1.97643	1.12471	0.0053211	1.96807	up
CELF5	0.261189	0.136479	0.240547	0.023627	0.023868	0.029201	0.000164977	-2.76436	down
ATCAY	0.792825	0.409903	0.586437	0.160155	0.075941	0.208197	0.0340645	-1.77712	down
CREB3L3	1.79694	0.966774	2.62729	0.541025	0.030575	0.345358	0.0237144	-2.16227	down
FSD1	1.95627	0.989716	2.34058	0.493519	0.355848	0.271957	0.0150214	-1.95244	down
STAP2	8.25079	6.50465	6.90651	17.2218	14.7651	17.0127	0.000643346	1.36511	up
LRG1	4.26501	0.490995	7.38379	0.049486	0.054358	0.161759	0.0249407	-5.29017	down
PLIN3	5.14022	5.81413	5.97956	13.3289	10.9148	13.7813	0.000109918	1.36807	up
UHRF1	11.4157	11.584	12.2502	4.13945	3.02867	4.54608	4.33039e-05	-1.39854	down
ATP1B3	18.8517	4.46971	3.34778	40.043	47.2244	89.3974	3.98742e-05	2.08868	up
TUBB4A	1.98539	2.55121	2.98277	0.278224	0.363949	0.360659	0.00019381	-2.66076	down
FBN3	5.38473	7.31349	5.42942	0.348939	0.314976	0.464263	1.02894e-23	-3.72317	down
S1PR5	0.189956	0.921882	0.498217	3.34238	2.94792	4.27854	2.49235e-07	2.92101	up
ATG4D	7.08009	6.73811	9.13882	14.4815	10.7899	14.0447	0.0124896	1.00632	up
TMED1	12.5451	11.0626	16.274	2.58339	3.38786	2.86854	3.29412e-06	-1.91144	down
RBP1	61.3362	37.6519	71.4122	21.3822	14.8573	15.8673	0.000259179	-1.48207	down
ELAVL3	0.900099	0.545436	0.824299	0.12757	0.063977	0.077919	0.000227214	-2.81299	down
CNN1	45.457	33.2983	35.9927	122.61	85.1096	101.503	4.02468e-05	1.66665	up
RBP2	0.15246	0.056705	0.24946	8.35435	7.44549	6.89587	5.4062e-15	5.74478	up
JUNB	5.45905	4.90069	4.9817	19.2567	16.7099	16.4644	1.32636e-08	2.0112	up
ESYT3	1.93287	1.78245	1.23936	0.174241	0.158355	0.211051	3.42144e-05	-2.8166	down
LOC102187582	0	0	0.042784	0.472621	0.408233	0.566422	1.24119e-09	5.25304	up
HSH2D	0.809553	0.342093	0.935797	0.079431	0.041425	0.108699	0.00363432	-2.29123	down
CLDN18	27.6049	0.137138	69.4829	0.140192	0.111402	0.253026	0.0310447	-7.36623	down
USHBP1	0.739516	0.730172	0.881655	2.25142	1.91627	1.44142	0.0456717	1.49652	up
ANKLE1	0.467589	1.11335	0.574642	0.155294	0.144796	0.067291	0.0299793	-2.22483	down
IL20RB	0.144704	0.196314	0.15167	4.22161	4.5998	5.41621	2.09641e-30	5.03984	up
PDE4C	0.087433	0.210575	0.100062	0.610755	0.384593	0.526083	0.0160798	1.98458	up
CRLF1	0.491143	0.744837	0.337165	1.75617	1.67283	1.60821	0.0183833	1.91138	up
CERS1	2.77342	3.45757	2.376	8.26513	5.03384	8.66731	0.00275896	1.40162	up
NCAN	1.05854	0.709836	1.3306	0.143759	0.077678	0.116792	8.23151e-06	-2.94976	down
WNT3A	0.274917	0.038195	0.316272	1.15049	0.742995	1.30508	0.00171064	2.56869	up
LOC102177790	26.1575	26.6988	31.2326	12.4934	11.9507	10.1532	0.00501092	-1.02443	down
SCRG1	4.46212	5.12162	2.64039	0.336192	1.05922	1.43693	0.0154494	-1.53461	down
GATA4	3.06687	2.70991	4.48715	1.43458	0.883603	1.50643	0.00416211	-1.58697	down
SLCO2A1	1.8714	1.80625	1.49462	3.11418	2.75536	3.17279	0.0459925	1.07954	up
DDX58	0.622597	0.470267	0.888976	0.880375	0.997928	1.27467	0.0181353	1.33319	up
EQTN	0.87256	2.57299	1.27779	0.303463	0.046625	0.067546	0.00067967	-3.38989	down
ELAVL2	2.34232	1.15264	2.18176	0.123827	0.144646	0.234902	6.47348e-06	-3.19867	down
CDKN2B	3.83941	3.89658	2.9268	14.4286	17.2985	24.1204	3.4339e-12	2.61418	up
PTPRD	10.1675	16.5897	8.98279	3.01131	2.3843	3.00932	0.0104622	-1.92813	down
GLDC	0.447262	0.917139	0.373882	0.09528	0.065584	0.097766	0.0106181	-2.47962	down
KLF9	0.755136	0.971238	0.777553	4.69865	5.49768	5.40907	8.60819e-15	2.88236	up
TRPM3	1.25527	1.96619	1.2923	0.209821	0.242863	0.364776	0.0190217	-1.54277	down
ANXA1	231.608	200.067	149.742	662.265	750.545	829.573	0.000883159	2.17894	up
TRPM6	0.063831	0.087449	0.049773	0.221154	0.215882	0.26727	0.0161947	1.95299	up
PRUNE2	3.75126	6.12391	3.95549	12.2802	11.0208	10.6572	9.98186e-06	1.68474	up
GNA14	4.28577	1.85158	5.07045	0.545691	0.394262	0.469524	0.00226545	-2.7288	down
SH3BGR	9.75427	14.4794	6.00072	23.2342	19.2102	23.204	2.82519e-05	1.45436	up
B3GALT5	0.705379	0.197265	0.853081	0.08137	0.035776	0.033814	0.0138483	-3.2247	down
TPM2	78.7731	96.0238	69.175	182.951	140.917	167.201	0.00984646	1.19742	up
PCP4	3.27016	1.16367	2.80911	13.6128	9.87487	9.55886	0.000236142	2.41472	up
GNE	13.3724	7.23296	14.5068	2.41682	3.74614	5.80232	0.0426065	-1.39261	down
COL15A1	10.4042	13.4767	11.4146	21.804	21.8159	20.1808	0.00795509	1.08982	up
HR	0.354497	0.363717	0.479989	3.01033	2.26567	3.28665	1.35215e-08	2.73502	up
REEP4	4.24791	3.40735	5.92864	9.55829	6.96259	8.55492	0.0177071	1.13887	up
PDLIM2	0.439852	0.929622	0.938393	12.1875	14.5946	12.248	8.79884e-22	3.98419	up
C8H8orf58	0.788882	1.05147	2.08663	4.02545	2.68061	4.05002	0.00169969	1.68319	up
NKX3-1	2.96291	0.673056	2.52628	0.068022	0.101317	0.092072	0.00240296	-4.29411	down
CDCA2	5.6887	6.4859	4.32655	2.13885	1.86197	2.23829	0.0164466	-1.14188	down
STMN4	5.91824	2.82899	6.30224	1.14046	0.820742	1.01923	0.00257403	-2.08998	down
EPHX2	4.62449	6.60635	2.92933	6.62566	12.7135	9.06769	0.0282552	1.24376	up
RIPK4	5.53249	5.01927	6.62342	14.3992	12.0133	15.9991	3.68187e-06	1.58313	up
AQP3	25.631	28.9953	9.3332	125.972	112.959	119.506	7.18016e-12	2.72828	up
CCL21	5.14229	14.4048	3.89955	16.7071	13.6116	15.5196	0.0156488	1.21906	up
SLC28A3	1.54818	2.00976	1.14685	8.13137	7.33079	8.29351	2.71847e-11	2.4468	up
GAS1	15.6402	23.7141	15.9436	11.6758	0.233444	0.063551	0.0328602	-1.91264	down
TFF3	152.84	71.4631	196.221	33.0259	39.1988	27.9439	0.0326191	-1.83724	down
TFF2	1003.24	3.851	2196.54	5.73386	3.66493	8.85019	0.0220062	-7.24525	down
ECM2	10.2438	12.453	10.5905	16.8298	22.1543	21.7279	0.00189396	1.19116	up
SUSD3	1.06819	1.07789	0.782773	0.281001	0.324944	0.073616	0.0407751	-1.78504	down
ROR2	9.75428	10.1205	10.3265	4.58957	3.41255	3.59959	0.0065339	-1.02436	down
SEMA4D	3.98563	3.74473	4.52389	8.78961	7.96521	10.775	2.48886e-05	1.46478	up
SHC3	0.606916	0.623201	0.741605	0.157534	0.12526	0.159014	0.00876003	-2.04655	down
TMEFF1	14.1175	10.9597	12.3886	4.1396	4.91071	5.09872	0.00266363	-1.14398	down
ALDOB	10.0674	16.0941	17.1153	4.04892	0.281475	1.2734	3.32967e-07	-2.68189	down
TMEM246	4.53364	6.25427	4.62433	1.71096	1.85387	1.94896	0.00835641	-1.18752	down
SMC2	14.5641	14.551	12.7847	4.78723	6.10986	6.67919	0.00760907	-1.0134	down
KLF4	8.18094	5.77554	8.56847	16.2846	17.6201	24.691	1.50128e-06	1.63017	up
SIK1	5.83959	5.47585	7.30666	11.9769	14.4487	17.9041	1.54732e-05	1.48049	up
SVEP1	20.6578	38.8891	21.6726	9.93887	9.5138	12.7596	0.0369567	-1.12152	down
ZNF483	1.7087	1.94258	1.37806	0.48212	0.581815	0.670436	0.0206433	-1.31342	down
SLC46A2	0.017861	0.178152	0.072742	0.650768	0.46154	0.336855	0.00382183	2.54376	up
SLC31A2	4.49218	5.28317	2.13119	11.0855	12.2963	14.016	5.07656e-06	1.87082	up
AMBP	7.65073	46.4334	8.40733	0	0	0.186618	0.0122859	-8.19379	down
KIF12	5.35878	0.913073	14.1829	0.060319	0.052055	0.122741	0.0495268	-5.93917	down
LOC102186527	2.26491	1.61718	0.897038	8.78411	5.57991	4.7247	0.00364225	2.23835	up
COL27A1	5.59757	8.186	8.18045	3.51728	2.86569	2.90934	0.00683763	-1.02816	down
TNC	25.408	30.1709	17.605	6.91851	5.94041	6.39528	9.28648e-05	-1.75032	down
ASTN2	2.97304	2.03879	3.95455	1.19312	0.965464	1.53605	0.039602	-1.12834	down
MEGF9	5.6346	5.73444	4.21776	8.7926	8.88107	12.1968	0.00109534	1.16819	up
MYT1L	0.506369	0.322795	0.487401	0.080458	0.060959	0.114915	0.00316357	-2.38495	down
TPO	0.197589	0.108094	0.403954	0.954248	0.496864	0.70736	0.0242558	1.97274	up
SNTG2	1.34026	1.26907	0.886829	0.125939	0.168791	0.033219	0.00255766	-2.23452	down
HTR1B	0.717893	1.04811	1.38505	0.121251	0.218418	0.089116	0.000518766	-2.62213	down
TTK	6.27952	7.56692	4.7295	1.94916	2.02037	2.627	0.00115088	-1.24264	down
PRSS35	32.9133	29.7945	28.7314	10.9207	10.0806	15.8258	0.00430799	-1.08491	down
SOGA3	4.06511	1.27707	2.56362	0.38822	0.294572	0.281018	0.0059547	-2.49112	down
GJA1	37.7125	14.68	30.4898	179.202	189.538	263.372	8.43176e-09	3.15101	up
PLN	18.2644	10.272	8.64604	25.8569	25.2001	33.8558	7.6177e-05	1.40975	up
FRK	1.24717	1.17934	1.64772	0.30705	0.356008	0.398509	0.0229242	-1.70854	down
WISP3	1.08916	0.409655	0.616811	2.20791	1.7105	2.61374	0.0035702	1.99724	up
METTL24	1.08643	1.15361	1.21267	5.08387	4.38934	4.64862	1.69617e-06	2.22183	up
OSTM1	2.91281	2.46248	3.01236	4.46729	4.78295	6.15055	0.0202245	1.10515	up
SCML4	0.609198	0.414062	1.22414	0.232662	0.279386	0.161645	0.0202245	-2.02149	down
AIM1	5.8416	7.37123	5.7199	12.9967	15.7827	15.5349	0.0067488	1.10484	up
PRDM1	0.675069	0.560313	0.507149	1.05906	1.58057	1.9613	1.09502e-05	1.79565	up
GRIK2	2.08434	0.894937	1.49076	0.271031	0.238286	0.434635	0.00580401	-1.89185	down
FHL5	0.128617	0.034838	0.273579	0.762683	1.70499	1.44136	0.000205234	2.97802	up
NT5E	1.5561	1.9631	1.00839	4.80884	5.03776	5.57187	1.46574e-06	2.00486	up
MRAP2	0.038467	0.328489	0.039894	0.655315	0.566153	0.275756	0.0276508	2.02835	up
ARG1	2.77873	25.2513	1.65513	54.6765	59.673	70.9659	1.47745e-14	2.72308	up
ENPP3	2.83273	3.46668	1.0911	8.00481	10.9253	12.4903	6.38923e-11	2.32074	up
MOXD1	6.67844	4.41541	3.89214	2.11007	1.58748	2.3377	0.0360543	-1.07426	down
MAP3K5	1.79197	2.48155	1.54155	5.12438	4.51148	4.79872	2.1849e-05	1.60394	up
IL20RA	1.90711	1.4878	1.58887	5.04477	3.79391	4.73087	0.00497592	1.67952	up
PERP	133.423	81.2564	49.3054	246.192	172.039	223.012	0.00588729	1.65613	up
ARFGEF3	3.73055	3.50113	5.20924	0.909466	1.21467	1.4514	1.55745e-05	-1.5702	down
HEBP2	25.3739	25.3523	18.7329	42.3893	46.0058	51.4255	0.000323333	1.25486	up
CITED2	13.3966	11.4443	14.6538	28.048	36.6296	31.6634	7.6083e-06	1.51763	up
ADGRG6	6.79812	6.23066	5.12347	10.8757	12.0656	13.2592	0.000886564	1.21127	up
Goat_newGene_10006	0.586481	0.434952	0.639726	0.01379	0	0.090382	4.57425e-07	-3.69271	down
Goat_newGene_100805	0.10076	0.198246	0.291289	0.710332	0.960549	0.527639	0.0118042	2.02244	up
Goat_newGene_105592	0.186615	0.17694	0.150442	0.479557	0.742331	0.829382	0.00682202	2.23926	up
Goat_newGene_124018	9.06467	3.76343	5.55161	0	0	0.244377	3.11638e-07	-6.06077	down
Goat_newGene_128163	4.86515	3.74692	4.67333	1.28526	1.10882	1.37713	2.90037e-06	-1.58448	down
Goat_newGene_128740	0	0.171343	0.019361	1.07901	1.69117	2.36642	8.76084e-09	4.80459	up
Goat_newGene_131237	0.008891	0.020413	0.008603	0.117435	0.053611	0.089772	0.00776793	2.2219	up
Goat_newGene_141231	0.442936	0.833569	0.304323	1.47189	1.62053	2.21767	0.0199094	1.78904	up
Goat_newGene_143446	0.188693	0.351781	0.214223	0.069076	0.050094	0.035588	0.0177918	-2.01823	down
Goat_newGene_144878	0.637573	0.190246	0.956273	0.02895	0	0.024261	0.00293801	-4.73813	down
Goat_newGene_149808	0.140573	0.145466	0.04738	0.926	0.683678	0.767613	0.00135559	2.56898	up
Goat_newGene_150423	1.36402	1.57763	1.53392	0	0.138729	0.090552	5.02473e-08	-3.94249	down
Goat_newGene_159424	0.352784	1.22659	0.266979	0.020565	0.059956	0.060608	0.0383109	-3.47606	down
Goat_newGene_178896	0.170056	0.333165	0.310602	1.53511	1.51642	1.54523	0.000446909	2.64048	up
Goat_newGene_178906	0.032742	0.082267	0.054546	0.134041	0.174681	0.130358	0.0421054	1.5706	up
Goat_newGene_191133	0.61845	0.518476	0.205417	1.86264	1.8518	3.33338	6.15816e-09	2.80995	up
Goat_newGene_192284	1.52625	1.75082	0.862483	4.89679	4.91487	6.60947	0.00815136	2.19665	up
Goat_newGene_193222	2.35859	1.19959	2.3316	0.246368	0.11969	0.154785	0.000895383	-2.91624	down
Goat_newGene_198274	0.046904	0.073907	0.034633	0.73111	2.16866	1.35057	0.00341531	4.68234	up
Goat_newGene_202827	0.647125	0.290713	0.314508	1.2928	1.55785	1.1919	0.0156488	2.04763	up
Goat_newGene_204707	0.237964	0.404791	0.193196	0.111876	0.031878	0.048624	0.0185843	-1.815	down
Goat_newGene_204919	0.97748	0.466654	1.60171	22.5179	17.65	22.0083	1.44163e-13	4.55737	up
Goat_newGene_204954	0.115102	0.095636	0.082029	0.246916	0.34861	0.331063	0.0154494	1.86124	up
Goat_newGene_205777	3.21387	3.11239	4.02233	1.14441	0.711051	1.25835	0.000206717	-1.57282	down
Goat_newGene_207483	0.336729	0.515685	0.92589	1.81361	1.90318	1.96502	0.00506458	1.81317	up
Goat_newGene_211820	0.913702	0.658268	0.770575	0.218157	0.082807	0.261408	0.0228854	-1.89542	down
Goat_newGene_212271	1.12438	1.27677	1.38934	3.92943	5.027	1.71248	0.0404441	1.10889	up
Goat_newGene_212303	5.95787	5.4261	7.50487	11.7652	13.7402	7.66481	0.028467	1.12948	up
Goat_newGene_216421	0.043476	0.060459	0.014524	0.221474	0.516767	0.369018	2.15908e-05	3.40179	up
Goat_newGene_216676	6.46337	4.14113	8.24145	54.2943	157.681	115.783	2.43113e-05	4.33864	up
Goat_newGene_216691	1.9459	0.30018	0.779172	19.2179	16.2435	12.4918	5.60241e-13	4.20586	up
Goat_newGene_216699	0.494189	0	1.46159	234.789	229.089	25.4852	8.32261e-05	8.17907	up
Goat_newGene_220088	3.34285	2.21326	1.91125	1.0823	0.767478	0.813167	0.0369187	-1.24823	down
Goat_newGene_224989	1.85821	1.18419	0	3.65579	4.63262	2.99218	0.0115495	2.11915	up
Goat_newGene_23426	0.076366	0.21237	0.069002	0.384455	0.528187	0.79977	0.00104644	2.47406	up
Goat_newGene_246252	0.220168	0.158648	0.183863	1.23911	1.28542	0.849174	0.00448895	2.34744	up
Goat_newGene_247019	5.04332	1.7554	1.70885	0.242537	0.371648	0.386243	0.0398528	-2.67698	down
Goat_newGene_258601	0.013904	0.164168	0.009779	0.457526	0.433162	2.16167	0.0016947	2.89225	up
Goat_newGene_259240	0.356848	0.335241	0.372088	19.6605	17.514	19.218	2.73296e-31	5.81567	up
Goat_newGene_259242	0	0	0	0.426858	0.216802	0.326328	4.55324e-12	Inf	up
Goat_newGene_260600	0.073666	0.036385	0.048522	0.417914	0.214143	0.368523	0.000403118	2.80404	up
Goat_newGene_269434	0.749859	0.458532	1.13775	0.052922	0.042428	0.023368	2.48166e-05	-3.89167	down
Goat_newGene_271123	0.6334	0.925306	0.439517	0.091011	0.119579	0.167382	0.00846009	-2.1612	down
Goat_newGene_271610	0.345051	0.147415	0.32147	0.794188	0.84015	0.9585	0.0231702	1.83757	up
Goat_newGene_273090	1.42561	1.07365	0.452814	0.16795	0.220261	0.089558	0.00862253	-1.93397	down
Goat_newGene_281004	0.005375	0	0	0.278976	0.381749	0.273286	2.81012e-12	6.9697	up
Goat_newGene_285346	1.01746	1.0388	1.56564	0.313346	0.084945	0.146889	0.0117984	-1.97884	down
Goat_newGene_287393	0.879446	1.01723	0.366009	0.088192	0.250607	0.195063	0.0438441	-1.80871	down
Goat_newGene_306090	0.276182	0.273804	0.080725	1.07575	1.10517	1.09321	0.00103805	2.45646	up
Goat_newGene_310691	0.098884	0.081291	0	0.559066	0.665516	0.450599	7.84026e-05	3.07877	up
Goat_newGene_315265	0.242519	0.552324	0.374243	0.099679	0	0	0.000138251	-3.19701	down
Goat_newGene_327392	1.85916	4.04642	1.29728	5.47319	6.17733	8.72726	2.3304e-05	1.7238	up
Goat_newGene_328211	20.0149	14.229	17.9719	5.54783	3.86337	3.18208	3.96709e-08	-1.80783	down
Goat_newGene_328664	0.876773	0.578426	0.626613	0.143015	0.186885	0.184242	0.0307269	-1.77987	down
Goat_newGene_329142	0	0	0.059685	2.33168	2.57074	4.2238	3.28857e-13	7.11806	up
Goat_newGene_329143	2.65825	1.49242	4.60434	402.572	350.131	396.148	1.63086e-44	7.25437	up
Goat_newGene_332515	0	0	0	4.97917	4.33385	1.06846	1.75135e-06	Inf	up
Goat_newGene_334627	1.44325	2.3912	1.81507	0.245633	0.53976	0	0.000802245	-2.53168	down
Goat_newGene_337605	2.0724	2.63395	2.01145	1.00548	0.506704	0.272945	0.0146706	-1.64618	down
Goat_newGene_343344	0.773741	0.716171	0.093944	3.1612	1.7491	0.8477	0.0280394	2.2194	up
Goat_newGene_344839	3.14408	5.21045	1.1524	12.2038	8.75613	8.75997	0.00699614	1.89004	up
Goat_newGene_346547	0.158415	0.148606	0.040449	3.94155	0.622147	4.31939	0.000358872	4.24429	up
Goat_newGene_351717	1.81342	1.95009	3.74211	0.115175	0.040007	0	1.39993e-06	-5.07762	down
Goat_newGene_353944	0	0	0	4.3334	4.19531	1.33878	2.55534e-09	Inf	up
Goat_newGene_354097	0.20178	0.292249	0.842104	1.15618	1.32079	1.27706	0.000749304	1.93287	up
Goat_newGene_355746	0	0	0.052386	2.88287	1.8692	2.3166	9.33257e-12	6.57273	up
Goat_newGene_357647	0.070157	0.165612	0.156052	7.23817	5.69322	3.88947	9.37692e-13	5.31723	up
Goat_newGene_361602	0.121608	0.213237	0.106396	0.521025	0.611075	0.484085	0.00715325	1.9065	up
Goat_newGene_371827	0.087077	0	0.018278	0.678122	0.689028	0.753626	5.10584e-08	4.42049	up
Goat_newGene_371918	0.33094	0.164496	0.145016	0.540952	0.71722	0.725931	0.0354302	1.80605	up
Goat_newGene_372445	0	0	0	7.45937	4.03408	1.12319	1.96218e-05	Inf	up
Goat_newGene_373109	0.050081	0.097767	0.131263	9.23835	6.33273	7.25927	9.14193e-42	6.25042	up
Goat_newGene_373110	0.071244	0.134705	0.020847	0.697156	0.4263	0.866877	0.000163035	2.96277	up
Goat_newGene_378340	0	0	0.009128	1.51047	0.899684	1.33002	4.18307e-29	8.81	up
Goat_newGene_380067	0.226644	0.208708	0.136728	0.6931	0.512213	0.595551	0.0356085	1.55595	up
Goat_newGene_384040	0.891542	0.654414	0.887829	0.153453	0.063534	0.021807	0.000117432	-3.01057	down
Goat_newGene_39282	0.038115	0.135381	0.032478	0.734815	0.594951	0.613281	0.0326191	2.0325	up
Goat_newGene_41854	0.230964	0.248168	0.116572	1.57649	1.66634	0.81448	0.000287659	2.6657	up
Goat_newGene_41933	0.041249	0.050741	0.01643	0.215727	0.220116	0.137756	8.96893e-05	2.6528	up
Goat_newGene_44354	0.558753	0.186863	0.274558	0.052804	0.007796	0.039888	0.0209802	-3.00365	down
Goat_newGene_49136	0.022913	0.092393	0.065475	0.540054	1.04946	0.942167	1.62424e-07	4.10678	up
Goat_newGene_51720	0	0.088571	0.064467	0.690875	0.409934	0.489874	1.56722e-06	3.5966	up
Goat_newGene_60865	0.405304	0.257933	0.312789	0.070382	0.123163	0.070903	0.0425302	-1.63758	down
Goat_newGene_62239	1.74175	1.47903	2.43962	0.17913	0.118517	0.294157	2.43979e-06	-3.02193	down
Goat_newGene_6231	1.85105	1.31569	1.11176	0.33696	0.395581	0.160995	0.0250967	-1.92424	down
Goat_newGene_68341	0.124563	0.233626	0.032119	1.22983	0.856645	0.694147	2.58699e-05	3.05657	up
Goat_newGene_76667	0.939358	0.844046	0.477453	0.152065	0.249613	0.328944	0.0416487	-1.73949	down
Goat_newGene_79915	0.384671	0.252825	0.280743	0.303539	0.331058	0.296095	0.0126045	2.03279	up
Goat_newGene_89708	0.067019	0.07089	0.032102	0.437879	0.465631	0.818246	7.41902e-06	3.4656	up
Goat_newGene_89713	0.015006	0.166046	0	0.910926	0.739496	0.89337	7.05352e-08	4.01211	up
Goat_newGene_91598	0.567348	0.899651	0.378077	0	0.13003	0.26661	0.0326191	-2.01876	down
Goat_newGene_92812	0.370774	0.379769	0.484767	0.120948	0.153654	0	0.0101637	-1.89175	down
Goat_newGene_98283	9.41689	6.37758	5.15907	33.4787	41.4737	40.4554	1.67506e-14	2.71118	up
F135 vs. BW30
PRMT2	13.1105	11.8196	12.018	5.77504	5.87044	10.3738	0.00578611	-1.26166	down
TDRP	2.52767	3.23069	3.54558	1.73955	1.07713	0.770051	0.0120884	-1.90039	down
LOC108636750	7.1649	7.74075	11.2143	4.21765	3.59388	3.84292	0.000123605	-1.67568	down
MPC1	12.0335	22.9284	13.9143	10.2078	10.2513	4.99885	0.0406919	-1.40356	down
CCR6	0.19582	0.13041	0.194964	0.894333	1.89987	1.17494	0.00486603	2.73882	up
KCNK13	0.175493	0.125303	0.195099	1.10445	1.72245	0.750261	0.00301456	2.74379	up
LOC108636851	1.00781	0.734203	0.73574	0.051648	0.247906	0.15817	0.00319778	-2.92802	down
FOS	4.49477	2.47677	2.87349	21.3503	18.654	12.0013	9.38533e-05	1.83815	up
ENTPD5	2.88034	3.26925	2.89105	35.8499	18.7814	12.8728	0.00130322	1.86883	up
LOC102182510	0.16181	0.228511	0.188772	0.07356	0.0641	0.07597	0.0041398	-1.92879	down
GPX2	0.619107	0.540501	0.708303	9.69419	11.2326	4.95436	6.80502e-05	3.26602	up
DUOX2	0.5085	0.219796	0.344694	5.70026	6.1143	6.23645	2.03979e-12	3.53823	up
DUOXA2	0	0	0.022147	1.96753	2.187	2.64681	1.6544e-11	7.0168	up
SLC12A1	0.284832	0.577478	0.282233	0.01623	0.047542	0.024554	4.8185e-06	-3.80102	down
DUT	29.1497	33.1748	29.5729	21.909	18.663	15.2675	0.0393589	-1.06059	down
MYO5C	2.43947	2.69046	4.05093	3.74889	1.36153	1.8822	0.0434142	-1.11461	down
WDR72	0.389515	0.155212	0.204195	0.080389	0.072231	0.272032	0.00660394	-2.09054	down
GCNT3	4.44783	3.62882	3.39941	34.4903	25.2705	34.8539	2.79726e-11	2.53516	up
SNX22	0.801782	0.647403	1.11025	0.109537	0.213729	0.450771	0.0291238	-2.18181	down
RPL36AL	204.864	210.374	230.486	30.1186	169.525	139.164	0.00145848	-1.41435	down
PLA2G4E	0.241488	0.198363	0.535087	6.31345	6.47394	4.3107	2.54767e-19	3.98669	up
KCNH8	0.531592	0.323819	0.417751	0.144358	0.169468	0.049559	0.0267278	-2.32616	down
RHOV	19.2648	16.7095	23.6826	10.6582	8.84598	5.38161	9.24092e-05	-1.76769	down
LOC106503629	3.08949	3.36903	3.04122	0.254817	0.612951	1.66302	3.4065e-05	-2.30167	down
RNASE6	1.44921	1.64793	1.81181	8.96825	29.282	16.892	0.0230205	2.96645	up
LOC102173852	15.8581	15.1845	12.9007	55.1538	52.0435	62.5621	0.00133405	1.44721	up
CROCC	3.46526	2.47643	3.4149	2.254	1.16381	1.24249	0.00271205	-1.72275	down
ZNF219	8.4044	7.1638	7.08373	4.77234	2.65931	2.62061	0.00507003	-1.39493	down
RPGRIP1	0.230955	0.123495	0.260546	0.002507	0.026165	0.048989	8.35876e-05	-3.42143	down
PADI6	7.19372	7.18635	5.29675	3.2056	2.84955	3.45776	0.00638813	-1.55885	down
SLC22A17	6.29693	5.26627	5.66231	5.20035	3.85105	4.70723	0.0234304	-1.05358	down
IRF9	6.531	6.01327	6.18878	22.7077	42.4464	48.7953	0.00241117	2.15568	up
NEDD8	37.2167	35.8648	40.3752	28.4192	25.364	21.4601	0.0296032	-1.09854	down
TGM1	21.2455	12.8061	22.5715	64.2602	51.5782	45.7612	0.0232346	1.02665	up
THBS4	18.1791	17.2068	18.3548	43.7406	48.5359	62.227	0.0271106	1.03167	up
ARSB	4.88149	4.42205	3.82922	8.49257	12.1376	8.68094	0.0265987	1.09104	up
IQGAP2	3.89997	3.90965	5.35414	11.6638	20.1333	12.2058	0.0239807	1.24217	up
ACOXL	0.187616	0.078378	0.219538	0.744145	1.35686	1.06586	0.0438369	1.8314	up
MAL	11.8964	23.4867	11.2724	103.497	136.227	68.9214	0.00016751	2.20663	up
LOC102175132	11.5361	10.3434	15.9577	9.26614	4.37411	7.81759	0.0395678	-1.18977	down
LOC102182511	17.4141	20.685	22.6772	12.9775	10.8012	9.71541	0.0320319	-1.36194	down
IL1R2	0.09519	0.062804	0.059991	7.70318	0.977142	2.98187	0.0199832	5.07353	up
SLC9A4	0.005527	0	0.027733	1.15429	0.772263	0.729769	2.68556e-09	5.69229	up
SLC9A2	0.246155	0.324161	0.415481	13.5568	4.46619	12.0877	0.000121544	4.4035	up
POLE4	27.007	26.348	30.2427	12.6346	12.7478	12.1503	0.00323053	-1.65517	down
CLEC4F	0.109899	0.032367	0.102842	1.616	10.7949	14.9683	0.0209935	6.02136	up
XDH	0	0.001111	0	0.592301	0.607005	0.557239	2.42824e-13	8.9083	up
QPCT	1.81264	1.64594	2.30318	12.4959	5.88214	11.4328	0.0137679	1.93154	up
ALPL	0.598776	0.530128	0.767925	7.99391	3.49425	12.4377	0.0434142	3.15097	up
LOC102185091	3.68043	4.81448	2.97135	1.46042	1.92024	1.18373	0.0262027	-1.84278	down
EPCAM	24.2205	26.2567	31.7774	19.9582	17.9099	14.6077	0.00998968	-1.15138	down
EML6	7.19193	4.13223	4.70361	2.01396	2.48786	2.66268	0.00031357	-1.61196	down
PNPT1	7.29973	8.25011	6.70542	12.624	20.802	21.5929	0.00486603	1.41985	up
LOC102181965	0.479271	0.222414	0.122355	21.8086	9.00626	24.8522	2.03588e-06	5.49677	up
IL36B	0.331529	0.032003	0.042234	22.4962	6.76304	8.9597	0.00126926	5.67476	up
IL36RN	1.21752	0.900686	1.03869	8.93919	8.51566	18.4829	0.0134997	3.02998	up
MAT2A	23.0638	18.8404	21.1002	89.1126	61.7158	69.8573	0.0022269	1.34049	up
LRRTM1	1.01854	0.60501	0.882834	0.613238	0.112643	0.183644	0.0366534	-2.07811	down
ZNF436	8.07473	7.78501	9.09898	5.57925	4.16514	4.64976	0.0138525	-1.15718	down
LGALSL	5.28376	6.91226	7.88823	28.8213	25.0836	30.5704	9.24092e-05	1.58154	up
AAK1	0.923866	1.24143	1.26771	3.88522	3.71392	3.65282	0.0300699	1.01599	up
MXD1	0.83177	3.00329	1.09779	7.75646	16.9485	6.86158	0.0331841	1.95686	up
ASPRV1	11.3558	11.2787	9.0338	1.27389	7.94787	0.229797	0.00109232	-2.28207	down
SPDYA	0.736651	0.645017	1.19169	3.18203	1.95868	2.87798	0.035278	1.7181	up
MRPL33	26.9747	39.5466	38.9693	21.0238	22.3496	21.4629	0.0329817	-1.18114	down
EMILIN1	39.7252	25.4356	34.4386	20.8802	23.4596	23.3185	0.028742	-1.05944	down
APOB	4.04593	0.056546	1.62742	0.004983	0	0	0.0108368	-10.6677	down
NCMAP	3.13511	2.68097	3.74914	0.89109	0.431204	0.955582	0.0318979	-1.77701	down
LOC108637158	11.8614	11.1768	13.3654	9.07132	0.096917	7.00517	0.0381573	-1.66189	down
ATP6V1C2	1.18482	1.19772	0.597358	24.6591	10.9652	19.0833	2.53754e-05	3.35216	up
MBOAT2	7.86105	5.1885	7.49596	2.87855	3.5917	2.58106	0.00264712	-1.44943	down
RSAD2	0.211433	0.554795	0.768165	7.65556	36.0366	28.3605	0.00120069	4.94575	up
CMPK2	0.891096	1.21366	1.13359	5.81146	20.7399	17.2061	0.012715	3.26822	up
SOX11	8.30802	6.02626	7.91075	1.57319	0.947939	0.703999	6.44947e-07	-3.30495	down
RBM18	8.92942	11.42	11.4599	4.37533	11.4638	4.52999	0.0464561	-1.14383	down
OLFML2A	1.35482	1.26974	2.23182	10.6071	14.8861	10.267	3.7331e-06	2.1232	up
WDR38	5.73846	5.12635	7.4129	0.206934	1.44126	4.18409	0.000721344	-2.0981	down
FAM129B	94.4371	87.2283	98.2811	52.0966	52.843	37.5308	0.00163044	-1.48375	down
FNBP1	7.45049	6.77677	6.87409	14.6301	23.7605	26.1458	0.0240888	1.02033	up
KCNT1	0.453361	0.211074	0.195314	1.24553	2.77204	1.06044	0.0249616	2.37627	up
DNLZ	8.88705	8.28172	8.9302	4.17055	3.33071	3.04575	0.0480433	-1.81331	down
FAM69B	1.97175	1.38584	1.87215	0.556352	0.19956	0.418319	0.0130545	-2.42781	down
RPL7A	1039.54	1108.79	1057.29	523.471	331.491	416.211	0.000189702	-1.78475	down
CACFD1	6.94574	4.79946	5.77501	3.25808	2.97541	2.19629	0.0309485	-1.54384	down
ZMYND19	9.8556	9.61459	11.6333	0.735132	0.291679	0.327723	7.1278e-12	-5.01483	down
NOXA1	11.9002	11.0205	10.7126	3.39825	1.46581	1.88098	9.01139e-08	-2.66054	down
CYSRT1	18.6238	16.96	14.1057	10.3185	7.85487	4.59843	0.000120806	-1.77474	down
RNF208	0.633189	0.511656	0.4117	0	0	0.12534	6.27505e-10	-4.06877	down
SSNA1	11.1959	9.58698	10.4851	4.9894	4.79991	3.53441	0.0326663	-1.66994	down
IRS2	3.99741	5.07891	3.44016	2.77372	1.45678	2.00958	0.00125416	-1.55174	down
FGF14	0.642828	0.763362	1.7461	0.388286	0.032837	0.194523	0.00507003	-2.5629	down
EDNRB	19.3386	16.898	16.5502	9.03686	6.46905	11.0639	0.00051452	-1.44333	down
LMO7	7.67059	6.11114	8.21151	16.3249	20.393	10.301	0.0290752	1.04414	up
UCHL3	4.516	5.22492	4.31134	13.5086	14.1216	17.3255	0.00272545	1.28233	up
GJB2	26.583	38.9326	48.6807	137.473	93.5624	99.6303	0.0354458	1.039	up
GJB6	23.2751	26.9489	26.9874	16.487	23.8566	12.5724	0.035278	-1.0609	down
SPATA13	1.16001	1.11319	1.53441	5.68018	6.1127	2.72885	0.0340951	1.33848	up
FLT3	0.077145	0.127082	0.123981	1.42465	1.48592	1.85619	0.000243209	3.34657	up
SLC46A3	1.35028	0.863261	1.26411	4.6787	5.41851	3.34785	0.0108656	1.8522	up
MEDAG	5.65003	3.88661	4.15367	11.58	21.8835	24.9574	0.0469341	1.59896	up
IFI6	30.2984	17.1429	30.3561	124.823	530.641	564.14	0.0253561	3.52942	up
THEMIS2	0.414444	0.481841	0.473037	1.7546	5.41199	3.46567	0.0340951	2.24648	up
SMPDL3B	0.187259	0.103747	0.042505	0.407935	0.539749	0.455255	0.0373346	1.55685	up
SLC25A30	4.31257	4.02862	4.10799	2.1345	2.2241	2.65577	0.0379036	-1.30555	down
LACC1	3.01364	5.09567	6.45231	14.1133	11.0138	16.7765	0.0379717	1.03617	up
EPSTI1	0.562842	0.405986	0.699186	8.10943	23.1286	12.3745	0.00268623	5.02855	up
IL2RA	0.175316	0.141245	0.080997	1.46133	1.37677	1.28248	0.00426993	2.70289	up
IFNAR2	1.66838	1.76772	1.63906	3.82895	7.76128	8.53938	0.0273516	1.34141	up
CELF2	2.59843	3.2561	3.1334	7.40223	11.5298	12.0842	0.0125329	1.43881	up
LOC102173668	27.0874	35.0539	33.5006	7.79176	7.66406	8.11536	3.36448e-05	-2.51622	down
ARHGAP21	3.09757	3.14825	2.95335	10.2967	7.955	11.3058	0.0080301	1.19752	up
MRC1	3.51105	5.73769	4.28835	16.2296	27.372	19.2821	0.000445251	1.71453	up
OVOL2	2.46252	2.36313	3.10427	1.3433	0.38278	1.02268	0.008552	-2.0212	down
DTD1	20.8978	19.7052	20.7249	14.5523	13.6389	12.5735	0.0423311	-1.09405	down
LOC102176340	0	0.092508	0.007542	3.06432	1.47557	0.562911	0.0224063	4.95327	up
LOC102176622	0.110366	0	0.144323	14.2804	3.26539	18.6977	0.00136722	6.51936	up
LOC102176897	0	0	0	15.6899	2.59603	11.7062	1.94825e-07	Inf	up
LOC102190498	0.166547	0.05333	0.103163	276.753	63.4508	162.333	4.03329e-09	9.92683	up
LOC102189109	0.299052	0.193365	0.202121	39.5881	19.4163	31.8143	6.18728e-12	6.35181	up
LOC102186942	0	0	0.010607	14.6199	3.37661	21.9261	4.46305e-08	9.55265	up
LOC102189495	0	0	0.012	6.99338	2.37438	6.81641	5.02172e-07	9.18606	up
AP5S1	2.70025	3.69027	2.203	0.42966	0.379778	0.566351	0.00222357	-2.78818	down
COL16A1	44.4292	31.953	41.3406	27.2921	19.9034	22.9361	0.00682527	-1.24241	down
TGM3	16.3841	7.3439	22.7782	570.494	226.617	237.185	0.00222357	3.96804	up
ARFRP1	8.72836	13.7052	14.8101	7.49818	4.99883	4.47084	0.00294119	-1.42916	down
PPDPF	59.2743	53.3631	65.1084	44.5653	26.768	28.3648	0.0024494	-1.3	down
RPS21	368.729	465.925	408.709	161.136	110.279	118.382	1.39554e-08	-2.17905	down
ZBP1	0.138462	0.062643	0.081235	1.75687	15.928	7.88715	0.0125637	6.00221	up
GCNT7	0.030754	0.056982	0.051277	0.377085	0.556279	0.607952	0.00078056	2.98209	up
CASS4	0.130689	0.153037	0.062539	0.663568	1.29981	0.622929	0.0280359	2.17345	up
BPIFB6	5.2824	4.22111	4.07749	0.281808	0.34549	0.387537	8.2955e-08	-4.1693	down
ROMO1	27.253	33.6346	29.7897	11.3104	6.29667	10.6227	0.000108896	-2.14062	down
TGIF2	5.3602	5.21617	9.9294	7.15008	4.81847	4.4491	0.0292888	-1.18763	down
LOC108633201	96.5312	143.595	81.5174	37.1147	22.8374	37.9209	7.87668e-08	-2.0291	down
EMILIN3	6.4562	4.62459	6.84153	3.02536	1.6431	2.95863	0.00148961	-1.72163	down
RIMS4	0.276248	0.242517	0.356754	0.083353	0.064147	0.043813	0.00259175	-2.68839	down
PI3	1.03264	0.782634	1.02093	8.01	9.09694	5.63695	0.0225856	2.20075	up
WFDC2	9.07952	9.02357	9.02307	0.780566	2.52894	0.21995	7.97804e-05	-3.47021	down
LOC102177904	4.2241	4.90431	3.33996	1.16989	0.705547	0.221852	0.000705608	-3.09002	down
SULF2	5.00651	5.23482	4.64645	17.2548	15.098	20.6776	0.00206196	1.34234	up
B4GALT5	5.10391	4.00943	5.20987	21.1239	18.1382	16.1636	0.000243209	1.47958	up
CBLN4	3.18376	4.28685	3.52694	1.74934	0.863707	1.40795	0.00856535	-1.91384	down
ENPP2	21.8655	19.6299	22.7079	42.8175	33.4854	29.6097	0.0273809	1.08216	up
LOC106502860	0.452379	0.639213	0.879418	512.598	254.666	152.995	5.29542e-08	7.55593	up
CA3	3.62643	3.25539	3.19278	178.834	92.8361	39.1857	0.011771	4.41082	up
LOC102173951	0.076471	0.082201	0.074738	0.39371	0.662908	0.499303	0.0265077	1.8621	up
TSPYL5	6.85898	6.66728	9.92842	5.44319	4.77962	3.68917	0.0239524	-1.23049	down
LOC108637473	121.662	182.278	151.482	101.664	70.5586	109.252	0.00435263	-1.18696	down
SNX31	0.233983	0.248815	0.203169	2.43545	2.5347	1.36666	0.0162938	2.34075	up
GRHL2	10.5003	11.451	15.9065	8.14634	5.45389	6.96634	0.00762803	-1.15751	down
LOC108633261	1.15801	1.53497	1.72801	0.461048	0.54045	0.693062	0.000821724	-1.82874	down
CRISPLD1	5.61196	6.30315	5.56054	2.26997	2.36351	2.87152	0.00301456	-1.70283	down
RDH10	6.78371	4.71229	7.88708	3.53419	3.59536	3.29245	0.0375573	-1.31532	down
TRAM1	7.12602	5.87644	8.22058	17.9828	30.1176	23.2532	0.0132989	1.26665	up
CLVS1	0.137124	0.141631	0.175682	0.072955	0.043466	0.044622	0.0129474	-1.9747	down
LOC102186814	1.29744	1.43955	1.05489	7.68894	11.6681	17.4105	0.00312892	2.95563	up
FAM83A	1.66171	0.993934	1.06764	0.627267	0.172311	0.041978	0.00485022	-2.69415	down
SP110	2.8281	2.81286	2.07901	9.0614	22.0008	13.3052	0.0308812	2.0062	up
ST3GAL1	2.59446	2.17742	2.56652	5.9764	6.80007	7.14011	0.00821279	1.22724	up
COL22A1	0.670069	0.39895	0.718122	0.002952	0.031469	0.010901	3.41002e-09	-5.68928	down
KCNK9	0.10036	0.167714	0.113067	1.20828	0.402604	1.12928	0.0470553	2.34064	up
NAPRT	12.7445	9.94494	13.6298	9.53712	4.72712	5.50587	0.0144727	-1.33478	down
EEF1D	211.393	245.854	207.21	139.492	91.1058	125.045	0.00130322	-1.39963	down
PYCRL	18.2544	17.2407	18.5725	10.373	8.50378	6.5472	0.0022047	-1.55318	down
LOC102183805	3.01503	3.49639	3.75704	0.893082	1.75276	0.556338	0.000925702	-2.15858	down
MAPK15	0.59733	0.863829	1.16555	0.419134	0.225022	0.099404	0.0165413	-2.07377	down
PLEC	18.5289	15.5159	20.5873	11.1083	10.4477	10.5306	0.0007255	-1.47558	down
COL9A1	2.28283	1.69234	2.16558	1.2063	0.549823	0.440053	0.0265077	-2.00177	down
TCN1	0.010871	0.016484	0.014665	0.55606	1.57716	3.21938	0.0266443	6.14099	up
DOCK10	3.8263	3.99764	4.38044	13.4486	27.9713	17.4919	0.0120925	1.83357	up
EPHA4	13.0795	14.4888	17.769	9.51199	6.94716	6.06283	0.000120418	-1.54951	down
CHST1	0.736522	1.00068	0.864877	4.7851	4.28491	3.62796	0.0197491	1.83999	up
LOC102190340	6.84401	5.24938	8.33804	4.0251	3.23348	3.42897	0.0022686	-1.40089	down
CD82	51.8077	33.1494	47.8285	26.1904	11.3542	14.2046	2.15386e-05	-1.86384	down
OBSL1	12.5112	9.49948	10.8463	6.53748	3.79616	4.84256	3.38171e-05	-1.64828	down
CCDC73	0.269063	0.313493	0.51902	0.006352	0.023641	0.123606	0.000157076	-3.17154	down
RPS3	1106.81	1133.32	1103.82	698.452	488.039	620.676	0.00679867	-1.38961	down
ARRB1	3.49823	4.41016	2.61621	11.3226	9.83162	11.2477	0.00570439	1.23637	up
LOC102178119	4.55164	2.89132	4.83535	17.4709	17.3319	11.7558	0.0178218	1.41323	up
LOC102174322	0.41728	0.243384	0.350656	10.7247	1.83958	6.68538	0.042306	3.65728	up
TRIM21	2.81171	2.23844	2.15914	7.50815	12.9309	13.1099	2.04652e-05	1.77512	up
LOC102176710	56.9398	89.6647	61.5964	0	0.025428	0.033189	1.20818e-49	-11.6834	down
LOC102175876	1.38187	1.3264	2.51732	0.780006	0	0	5.53132e-05	-3.26418	down
LOC102169889	0.314206	0.451763	2.96592	9.63841	24.8166	13.7779	0.00267045	2.90559	up
LOC106502890	0	0	0.004292	0.412764	0.887647	0.295028	7.80003e-06	7.84396	up
PPFIBP2	3.46441	3.05239	2.76422	9.92642	8.30762	6.49666	0.0266443	1.16291	up
RPL27A	1334.53	1631.02	1413.02	1131.27	778.644	1011.44	0.0454871	-1.08473	down
C15H11orf16	0.545257	0.42973	0.650834	0.01066	0.092849	0.050677	1.02528e-06	-3.77475	down
LOC102191473	68.0639	111.677	93.7263	60.8417	55.328	62.0223	0.0230205	-1.11344	down
LOC102172084	1.18361	1.17699	1.44202	5.07091	7.24359	7.05336	0.00278636	1.8272	up
RASSF10	5.27347	3.77056	6.06421	3.04881	1.70822	2.19476	0.00113698	-1.62106	down
TPH1	0.437816	0.197389	0.560645	0.134993	0.128573	0.128559	0.0302283	-2.07411	down
CCDC84	6.19183	5.66483	8.2878	5.57432	4.02315	4.3576	0.0320396	-1.27512	down
SLC5A3	2.48041	2.92246	4.97952	11.2001	11.9961	9.56256	0.0122128	1.11547	up
APOA1	46.723	15.6773	31.7605	6.823	5.58629	6.42531	0.0271308	-2.829	down
IGFBP2	363.171	214.27	344.893	173.281	173.475	141.753	0.0036458	-1.42339	down
BCO2	6.89905	8.93499	8.74514	2.91562	5.1489	6.25228	0.00452247	-1.49979	down
C15H11orf87	0.24295	0.257445	0.233227	0.082525	0.015384	0.023485	0.000197504	-3.0738	down
LOC102188153	38.9909	62.9942	39.8027	17.1064	16.3205	16.8768	0.000243209	-1.99729	down
SNRPE	5.24304	4.40862	20.9629	10.141	11.1096	7.97005	0.0168984	-1.50517	down
ETNK2	4.18163	3.20557	4.44606	2.03567	0.971699	0.907822	0.00367302	-2.11346	down
LOC102186914	29.117	17.038	30.0873	6.70219	5.24803	6.5342	0.000414443	-2.53877	down
SLC26A9	0.176532	0.122902	0.165729	3.63872	3.22967	1.56612	0.000581468	3.09035	up
RGS1	2.53544	2.04871	1.83662	15.6478	20.4035	6.30864	0.0370843	1.92231	up
CNIH3	0.473118	0.47812	0.179271	0.015015	0.06023	0.118012	0.000360119	-2.88706	down
SELP	0.332437	0.349561	0.334357	1.89393	2.38752	1.67228	0.0348158	2.04084	up
CCNYL1	1.09301	1.48611	1.31504	4.05142	3.93981	2.95801	0.0270113	1.23894	up
RPL22	539.218	771.542	658.832	411.981	279.881	421.369	0.00375795	-1.31743	down
LOC108633228	5.50854	4.64206	5.08273	5.74053	1.86155	2.54027	0.00122073	-1.40175	down
MMEL1	0.907023	0.819148	0.817773	0.684986	0.335577	0.176841	0.0267213	-2.00345	down
FAM213B	18.0226	13.8367	15.7186	2.03857	2.12692	3.72963	1.61081e-06	-3.02121	down
MIB2	5.40392	4.18131	4.98219	3.63654	2.52841	2.92323	0.0426278	-1.1892	down
DVL1	10.7122	8.19768	9.47532	6.99798	5.70271	5.47206	0.0320396	-1.13011	down
ISG15	1.30669	1.18061	2.67277	32.2543	122.567	123.336	0.000479943	5.27804	up
PLEKHN1	1.77302	0.970327	1.4187	4.91695	7.03621	2.98675	0.0171781	1.4834	up
ICOS	0.086314	0.073268	0.204268	3.37716	12.3598	5.22303	0.00298776	5.35208	up
CTLA4	0.146038	0.101537	0.231408	2.59708	4.10888	2.13631	5.40882e-06	3.59835	up
CD28	0.016848	0.007606	0	0.887297	3.02773	0.841984	0.00414152	6.76554	up
RC3H1	6.09732	8.8748	6.17558	17.515	25.9386	19.1894	0.0203914	1.07963	up
LAMC2	7.84894	6.89077	10.1794	6.58202	5.29291	4.62036	0.0200199	-1.09837	down
PRG4	0.230802	0.183725	0.375865	0.01051	0.140117	0.104642	0.0209935	-2.37618	down
CENPF	4.4966	5.04455	5.58199	13.6131	19.2082	11.0977	0.020515	1.03978	up
KIAA2012	0.111878	0.05555	0.065544	1.06593	1.00352	0.993241	0.00184748	2.82748	up
G0S2	2.23533	3.88565	2.01214	0.792081	0.845121	0.342288	0.00922053	-2.55152	down
LAMB3	6.02008	4.40487	5.98381	3.76963	4.13575	1.78268	0.0175046	-1.33321	down
CACNA1S	0.211976	0.130451	0.171119	0.024895	0.015121	0.040466	5.02833e-06	-3.14101	down
TMEM9	18.8353	17.4577	20.8511	13.9635	11.1388	10.7552	0.0156953	-1.2231	down
TNNI1	5.65581	3.97835	4.49326	2.34337	0.930651	1.57484	0.0367836	-2.03938	down
CASP8	2.45518	2.97961	3.18581	9.1093	12.5983	7.04732	0.0156236	1.29594	up
LOC108637838	1.74619	1.80096	1.77861	0.845992	0.374229	0.238529	0.0148785	-2.40822	down
MMP11	8.92158	6.52162	8.1304	4.07203	2.99316	3.70564	0.00489558	-1.59457	down
ZNF70	4.69949	4.22351	5.21959	1.88043	3.04434	2.79292	0.0195629	-1.28868	down
RNF185	2.25763	2.04817	2.35206	6.86064	5.13355	3.18158	0.00602656	1.22844	up
PLA2G3	0.063617	0.023903	0.187702	0.463117	0.547106	0.397061	0.0235537	1.85065	up
INPP5J	1.07572	0.783847	0.843619	0.244588	0.060359	0.205	0.0290752	-2.15223	down
RNF215	8.37739	6.61506	7.779	3.9521	3.93935	3.22678	0.0135759	-1.51732	down
EMID1	10.4574	6.25717	10.0597	5.75408	2.51242	4.23288	0.0037065	-1.59915	down
LOC102171556	14.8184	16.8832	15.1995	139.48	64.1592	110.989	0.00178241	2.2439	up
CMKLR1	1.46408	0.964773	1.05286	5.68344	8.07751	5.86622	0.00086047	1.94324	up
SELPLG	0.139197	0.146519	0.12397	1.39563	4.4646	1.64755	0.0382604	3.63833	up
LOC102187632	1.72857	2.94729	1.48686	15.5285	12.6898	15.9866	2.05758e-09	2.3378	up
MVK	12.2396	9.61198	14.6496	8.41083	6.75332	3.98754	0.00811581	-1.45924	down
TMEM116	0.89024	1.32705	1.19398	0.429091	0.339919	0.34496	0.0360603	-2.12442	down
LOC102190983	4.2694	5.02316	5.29518	68.6872	187.611	223.783	0.00150505	4.17948	up
LOC102186893	0.009244	0.002727	0.037941	0.452357	9.13696	8.6103	0.00239542	7.50913	up
FBXW8	24.3888	23.399	25.3419	17.6794	14.459	17.0027	0.0175717	-1.07316	down
TAOK3	2.79994	3.42359	3.80959	5.79094	12.4306	6.8411	0.0121346	1.16211	up
P2RX7	0.731026	0.686094	1.27188	4.53432	7.67976	3.29048	0.0218314	2.19142	up
MLXIP	2.55105	2.43611	2.2699	7.14091	9.50471	7.36501	0.04414	1.0141	up
ANKRD44	2.03432	2.58741	2.41125	5.96839	11.4571	6.52204	0.0281068	1.43624	up
FAM198B	10.0801	11.1749	9.75154	6.67977	5.2974	6.78064	0.00163044	-1.30593	down
HSPA4L	2.09181	2.31166	3.65638	8.43437	7.24157	7.71361	0.0290752	1.04457	up
NABP1	0.877451	0.959267	0.877679	4.96303	4.65574	3.21739	0.00018154	2.10575	up
STAT1	25.5984	24.8912	30.2739	73.2468	182.539	121.64	0.0470319	1.70958	up
FHDC1	6.36444	5.9739	8.214	5.18223	4.22427	4.55506	0.0200199	-1.07857	down
LOC106501714	13.7132	16.2655	15.4324	6.2829	4.28803	6.14286	0.03038	-1.93627	down
FA2H	0.075795	0.151763	0.100009	0.815279	1.07247	0.60256	0.00895303	2.38829	up
LOC102176721	0.289799	0.215263	0.256393	0	0.222178	0.002001	0.0121288	-2.33435	down
ADAMTS18	2.3967	1.74623	2.69139	1.72993	1.20302	1.09233	0.0267278	-1.5193	down
HSD17B2	24.2337	28.0869	34.2538	15.432	10.7235	12.4801	6.13179e-05	-1.66046	down
CRISPLD2	6.10893	5.63887	6.21206	16.0146	21.263	28.3444	0.0281498	1.38193	up
IRF8	2.17893	2.42776	2.0885	8.07757	17.6178	9.47035	0.011341	2.01117	up
MVD	9.24332	7.82966	10.2564	6.62923	3.11975	4.02919	0.0118839	-1.49901	down
SLC22A31	2.54903	2.00839	3.31057	0.434912	0.224085	0.487388	0.000304534	-3.26654	down
RPL13	587.04	635.488	584.845	524.403	315.754	388.049	0.0499236	-1.04427	down
LOC102181148	4.01631	2.80965	3.9035	2.19868	2.74581	1.10981	0.0389361	-1.34522	down
NOD2	0.368402	0.341924	0.757757	2.25397	1.64438	1.8015	0.0131714	1.90743	up
IRX6	2.38744	1.14322	1.9942	0.821129	0.416178	0.531391	0.0218877	-2.20483	down
LOC102188072	1.16318	1.78472	0.93486	6.94872	8.29996	9.2006	0.032796	2.14362	up
RALB	17.7712	16.8739	19.9394	7.53071	7.16902	14.0748	0.000847347	-1.39726	down
NLRC5	0.15094	0.193819	0.27076	3.05961	8.17501	2.70037	0.0486477	3.91032	up
EPB41L5	7.29451	7.74443	8.73208	6.50259	5.37651	4.87948	0.0211076	-1.06785	down
LOC102172558	111.65	139.917	133.035	35.1746	49.42	31.1798	1.11365e-08	-2.23719	down
CES2	6.17077	2.58413	4.07768	30.3045	16.8229	29.2458	0.000842325	2.06704	up
LRRC36	0.147615	0.040064	0.134891	0.705969	2.44177	0.829782	0.0393589	2.8022	up
CHST4	7.97256	6.9108	5.51346	29.6909	35.3063	19.532	0.000400698	1.52835	up
LRP3	3.89481	3.42553	3.66703	2.62831	2.2596	1.6847	0.0480433	-1.34328	down
CEBPA	30.0882	42.9047	33.6125	21.3707	21.2427	10.7257	0.000231437	-1.51711	down
HPN	4.17713	2.4908	4.88879	2.51933	0.547161	0.621651	0.0100731	-2.24706	down
KRTDAP	536.668	684.58	707.976	203.261	281.394	205.595	1.76505e-06	-1.98736	down
SPINT2	137.348	140.317	167.39	70.1807	57.0704	54.6753	1.353e-05	-1.79313	down
LOC102175704	34.9117	44.8074	37.2517	21.6156	19.8307	17.6163	0.0130481	-1.45035	down
FBXO17	2.69289	2.40026	3.18939	0.973732	0.482203	0.425574	0.00589944	-2.53427	down
ITPKC	13.3478	11.2492	13.2293	8.68785	8.65138	8.08435	0.0265077	-1.07657	down
TGFB1	0.871634	0.904834	1.35812	4.94295	9.04835	4.14881	0.00251314	2.20348	up
TMEM91	0.928634	0.757464	0.511027	0.188131	0.054383	0.089687	5.62993e-05	-3.08482	down
RABAC1	73.3919	72.7546	75.3084	51.2808	38.3358	38.1881	0.0022514	-1.2996	down
RPS19	825.656	1028.05	861.194	519.001	456.781	597.994	0.00112306	-1.57283	down
CXCL17	0.024437	0	0	4.68204	1.12901	2.80293	0.000236292	7.57746	up
CD177	0.50764	0.21516	0.479463	2.80082	5.13091	1.59779	0.00375795	2.49328	up
LYPD5	0.163499	0.178439	0.235463	9.20418	5.23763	10.5906	4.0479e-09	4.92801	up
KLC3	26.208	22.3275	27.6519	18.4897	8.75234	9.99948	0.000193817	-1.54135	down
THSD7B	0.360006	0.283329	0.33787	0.095326	0.063177	0.163099	0.0340951	-2.09225	down
LOC102174506	0.234881	0.378052	0.024716	2.86637	1.64373	1.39993	0.00171507	2.50629	up
C5AR2	1.75097	1.59313	0.832773	5.92853	11.4651	4.96705	0.0266189	1.88698	up
GLTSCR2	80.8951	72.0183	68.6448	60.8896	49.2517	42.8474	0.0273516	-1.04886	down
LRP1B	1.33046	0.773379	1.32025	0.274371	0.492016	0.39367	0.0369849	-1.48418	down
RPL13A	1331.37	1641.08	1433.26	1130.08	772.407	922.348	0.0392902	-1.1444	down
PTOV1	54.0187	43.5214	48.1008	18.2176	17.4536	18.7186	2.71674e-06	-1.83217	down
SIGLEC11	0.0974	0.068901	0.172034	0.956234	1.67917	0.527652	0.0370843	2.61387	up
KLK9	0.345418	0.276014	0.493719	2.67395	2.11924	2.40577	0.0258057	2.24605	up
KLK12	9.72822	9.03259	5.64418	94.6207	34.6974	65.998	0.0124271	2.48288	up
KLK13	0.803092	0.658524	1.08935	11.3691	5.12097	6.2293	0.00900185	2.88828	up
KLK14	0.332882	0.357959	0.340298	9.36309	5.00313	5.37484	5.27787e-06	3.73461	up
VSIG10L	0.607512	0.611849	0.544217	5.43501	6.34527	4.4984	1.63902e-06	2.66637	up
LOC108633328	0.973376	0.868563	1.07047	0.561551	0.474646	0.563812	0.0158267	-2.25647	down
LOC102191549	0.174266	0.397932	0.328761	1.38139	3.04365	2.54791	0.0230989	2.29263	up
LOC102170417	0.005699	0.009396	0.012053	0.22556	3.08709	0.664295	0.0415828	5.75731	up
LOC102183956	0.084345	0.058551	0.313363	1.63128	6.41633	3.44702	0.0183264	4.65014	up
MYADM	2.558	2.43873	3.42017	6.92731	13.7183	9.35425	0.0327747	1.3381	up
SSC5D	4.17694	2.5417	4.07251	2.02227	1.80448	2.46496	0.0375431	-1.26067	down
NAT14	8.20189	6.48247	6.88454	4.17042	2.82745	4.15078	0.0316211	-1.52069	down
TNNT1	3.64237	3.45516	3.14615	1.1885	0.543015	0.728331	0.00838433	-2.52914	down
ZNF444	6.71461	5.79265	5.28535	3.27747	2.59552	2.37525	0.0490127	-1.34123	down
ZNF71	2.53001	1.98842	1.81333	1.44632	0.622029	1.14627	0.0379717	-1.31685	down
TRIM28	55.7984	46.284	48.8931	41.3164	33.356	30.4965	0.0320396	-1.0297	down
TRIM25	2.07611	5.22526	1.91143	10.6071	12.2953	15.4654	0.00207741	1.66201	up
COIL	7.80857	8.67152	8.20989	4.57876	4.85579	3.66856	0.0329817	-1.19746	down
LPO	0.015349	0.069763	0.024118	0.282771	0.555257	0.280341	0.00431027	2.7304	up
SUPT4H1	15.578	16.5009	16.1886	3.52264	2.56831	15.6532	0.0239524	-1.53455	down
SEPT4	13.2988	9.61307	12.566	35.2762	29.3907	35.1469	0.0200641	1.07721	up
DUSP14	8.50951	8.76622	4.95237	21.4905	32.6127	24.7502	0.0033205	1.36531	up
LOC102170772	3.4146	3.52249	2.7198	27.1047	71.7024	28.1792	0.025706	3.19583	up
ADAP2	1.03235	1.21638	1.30218	5.53098	9.64597	5.01222	0.000748242	1.96978	up
LOC102189340	0.93293	1.12877	1.25368	5.02574	5.14349	4.01591	0.00273672	1.62649	up
LOC102184087	0.56896	0.839058	0.617751	16.3699	48.527	15.2224	0.010884	4.78889	up
NOS2	1.41919	1.89881	0.924406	8.03047	8.25463	12.3609	5.7588e-16	3.0612	up
SDF2	24.785	25.2774	29.1232	15.6364	17.2061	9.13467	0.0157605	-1.31298	down
NXN	26.2658	20.9392	24.1719	16.8769	14.4157	17.6231	0.0231745	-1.04498	down
TANK	6.18771	6.86986	5.27726	12.4078	13.2661	14.3839	0.0100222	1.15942	up
GGT6	7.11259	6.3385	8.31698	2.77411	2.90389	2.97709	0.00311375	-1.83378	down
XAF1	0.720578	0.332173	0.590296	4.30952	20.2942	19.2637	0.00855487	4.17647	up
NLRP1	0.022749	0.022011	0.019304	0.23753	0.754387	0.453499	0.00250968	3.95926	up
LOC106503212	0.004489	0.031182	0	0.758874	1.25882	2.26046	0.000871338	5.93108	up
IFIH1	1.76198	1.60869	2.12356	10.8232	30.5207	25.9068	0.00309187	3.12535	up
LOC108638214	1.03073	1.08678	0.934097	0.141653	0.440594	0.360644	0.0218877	-2.28307	down
MYO15A	0.238262	0.202446	0.360887	0.067963	0.021638	0.229489	0.0399792	-1.91842	down
MRPL27	28.5857	27.4545	26.521	13.2753	13.9952	10.2721	0.00406015	-1.64693	down
NOSTRIN	1.68101	1.91378	2.20684	6.73456	11.1671	7.64168	0.021614	1.63469	up
PIP4K2B	9.3665	7.57995	8.3655	3.80708	3.79898	6.36369	0.00207741	-1.31568	down
GRB7	6.23454	6.40888	5.55279	4.46833	2.67967	2.6051	0.0302283	-1.41721	down
KRT35	0.018418	0.005368	0	1.52596	0.381995	1.24932	0.000512843	5.69923	up
KRT36	0.831853	0.384958	0.832851	356.858	46.0228	318.087	0.000114742	7.96034	up
LOC102177275	76.5253	68.8427	56.6964	467.12	270.854	634.183	0.0196344	2.27038	up
LOC102176997	10.061	10.3449	9.93561	72.1586	36.1089	89.6544	0.0222273	2.17573	up
DHX58	2.28374	1.97077	2.37262	13.0807	16.9283	16.3807	7.5337e-10	2.49046	up
MYO3B	0.199588	0.931955	0.634378	0.061504	0.093525	0.259049	0.00363458	-2.57279	down
LOC102188627	5.84757	3.99539	4.69027	3.65501	2.55679	3.02806	0.0428364	-1.34219	down
LOC102190454	39.2559	39.4564	38.7065	26.0354	29.2799	22.9052	0.0340951	-1.09244	down
VAT1	40.2713	34.7973	40.3757	28.1029	24.8195	25.9208	0.0234304	-1.05262	down
TMEM106A	0.34889	0.399504	0.271956	1.60018	3.50641	2.57664	0.00578855	2.44024	up
FAM171A2	3.4289	2.80216	2.9544	2.0108	1.41956	1.3293	0.046068	-1.53287	down
MYL4	14.4848	10.0378	14.6154	6.67526	4.64185	2.61815	0.00415999	-2.01073	down
LOC102171917	0.829961	0.386492	1.00843	3.63331	3.31133	3.4664	0.0133679	1.76964	up
LOC102178303	0.131902	0.250282	0.058177	1.63949	0.622255	0.563261	0.0354458	1.74839	up
MILR1	0.15956	0.441021	0.144775	2.07945	6.84538	2.75392	0.0267213	3.64324	up
FN3KRP	15.9645	13.8014	16.107	9.74546	8.99486	7.53652	0.0181942	-1.29709	down
CD7	0.959689	0.986475	1.19546	5.23785	13.6189	5.66249	0.047286	2.61386	up
RNF213	3.44782	3.08113	3.87048	15.2069	49.1953	47.0551	0.0310288	2.87366	up
LGALS3BP	5.64561	4.81741	5.28804	14.4227	41.2256	33.268	0.0472313	2.00173	up
DNAH17	0.05148	0.066256	0.059684	0.014236	0.006096	0.016343	0.000243209	-2.72928	down
GPR155	1.25842	0.963157	1.52046	4.20549	4.33814	4.92123	0.0223849	1.37551	up
LOC102180153	0.526897	0.492215	0.624209	0	0.30765	0.00789	6.19885e-05	-2.86346	down
ABCA6	2.34586	3.16996	2.48255	7.30828	14.6856	12.1131	0.0267627	1.60235	up
FAM169A	2.78164	2.45753	3.9464	1.79017	1.40195	0.930488	0.00452247	-1.66677	down
GAPT	0.100501	0.154145	0.258339	0.873289	1.3679	0.958873	0.0279907	2.0523	up
IL31RA	0.07361	0.138194	0.04882	1.02152	0.854276	1.39809	0.0121787	2.37812	up
DDX4	0.889736	0.288043	0.488153	0.111466	0.148668	0.074779	0.0211979	-2.13607	down
ARL15	3.78621	4.12123	7.44415	6.65163	12.446	15.2775	0.0196247	1.3338	up
NDUFS4	42.3698	60.4999	42.7132	37.9695	31.1945	32.5196	0.036032	-1.02312	down
OSMR	2.87145	2.98829	2.89518	10.9713	10.3873	9.09731	0.0175046	1.20042	up
IL7R	0.212241	0.149054	0.251559	3.70179	10.3581	6.14267	0.000722834	4.18223	up
ZNF385B	0.567791	0.540274	0.542021	0.142393	0.046113	0.053854	7.72275e-05	-3.21694	down
ANKRD33B	0.052035	0.092271	0.053659	0.360958	0.574432	0.358707	0.0381552	1.97811	up
ABI3BP	5.76627	6.33102	5.22103	10.4038	9.93687	13.6716	0.00812222	1.1704	up
SLC12A7	2.75529	3.95334	2.43417	14.1797	10.5656	8.80763	0.0039462	1.35481	up
NKD2	6.63155	6.29401	5.33198	6.38678	1.95451	1.83145	0.0311916	-1.38281	down
CEP72	1.18279	1.00809	1.212	5.23864	3.04867	5.75624	0.02578	1.70273	up
SLC9A3	1.64121	1.60787	1.09469	48.3573	13.2565	39.227	0.00280998	4.05492	up
FAM169B	0.519847	0.200222	0.363221	0.043169	0.107537	0.026691	0.00149018	-2.77267	down
FAM174B	7.00643	8.18747	10.2482	4.93415	3.85948	3.00888	0.00396917	-1.61196	down
ACAN	0.516661	0.171829	0.255274	0.074842	0.076719	0.084264	0.0476142	-2.04595	down
MFGE8	11.5863	8.92467	10.7221	97.2683	43.1136	110.456	0.00966341	2.64863	up
NGRN	17.8304	15.9068	18.225	11.1204	11.0884	9.50052	0.00552568	-1.23128	down
IL16	0.278697	0.445332	0.222355	1.37015	2.769	1.48634	0.0212143	2.41695	up
OTUD7A	0.399361	0.24948	0.232918	0.07966	0.08467	0.055626	0.00244511	-2.4949	down
COMMD4	22.1468	19.0613	19.6051	9.39693	10.184	7.17168	0.00351855	-1.68302	down
PML	3.0545	2.23809	2.69214	6.76848	14.3195	14.4198	0.0270237	1.66055	up
AKAP6	1.98996	2.24816	2.35651	4.64228	6.50943	7.35587	0.0358186	1.01493	up
BAZ1A	3.71059	2.62277	3.11172	12.2419	15.2304	7.80211	0.0379036	1.4553	up
SLC40A1	4.0198	3.48135	3.36863	10.1348	8.51027	12.2925	0.00616453	1.20039	up
[truncated: 1,318 more rows]
