# Supplementary material for: LncRNA-mRNA modules involved in goat rumen development: Insights from genome-wide transcriptome profiling
Source: Front Physiol. 2022 Aug 24;13:979121. doi: 10.3389/fphys.2022.979121 (PMC9449361; doi:10.3389/fphys.2022.979121)
Supplement: Supplementary file 8 [file Table1.XLSX]

## Sheet: Sheet1
Supplementary Table S1. The information of qPCR primers used in this study
Gene	Primer Sequences (5’-3’)	Size (bp)	TM (°C)	AESE (%)
TCONS-00087222	F: TTCAACCGTGTCTCAGTA	140	62.3	0.950.03
	R: AAGTTTCCCAGTGTCATA
TCONS-00048272	F: GAAACTGGATGTGCGTAG	173	60.4	0.970.04
	R: ACACCTGCCTGTTACTCT
TCONS-00085708	F: CGTTCGTCCAAGTCCTCC	118	57.9	1.010.05
	R: TCACCCACCTCAACTACAG
β-Actin	F: CCTGCGGCATTCACGAAACTAC	87	59.7
	R: ACAGCACCGTGTTGGCGTAGAG
