# Supplementary material for: LncRNA-mRNA modules involved in goat rumen development: Insights from genome-wide transcriptome profiling
Source: Front Physiol. 2022 Aug 24;13:979121. doi: 10.3389/fphys.2022.979121 (PMC9449361; doi:10.3389/fphys.2022.979121)
Supplement: Supplementary file 9 [file Table5.XLSX]

## Sheet: target
Supplementary Table 5. Target gene prediction of the DELs in goat rumens
F60 vs. F135	Cis Genes	Trans Genes
MSTRG.217714.1	gene10013;gene10008
MSTRG.217714.2	gene10013;gene10008
MSTRG.217719.2	gene10019;gene10017;gene10013;gene10010;gene10020	gene9025
MSTRG.217708.8	gene10020;gene10022;gene10009;gene10008;gene10010
MSTRG.219168.15	gene10082	gene28576;gene28517;gene18113
MSTRG.220383.2	gene10123	gene829
MSTRG.240243.13	gene11208;gene11212;gene11207;gene11209	gene11211
MSTRG.255736.2	gene11858
MSTRG.275477.6	gene12684;gene12685
MSTRG.275493.1	gene12685;gene12689;gene12684;gene12687	gene9686
MSTRG.277253.3	gene12768;gene12772;gene12769	gene5891;gene5890
MSTRG.314600.1	gene14289;gene14291
MSTRG.317507.1	gene14363
MSTRG.324173.1	gene14858
MSTRG.327891.55	gene15291;gene15292	gene15294;gene15295;gene15292
MSTRG.328490.1	gene15363
MSTRG.341401.3	gene15880
MSTRG.346281.4	gene16104
MSTRG.354980.4	gene16535;gene16530;gene16537;gene16528;gene16532;gene16541;gene16536;gene16529;gene16531;gene16534;gene16539;gene16540;gene16527;gene16538	gene28710;gene28517
MSTRG.41220.1	gene1666	gene1665
MSTRG.371559.1	gene17237
MSTRG.377596.2	gene17560;gene17563;gene17567;gene17568;gene17561;gene17562;gene17559;gene17569;gene17565	gene11467;gene24522
MSTRG.381617.2	gene17944;gene17953;gene17946;gene17943
MSTRG.381648.2	gene17953
MSTRG.381654.1	gene17958;gene17957;gene17955;gene17956;gene17959
MSTRG.382423.2	gene18057;gene18055;gene18063;gene18058;gene18062;gene18056;gene18061;gene18060	gene19920;gene26969;gene20463;gene17332;gene2563
MSTRG.385647.1	gene18593;gene18592;gene18590;gene18589;gene18591	gene18591;gene18590;gene18592;gene26054;gene19466;gene12024;gene8002;gene5083;gene926;gene26150;gene25354;gene23470;gene14769;gene12710;gene3428;gene1630
MSTRG.388524.1	gene18781;gene18786;gene18787
MSTRG.390087.1	gene18887	gene27689;gene14605;gene17572
MSTRG.391298.2	gene19006;gene19001;gene19004;gene18998;gene19000;gene18999;gene19005
MSTRG.395600.6	gene19466;gene19465;gene19467	gene27689
MSTRG.399176.1	gene19923;gene19927;gene19925;gene19926;gene19928;gene19924	gene22720;gene27991;gene15363
MSTRG.56614.17	gene2093	gene829;gene14605
MSTRG.443512.10	gene21918;gene21919;gene21923	gene14201;gene12142;gene11827;gene23258;gene20517;gene16231;gene5380;gene3401;gene28311;gene27325;gene26959;gene26823;gene25819;gene24489;gene24068;gene22040;gene21953;gene21533;gene21113;gene20977;gene20510;gene18565;gene18198;gene17233;gene16683;gene16644;gene16154;gene15953;gene14865;gene14224;gene12893;gene12627;gene12496;gene12231;gene12054;gene11877;gene11438;gene11087;gene7571;gene7513;gen…
MSTRG.443934.10	gene21947	gene26041;gene18129;gene18736;gene7155;gene26621;gene26164;gene8675;gene28710;gene28517;gene28313;gene27769;gene26186;gene25199;gene12592;gene8654
MSTRG.453427.1	gene22902;gene22892;gene22899;gene22901;gene22893;gene22897;gene22894;gene22896;gene22895	gene829;gene27689;gene14605
MSTRG.473333.3	gene23803;gene23796;gene23794;gene23792;gene23793;gene23795;gene23800;gene23801	gene23898
MSTRG.475062.2	gene23949;gene23950
MSTRG.476161.18	gene24117;gene24114;gene24116;gene24119	gene12340
MSTRG.479645.1	gene24296
MSTRG.480458.1	gene24338	gene27689
MSTRG.495727.1	gene24927
MSTRG.506242.1	gene25322	gene27999
MSTRG.514018.3	gene25696
MSTRG.517077.1	gene25981;gene25984;gene25979;gene25983;gene25989;gene25988;gene25985;gene25977;gene25990;gene25978;gene25986;gene25991;gene25980
MSTRG.527763.1	gene26638;gene26640;gene26639
MSTRG.549989.1	gene28048
MSTRG.73124.2	gene2928	gene829;gene27689
MSTRG.78712.1	gene3184;gene3186
MSTRG.79584.1	gene3378;gene3376
MSTRG.89585.4	gene4171	gene23611
MSTRG.89618.1	gene4175;gene4176;gene4171	gene20261;gene7028;gene27689
MSTRG.89618.4	gene4176;gene4171;gene4175
MSTRG.112694.1	gene4916;gene4917;gene4914	gene23914
MSTRG.15311.1	gene500
MSTRG.114629.1	gene5145;gene5146
MSTRG.16074.1	gene551
MSTRG.130864.2	gene6143;gene6142;gene6140;gene6139
MSTRG.19017.8	gene635	gene829;gene27689
MSTRG.19035.1	gene635	gene14605
MSTRG.141414.11	gene6542	gene27689
MSTRG.143870.3	gene6617
MSTRG.166522.1	gene7402;gene7401
MSTRG.166955.3	gene7466
MSTRG.167723.1	gene7523;gene7522
MSTRG.168920.1	gene7631;gene7629;gene7636;gene7634;gene7628;gene7633;gene7630;gene7627;gene7632;gene7637;gene7638	gene7061
MSTRG.23018.7	gene782
MSTRG.23389.2	gene802;gene803
MSTRG.178757.1	gene8576;gene8574;gene8570;gene8573;gene8577;gene8575;gene8572	gene28312;gene27769;gene1419
MSTRG.25346.8	gene881;gene884
MSTRG.188878.1	gene8975
MSTRG.191537.1	gene9092;gene9091
MSTRG.191736.5	gene9106
MSTRG.194218.3	gene9214;gene9215;gene9216	gene9217;gene27689
MSTRG.194218.2	gene9217;gene9215;gene9214;gene9216
MSTRG.196452.23	gene9320;gene9322	gene27689;gene829
MSTRG.26625.1	gene938;gene940;gene937;gene939
MSTRG.202687.2	gene9531
MSTRG.27517.1	gene998;gene997
MSTRG.217678.1	gene9994;gene9989;gene9990;gene9988
MSTRG.156546.1		gene829;gene27689;gene14605
MSTRG.16093.1		gene14605
MSTRG.201940.1		gene28584;gene28311;gene28310;gene27822;gene27755;gene27397
MSTRG.259645.1		gene14429;gene23464;gene19141;gene687;gene13775
MSTRG.270867.1		gene829
MSTRG.297730.9		gene12793;gene7155
MSTRG.30856.3		gene21535;gene12793;gene12893;gene7155;gene12041;gene8578
MSTRG.353191.5		gene7155;gene7028
MSTRG.367880.2		gene22678;gene26610;gene21533;gene19932;gene16683;gene13060;gene3948;gene2120;gene25119;gene24016;gene20977;gene20728;gene19279;gene6163;gene4379;gene3401;gene25891;gene22687;gene21683;gene17621;gene15364;gene14865;gene14391;gene14201;gene13439;gene12142;gene7513;gene6616;gene28584;gene28517;gene28402;gene28311;gene28310;gene27995;gene27827;gene27822;gene27755;gene27397;gene27214;gene26823;gene25…
MSTRG.402174.38		gene27030
MSTRG.434779.1		gene27689
MSTRG.450813.1		gene21577;gene16217
MSTRG.540685.20		gene14916
MSTRG.556422.1		gene10023;gene12284;gene1303;gene13942;gene6510;gene28772;gene22717;gene20718;gene17931;gene21526;gene19463;gene16225;gene4141;gene3688;gene2149;gene1148
MSTRG.556428.1		gene5072;gene27699;gene23952;gene12095
MSTRG.557572.5		gene28710;gene28584;gene28010;gene28313;gene28576;gene28517;gene27829;gene27769;gene27828;gene27821;gene28312;gene20389;gene24263;gene20518;gene18089;gene16225;gene13471;gene26041;gene25464;gene24305;gene24191;gene14597;gene14595;gene14554;gene14297;gene14201;gene14080;gene13912;gene13823;gene13715;gene13386;gene13209;gene12734;gene12732;gene12711;gene12629;gene12592;gene12507;gene12480;gene12345…
MSTRG.559371.1		gene5072;gene9504;gene15712;gene9483;gene2193;gene23952;gene22776;gene17635;gene7313
MSTRG.74042.1		gene3396
F135 vs. BW30
MSTRG.228664.31	gene10450;gene10445;gene10446;gene10448	gene829
MSTRG.240243.13	gene11208;gene11212;gene11207;gene11209	gene11211
MSTRG.258284.4	gene11955
MSTRG.279199.21	gene12843;gene12844;gene12845	gene27689;gene829;gene28843
MSTRG.33631.1	gene1302;gene1305;gene1303;gene1306
MSTRG.299806.1	gene13811;gene13812
MSTRG.311739.1	gene14197	gene9025;gene17221;gene3669;gene13719;gene12342
MSTRG.314564.1	gene14288
MSTRG.318096.1	gene14406;gene14397;gene14395;gene14396;gene14398;gene14401;gene14403;gene14399;gene14402;gene14404;gene14394;gene14405	gene4210;gene2195;gene14404;gene6113;gene28584;gene25853;gene24183;gene23435;gene15370;gene11508;gene7020;gene6042;gene1488;gene1277;gene28850;gene28554;gene27943;gene27780;gene27765;gene27699;gene27695;gene25922;gene25323;gene23307;gene22837;gene22774;gene21970;gene21031;gene20859;gene20244;gene20000;gene19307;gene18054;gene17941;gene17373;gene17332;gene17320;gene14395;gene11266;gene10503;gene95…
MSTRG.323726.1	gene14841;gene14842	gene14839
MSTRG.327891.46	gene15292;gene15291	gene15294;gene15295;gene15292
MSTRG.328490.1	gene15363
MSTRG.334923.3	gene15640;gene15642;gene15641	gene27689;gene14605
MSTRG.335180.1	gene15648	gene15649;gene905
MSTRG.338497.1	gene15809;gene15811;gene15807	gene20894;gene23400;gene21563;gene20530;gene18822;gene16192;gene11100;gene9524;gene7320;gene3426
MSTRG.341401.3	gene15880
MSTRG.346281.4	gene16104
MSTRG.346999.1	gene16136;gene16134;gene16137;gene16133
MSTRG.354575.1	gene16496;gene16498;gene16500;gene16502;gene16499;gene16501	gene24541;gene9803;gene19985;gene19813;gene16843;gene14440;gene13808;gene12513;gene12337;gene8167;gene25045;gene20743;gene20692;gene19347;gene19255;gene19217;gene18988;gene18579;gene18145;gene12339;gene9611;gene8746;gene6255;gene6052;gene2255;gene2043;gene1622;gene1266;gene27202;gene25955;gene24722;gene24467;gene24448;gene24063;gene23965;gene22982;gene22865;gene21567;gene21392;gene19128;gene18283…
MSTRG.354980.4	gene16535;gene16530;gene16537;gene16528;gene16532;gene16541;gene16536;gene16529;gene16531;gene16534;gene16539;gene16540;gene16527;gene16538	gene28710;gene28517
MSTRG.355340.7	gene16582;gene16578;gene16579	gene18565;gene14201;gene4378
MSTRG.357210.4	gene16706;gene16709;gene16705;gene16710
MSTRG.357209.3	gene16706;gene16710;gene16705;gene16709	gene3426
MSTRG.357209.1	gene16706;gene16710;gene16705;gene16709
MSTRG.357210.11	gene16709;gene16710;gene16705;gene16706
MSTRG.357209.2	gene16709;gene16710;gene16705;gene16706
MSTRG.357210.3	gene16710;gene16705;gene16709;gene16706
MSTRG.357542.23	gene16738;gene16735;gene16739
MSTRG.360017.2	gene16871
MSTRG.371976.1	gene17258	gene10708;gene1161;gene15453;gene14914;gene24474;gene24412;gene23307;gene22492;gene14869;gene14868;gene14380;gene13422;gene12306;gene8915;gene6234;gene3486
MSTRG.377596.2	gene17560;gene17563;gene17567;gene17568;gene17561;gene17562;gene17559;gene17569;gene17565	gene11467;gene24522
MSTRG.380860.1	gene17821;gene17827;gene17825;gene17822;gene17826;gene17828	gene25800;gene18853;gene1400
MSTRG.387952.3	gene18747	gene10857
MSTRG.387939.23	gene18747
MSTRG.389111.2	gene18839;gene18842;gene18844;gene18836;gene18838
MSTRG.390122.13	gene18887	gene829
MSTRG.390307.2	gene18895
MSTRG.391298.2	gene19006;gene19001;gene19004;gene18998;gene19000;gene18999;gene19005
MSTRG.395600.6	gene19466;gene19465;gene19467	gene27689
MSTRG.395644.19	gene19475;gene19474
MSTRG.396735.21	gene19664;gene19667;gene19670;gene19676;gene19662;gene19660;gene19668;gene19663;gene19661;gene19675;gene19665;gene19677	gene23889;gene12706;gene22896;gene19816;gene19687;gene18480;gene17966;gene17778;gene16205;gene16129;gene14362;gene11695;gene9926;gene6805;gene6086;gene2371;gene954;gene953
MSTRG.396834.3	gene19688;gene19689;gene19691;gene19690
MSTRG.396834.14	gene19689;gene19688;gene19691;gene19690
MSTRG.396833.5	gene19689;gene19688;gene19691;gene19690
MSTRG.396833.8	gene19689;gene19688;gene19691;gene19690
MSTRG.396834.2	gene19690;gene19691;gene19688;gene19689	gene6254
MSTRG.396834.25	gene19690;gene19691;gene19688;gene19689	gene8123;gene1451
MSTRG.396834.7	gene19690;gene19691;gene19688;gene19689	gene15432;gene19069
MSTRG.396833.18	gene19690;gene19691;gene19689;gene19688
MSTRG.396834.10	gene19690;gene19691;gene19689;gene19688
MSTRG.396834.15	gene19691;gene19689;gene19688;gene19690
MSTRG.396834.30	gene19691;gene19689;gene19690	gene25456;gene7192;gene17317;gene10398
MSTRG.416667.1	gene20550;gene20551
MSTRG.416668.51	gene20550;gene20551
MSTRG.56937.1	gene2110;gene2108	gene20059;gene27238;gene23351;gene18267;gene16624;gene8464
MSTRG.430305.1	gene21157
MSTRG.434146.11	gene21413;gene21410;gene21411;gene21409	gene27689
MSTRG.58231.2	gene2196;gene2194;gene2192;gene2191;gene2195	gene2193;gene21573;gene1336;gene830
MSTRG.447087.11	gene22047
MSTRG.448574.23	gene22459;gene22457;gene22466;gene22463;gene22458;gene22460;gene22454;gene22465;gene22455
MSTRG.449007.1	gene22556;gene22573;gene22575;gene22557;gene22564;gene22561;gene22560;gene22572;gene22570;gene22554;gene22558;gene22566;gene22555;gene22562;gene22571;gene22567;gene22565;gene22563;gene22559;gene22574
MSTRG.449826.1	gene22648;gene22645;gene22643;gene22646;gene22647
MSTRG.451305.9	gene22746;gene22745;gene22747
MSTRG.469975.2	gene23624	gene27689;gene829
MSTRG.470781.3	gene23653;gene23654;gene23656	gene829;gene27689;gene14605
MSTRG.473333.2	gene23793;gene23795;gene23800;gene23801;gene23803;gene23796;gene23794;gene23792	gene23898
MSTRG.474925.1	gene23940;gene23942;gene23941	gene16337
MSTRG.477386.2	gene24207;gene24203;gene24206;gene24208;gene24205;gene24204	gene18241;gene7068
MSTRG.480849.2	gene24344	gene12480;gene26001;gene23359;gene18001;gene21246;gene14346;gene13540;gene13214
MSTRG.482235.1	gene24404;gene24406	gene22148
MSTRG.498986.1	gene25037	gene16495;gene11751;gene10157
MSTRG.512492.4	gene25523;gene25522;gene25524	gene23610
MSTRG.514989.3	gene25730;gene25731;gene25733;gene25729;gene25735;gene25734	gene829;gene27689;gene14605
MSTRG.517023.1	gene25970;gene25973;gene25967;gene25965;gene25971;gene25972;gene25968
MSTRG.517534.1	gene26058;gene26044;gene26054;gene26050;gene26057;gene26056;gene26047;gene26049;gene26046;gene26061;gene26055;gene26051;gene26053;gene26048;gene26045;gene26052;gene26059	gene28473;gene6276;gene1112;gene1096;gene26186;gene19722;gene18482;gene16825;gene13647;gene28602;gene27397;gene27217;gene25903;gene23380;gene23362;gene23258;gene21365;gene21260;gene20389;gene20022;gene18592;gene16487;gene16099;gene14393;gene11413;gene10146;gene9092;gene7028;gene6069
MSTRG.527223.1	gene26617
MSTRG.530310.64	gene26764
MSTRG.544049.15	gene27556;gene27557	gene28313;gene27821;gene27769;gene21683;gene20180;gene13507;gene28849;gene28820;gene28819;gene28787;gene28753;gene28719;gene28673;gene28672;gene28473;gene28333;gene28225;gene28224;gene28223;gene28222;gene28055;gene27888;gene27887;gene27779;gene27778;gene27751;gene27750;gene27749;gene27748;gene27747;gene27746;gene25464;gene28517;gene25119;gene24533;gene23307;gene20609;gene19509;gene18473;gene17909…
MSTRG.544049.20	gene27556;gene27557	gene28313;gene27821;gene27769;gene20180;gene13507;gene28849;gene28820;gene28819;gene28787;gene28753;gene28719;gene28673;gene28672;gene28473;gene28333;gene28225;gene28224;gene28223;gene28222;gene28055;gene27888;gene27887;gene27779;gene27778;gene27751;gene27750;gene27749;gene27748;gene27747;gene27746;gene25464;gene28517;gene25119;gene24533;gene24213;gene23307;gene20609;gene19509;gene18473;gene17909…
MSTRG.544049.21	gene27557;gene27556	gene28313;gene27821;gene27769;gene21683;gene20180;gene13507;gene28849;gene28820;gene28819;gene28787;gene28753;gene28719;gene28673;gene28672;gene28473;gene28333;gene28225;gene28224;gene28223;gene28222;gene28055;gene27888;gene27887;gene27779;gene27778;gene27751;gene27750;gene27749;gene27748;gene27747;gene27746;gene25464;gene28517;gene25119;gene24533;gene23307;gene20609;gene19509;gene18473;gene17909…
MSTRG.544049.6	gene27557;gene27556	gene28313;gene27821;gene27769;gene21683;gene20180;gene13507;gene28850;gene28849;gene28820;gene28819;gene28787;gene28753;gene28719;gene28673;gene28672;gene28577;gene28473;gene28333;gene28225;gene28224;gene28223;gene28222;gene28055;gene27888;gene27887;gene27780;gene27779;gene27778;gene27751;gene27750;gene27749;gene27748;gene27747;gene27746;gene25464;gene24305;gene28517;gene25119;gene24533;gene23307…
MSTRG.546755.1	gene27822	gene28313;gene27821;gene27769;gene21683;gene20180;gene13507;gene28849;gene28820;gene28819;gene28787;gene28753;gene28719;gene28673;gene28672;gene28577;gene28473;gene28225;gene28224;gene28223;gene28222;gene28055;gene27779;gene27778;gene27751;gene27750;gene27749;gene27748;gene27747;gene27746;gene25464;gene28517;gene25119;gene24533;gene23307;gene20609;gene19509;gene18473;gene17909;gene1119;gene27851;…
MSTRG.546755.6	gene27822	gene27821;gene27769;gene28313;gene20430;gene21683;gene20180;gene13507;gene2330;gene28849;gene28820;gene28819;gene28787;gene28719;gene28673;gene28672;gene28577;gene28473;gene28333;gene28225;gene28224;gene28223;gene28222;gene28055;gene27888;gene27887;gene27779;gene27778;gene27751;gene27750;gene27749;gene27748;gene27747;gene27746;gene25464;gene3807;gene28517;gene25119;gene24533;gene23307;gene20609;g…
MSTRG.547304.1	gene27868	gene17210;gene17209;gene27869;gene10805
MSTRG.557571.12	gene28312;gene28313	gene27769;gene28517
MSTRG.557572.13	gene28313;gene28312	gene27769;gene28517;gene27755;gene28710
MSTRG.565955.1	gene28693	gene20530;gene24216;gene17479;gene8007;gene6614
MSTRG.72154.1	gene2882	gene9508;gene21644;gene22919;gene13173;gene7812;gene7087;gene14393;gene1255;gene28517;gene23789;gene21925;gene19211;gene14396;gene13739;gene12711;gene8013;gene27685;gene24253;gene22970;gene22595;gene22009;gene21871;gene21349;gene20010;gene17299;gene17233;gene15002;gene14768;gene14451;gene14368;gene13453;gene13211;gene11421;gene8131;gene2016;gene381;gene1038
MSTRG.77577.1	gene3131	gene16187
MSTRG.88686.5	gene4132;gene4131
MSTRG.89480.23	gene4161	gene829;gene27689
MSTRG.89618.1	gene4175;gene4176;gene4171	gene20261;gene7028;gene27689
MSTRG.97429.3	gene4465
MSTRG.134717.1	gene6337	gene14605
MSTRG.134716.4	gene6337
MSTRG.143284.4	gene6582	gene26039;gene18011;gene11300;gene28670;gene28584;gene23307;gene16538;gene6365;gene1038
MSTRG.147999.1	gene6744
MSTRG.153439.1	gene6983
MSTRG.168920.1	gene7631;gene7629;gene7636;gene7634;gene7628;gene7633;gene7630;gene7627;gene7632;gene7637;gene7638	gene7061
MSTRG.175066.1	gene8067;gene8068;gene8065;gene8069;gene8064	gene18594
MSTRG.176148.2	gene8217;gene8222;gene8220	gene26072;gene23110;gene20576;gene16230
MSTRG.176399.4	gene8252;gene8248;gene8251;gene8249;gene8250	gene21866
MSTRG.176399.2	gene8252;gene8251;gene8249;gene8250;gene8248	gene8235;gene21866;gene16495
MSTRG.179051.1	gene8596;gene8594
MSTRG.182979.1	gene8742	gene8740
MSTRG.25346.8	gene881;gene884
MSTRG.190830.1	gene9028;gene9032;gene9025;gene9030;gene9031;gene9027;gene9029;gene9026
MSTRG.202687.2	gene9531
MSTRG.215413.1	gene9918	gene15427;gene18243;gene3426;gene7028;gene16487;gene13335;gene21230;gene18209;gene16595
MSTRG.45911.1		gene829;gene14605;gene27689
MSTRG.55472.1		gene8745;gene8864;gene8863;gene8793;gene8836;gene8867;gene8730;gene8753
MSTRG.430280.58		gene27689;gene829
MSTRG.259645.1		gene14429;gene23464;gene19141;gene687;gene13775
MSTRG.368784.3		gene18248;gene15821;gene10146;gene25654;gene25113;gene18967;gene3537
MSTRG.560121.18		gene28517;gene28402;gene27829;gene27827;gene28711;gene28693;gene28584;gene28311;gene28310;gene28011;gene13456;gene10786;gene28710;gene27822;gene27397
MSTRG.419046.1		gene16187;gene21419;gene20583;gene12538;gene1996;gene28670;gene28517;gene28198;gene26041;gene21113;gene18699;gene12476;gene3790;gene2576;gene1336
MSTRG.552011.3		gene23672
MSTRG.445493.1		gene8745;gene8793;gene8863;gene8836;gene8864;gene8730;gene8867;gene8753;gene10805
MSTRG.86219.17		gene27689;gene829
MSTRG.557572.5		gene28710;gene28584;gene28010;gene28313;gene28576;gene28517;gene27829;gene27769;gene27828;gene27821;gene28312;gene20389;gene24263;gene20518;gene18089;gene16225;gene13471;gene26041;gene25464;gene24305;gene24191;gene14597;gene14595;gene14554;gene14297;gene14201;gene14080;gene13912;gene13823;gene13715;gene13386;gene13209;gene12734;gene12732;gene12711;gene12629;gene12592;gene12507;gene12480;gene12345…
MSTRG.540867.1		gene26737;gene24315;gene18059;gene10621;gene7571;gene25654;gene24392;gene20569;gene16534;gene12474;gene9033;gene26172;gene23753;gene21800;gene21798;gene19866;gene19602;gene19601;gene17689;gene15503;gene15002;gene12387;gene12359;gene6360;gene6216
MSTRG.544033.1		gene26018;gene25928;gene20546;gene17345;gene16155;gene5293;gene28198;gene23131;gene21246;gene20159;gene19894;gene13622;gene12346;gene9503;gene9120;gene7923;gene3488
MSTRG.536990.7		gene27016;gene20261
MSTRG.558246.3		gene16156;gene8817;gene1053
MSTRG.256981.4		gene27685;gene24066;gene26065;gene24348;gene22987;gene17572;gene7028
MSTRG.489146.1		gene14605;gene4934
MSTRG.104682.1		gene27689;gene829
MSTRG.570197.4		gene5990
MSTRG.155742.1		gene18955;gene16226;gene25451;gene14787;gene6034;gene3528;gene27513;gene24093;gene23747;gene18281;gene11500;gene10307;gene9491;gene8078;gene1236
MSTRG.549278.1		gene27835;gene23664;gene20077;gene25470;gene20801;gene17646;gene11985;gene5689;gene2713;gene1515;gene27362;gene25701;gene23805;gene23192;gene20480;gene18482;gene17330;gene17317;gene14782;gene14352;gene13796;gene13715;gene13183;gene12665;gene12365;gene12258;gene8115;gene7013;gene6178;gene2250;gene998
MSTRG.280264.1		gene3396
MSTRG.540685.20		gene14916
MSTRG.550104.3		gene23247;gene17956;gene14404;gene10721;gene6080
MSTRG.250714.1		gene13934;gene14340;gene19938;gene8578
MSTRG.560121.2		gene28517;gene10786;gene28670;gene28473;gene27829;gene28711;gene28011;gene20463
MSTRG.301919.6		gene8654
MSTRG.566220.8		gene28710;gene28313;gene28517;gene28010;gene28584;gene28711;gene27829;gene28011;gene28576;gene27828;gene22889;gene4096;gene743;gene16799;gene5380;gene26959;gene22678;gene20517;gene17297;gene17233;gene12837;gene12538;gene8931;gene6896;gene6410;gene27995;gene24483;gene21956;gene14224;gene12496;gene4691;gene2018;gene16;gene26610;gene20510;gene18779;gene17962;gene17782;gene16683;gene12627;gene12539;g…
MSTRG.57800.1		gene829;gene27689;gene14605
MSTRG.386226.2		gene28164;gene19742;gene16495;gene993
MSTRG.356091.4		gene14605
MSTRG.250588.3		gene829;gene27689
MSTRG.547844.1		gene5990;gene25654;gene22777
MSTRG.10298.46		gene27689;gene14605
MSTRG.419289.1		gene7454;gene24425;gene24065;gene17317;gene16627;gene16565;gene13087
MSTRG.355845.20		gene829;gene27689;gene14605
MSTRG.558021.2		gene7343;gene5990;gene25654;gene22777;gene21958;gene20861;gene16619;gene12111;gene11134;gene11089;gene4441;gene3698;gene3523;gene3289
MSTRG.199235.4		gene14605
MSTRG.559984.3		gene22497
MSTRG.434779.1		gene27689
BW30 vs. AW150
MSTRG.31316.1	gene1142;gene1141;gene1140;gene1137;gene1138
MSTRG.275330.1	gene12672	gene25922;gene20005;gene27790
MSTRG.275330.1	gene12672
MSTRG.275477.6	gene12684;gene12685
MSTRG.337362.1	gene15725;gene15720;gene15722;gene15721	gene27566;gene16466;gene26404;gene20082;gene18161;gene17766;gene15942;gene15939;gene13332
MSTRG.337362.1	gene15725;gene15720;gene15722;gene15721
MSTRG.381628.9	gene17953
MSTRG.395138.2	gene19418;gene19420
MSTRG.429175.1	gene21120;gene21121
MSTRG.467770.3	gene23439;gene23434;gene23435;gene23438;gene23441;gene23437;gene23431;gene23443;gene23444;gene23429;gene23442;gene23430	gene27689
MSTRG.469975.2	gene23624	gene27689;gene829
MSTRG.476499.1	gene24149;gene24148;gene24151;gene24147	gene27360
MSTRG.480458.1	gene24338	gene27689
MSTRG.510151.8	gene25456;gene25457	gene8864;gene8793;gene8745;gene8863;gene8836;gene8867;gene8730;gene8753;gene829;gene27689
MSTRG.512492.4	gene25523;gene25522;gene25524	gene23610
MSTRG.512492.4	gene25523;gene25522;gene25524
MSTRG.559168.6	gene28362	gene28362;gene2179;gene2178;gene2177;gene27490;gene3384
MSTRG.559168.6	gene28362
MSTRG.78606.1	gene3177;gene3178;gene3179
MSTRG.89974.1	gene4207;gene4203;gene4206;gene4208;gene4204;gene4209	gene12284
MSTRG.89974.2	gene4209;gene4204;gene4208;gene4206;gene4203;gene4207	gene12284
MSTRG.89974.2	gene4209;gene4204;gene4208;gene4206;gene4203;gene4207
MSTRG.101968.9	gene4609;gene4610
MSTRG.15667.6	gene535	gene21532;gene7028
MSTRG.133136.2	gene6259;gene6254;gene6258;gene6256;gene6252;gene6261;gene6251;gene6257;gene6253	gene6255;gene16487;gene18818;gene22061;gene21640;gene16155
MSTRG.154887.6	gene7051;gene7047;gene7050;gene7048	gene7405;gene1445;gene1303;gene28164;gene3401;gene2014;gene11087;gene9245
MSTRG.154887.6	gene7051;gene7047;gene7050;gene7048
MSTRG.173973.1	gene7933;gene7931;gene7930;gene7932	gene19247;gene16073;gene4760;gene26064;gene23307;gene23152;gene14554;gene6262;gene27214;gene26021;gene24994;gene24469;gene23351;gene21933;gene21048;gene20681;gene16298;gene14412;gene14362;gene13777;gene13538;gene12538;gene12447;gene12421;gene11947;gene11145;gene11093;gene11092;gene9479;gene9092;gene7154;gene7143;gene7057;gene7039;gene7015;gene6313;gene6039;gene4316;gene3817;gene2624;gene2561;gene…
MSTRG.174266.7	gene7971;gene7964;gene7967;gene7966;gene7965	gene23862;gene14605;gene18194
MSTRG.191537.1	gene9092;gene9091
MSTRG.10298.46		gene27689;gene14605
MSTRG.133752.9		gene10130
MSTRG.236768.5		gene14605
MSTRG.29754.6		gene27689;gene14605;gene829;gene18594
MSTRG.29754.8		gene829
MSTRG.330618.14		gene28839
MSTRG.332911.1		gene12793;gene11768;gene23862
MSTRG.34031.1		gene12284
MSTRG.343459.1		gene12793
MSTRG.354070.2		gene20261;gene14605
MSTRG.536990.7		gene27016;gene20261
MSTRG.552009.1		gene23672
MSTRG.86219.17		gene27689;gene829
