# Supplementary material for: LncRNA-mRNA modules involved in goat rumen development: Insights from genome-wide transcriptome profiling
Source: Front Physiol. 2022 Aug 24;13:979121. doi: 10.3389/fphys.2022.979121 (PMC9449361; doi:10.3389/fphys.2022.979121)
Supplement: Supplementary file 10 [file Table7.XLSX]

## Sheet: sheet
Supplementary Table 7. KEGG analysis of the trans-target genes for DELs in this study
Category	Term	Count	%	Fold Enrichment	P Value	Genes
F60 vs. F135
KEGG_PATHWAY	chx05164:Influenza A	10	1.76678	2.91808	0.00691415	MAP2K4, MAP2K1, XPO1, PABPN1, LOC102187998, LOC102187356, LOC102188267, TICAM1, RELA, PABPN1L
KEGG_PATHWAY	chx04612:Antigen processing and presentation	6	1.06007	4.35211	0.0116583	LOC102187998, RFXAP, TAP2, TAP1, LOC102187356, LOC102188267
KEGG_PATHWAY	chx00830:Retinol metabolism	5	0.883392	4.88218	0.0183732	LOC102171556, LOC102191297, LOC102190811, LOC102177329, LOC102188176
KEGG_PATHWAY	chx05310:Asthma	4	0.706714	6.55157	0.0220649	LOC102187998, IL9, LOC102187356, LOC102188267
KEGG_PATHWAY	chx05166:HTLV-I infection	11	1.94346	2.21635	0.0255647	FOSL1, MAP2K4, XPO1, KAT5, WNT3A, LOC102187998, LOC102187356, LOC102188267, ADCY6, RELA, RELB
KEGG_PATHWAY	chx05340:Primary immunodeficiency	4	0.706714	5.97349	0.0281591	CD19, RFXAP, TAP2, TAP1
KEGG_PATHWAY	chx05202:Transcriptional misregulation in cancer	8	1.41343	2.5547	0.0359792	RXRB, CEBPA, TLX1, LMO2, WHSC1, FOXO1, RELA, RUNX2
KEGG_PATHWAY	chx05321:Inflammatory bowel disease (IBD)	5	0.883392	3.84656	0.0397462	LOC102187998, TBX21, LOC102187356, LOC102188267, RELA
KEGG_PATHWAY	chx04650:Natural killer cell mediated cytotoxicity	6	1.06007	2.79493	0.0619766	LOC102178352, LOC102177708, SHC2, MAP2K1, RAET1E, LAT
KEGG_PATHWAY	chx04672:Intestinal immune network for IgA production	4	0.706714	4.06197	0.0737897	LOC102187998, LOC102187356, MADCAM1, LOC102188267
KEGG_PATHWAY	chx04974:Protein digestion and absorption	6	1.06007	2.58176	0.0810258	ELN, COL6A2, COL6A1, ATP1B3, LOC102183207, SLC38A2
KEGG_PATHWAY	chx04320:Dorso-ventral axis formation	3	0.530035	5.85861	0.0909885	MAP2K1, FMN2, CPEB2
KEGG_PATHWAY	chx05221:Acute myeloid leukemia	4	0.706714	3.6927	0.0921894	CEBPA, TCF7L1, MAP2K1, RELA
KEGG_PATHWAY	chx05168:Herpes simplex infection	8	1.41343	2.02088	0.0985667	CDC34, LOC102187998, TAP2, TAP1, LOC102187356, LOC102188267, TICAM1, RELA
F135 vs. BW30
KEGG_PATHWAY	chx04270:Vascular smooth muscle contraction	13	1.24164	3.65419	0.000202582	ARHGEF11, PPP1R14A, MAP2K1, PLA2G1B, ITPR3, ADRA1B, PPP1CA, PPP1CB, GNA12, KCNMA1, MAPK1, PRKACA, MAPK3
KEGG_PATHWAY	chx04720:Long-term potentiation	8	0.764088	4.06914	0.00320565	PPP1CB, MAP2K1, MAPK1, ITPR3, PRKACA, GRIN2C, PPP1CA, MAPK3
KEGG_PATHWAY	chx04320:Dorso-ventral axis formation	5	0.477555	6.16239	0.00792025	MAP2K1, NOTCH4, MAPK1, CPEB2, MAPK3
KEGG_PATHWAY	chx04915:Estrogen signaling pathway	9	0.859599	3.06809	0.008598	SHC2, HSP70.1, MAP2K1, LOC102177850, MAPK1, ITPR3, PRKACA, ESR2, MAPK3
KEGG_PATHWAY	chx04910:Insulin signaling pathway	11	1.05062	2.51778	0.0116219	PPP1CB, SHC2, MAP2K1, G6PC, LOC102173992, MAPK1, TSC1, PRKACA, FOXO1, PPP1CA, MAPK3
KEGG_PATHWAY	chx05216:Thyroid cancer	5	0.477555	5.5249	0.0117034	RXRB, TCF7L1, MAP2K1, MAPK1, MAPK3
KEGG_PATHWAY	chx03015:mRNA surveillance pathway	9	0.859599	2.884	0.0122765	PPP1CB, SMG1, PABPN1, CPSF1, PCF11, ALYREF, MSI1, PPP1CA, PABPN1L
KEGG_PATHWAY	chx04510:Focal adhesion	14	1.33715	2.15684	0.0126246	MAP2K1, SHC2, PXN, TNC, LAMC1, PPP1CA, PPP1CB, COL6A2, COL4A4, FLNA, MAPK1, COL6A3, TLN1, MAPK3
KEGG_PATHWAY	chx05020:Prion diseases	5	0.477555	5.34074	0.0131823	MAP2K1, MAPK1, LAMC1, PRKACA, MAPK3
KEGG_PATHWAY	chx04022:cGMP-PKG signaling pathway	11	1.05062	2.34993	0.018146	PPP1CB, MAP2K1, GNA12, KCNMA1, MAPK1, ADRB1, GATA4, ITPR3, ADRA1B, PPP1CA, MAPK3
KEGG_PATHWAY	chx04919:Thyroid hormone signaling pathway	9	0.859599	2.64587	0.0197987	RXRB, MAP2K1, NOTCH4, MAPK1, GATA4, PRKACA, FOXO1, SLC9A1, MAPK3
KEGG_PATHWAY	chx05340:Primary immunodeficiency	5	0.477555	4.71242	0.0202633	CD19, RFXAP, TAP1, ORAI1, RAG1
KEGG_PATHWAY	chx04370:VEGF signaling pathway	6	0.573066	3.3731	0.0313062	SHC2, MAP2K1, SPHK1, PXN, MAPK1, MAPK3
KEGG_PATHWAY	chx04611:Platelet activation	9	0.859599	2.32581	0.0388145	PPP1CB, ORAI1, MAPK1, ITPR3, TLN1, PRKACA, RASGRP2, PPP1CA, MAPK3
KEGG_PATHWAY	chx04540:Gap junction	7	0.668577	2.70254	0.0437522	MAP2K1, TUBB1, MAPK1, ADRB1, ITPR3, PRKACA, MAPK3
KEGG_PATHWAY	chx04261:Adrenergic signaling in cardiomyocytes	9	0.859599	2.16842	0.0547172	PPP1CB, TPM2, MAPK1, ADRB1, PRKACA, ADRA1B, PPP1CA, SLC9A1, MAPK3
KEGG_PATHWAY	chx04612:Antigen processing and presentation	6	0.573066	2.74667	0.0657963	HSP70.1, LOC102172138, LOC102177850, PSME3, RFXAP, TAP1
KEGG_PATHWAY	chx04114:Oocyte meiosis	8	0.764088	2.22918	0.0663736	PPP1CB, MAP2K1, MAPK1, ITPR3, PRKACA, CPEB2, PPP1CA, MAPK3
KEGG_PATHWAY	chx05223:Non-small cell lung cancer	5	0.477555	3.14161	0.072943	RXRB, MAP2K1, MAPK1, FHIT, MAPK3
KEGG_PATHWAY	chx04974:Protein digestion and absorption	8	0.764088	2.1725	0.0740143	COL18A1, LOC102178246, COL4A4, COL6A2, COL6A3, COL9A3, LOC102183207, LOC102168609
KEGG_PATHWAY	chx00410:beta-Alanine metabolism	4	0.382044	3.76993	0.0875733	LOC102169793, AOC2, CARNS1, LOC102168295
KEGG_PATHWAY	chx04970:Salivary secretion	6	0.573066	2.46496	0.0945198	KCNMA1, ADRB1, ITPR3, PRKACA, ADRA1B, SLC9A1
KEGG_PATHWAY	chx05168:Herpes simplex infection	11	1.05062	1.75368	0.0951954	PPP1CB, PER1, CDC34, LOC102172138, EEF1D, ALYREF, TRAF6, LOC102186893, TAP1, IKBKE, PPP1CA
KEGG_PATHWAY	chx05205:Proteoglycans in cancer	11	1.05062	1.74499	0.0978124	PPP1CB, MAP2K1, PXN, FLNA, MAPK1, ITPR3, PRKACA, HSPG2, PPP1CA, SLC9A1, MAPK3
BW30 vs. AW150
KEGG_PATHWAY	chx00592:alpha-Linolenic acid metabolism	4	2.24719	24.8407	0.000487849	LOC102168673, PLA2G2F, PLA2G2C, PLA2G5
KEGG_PATHWAY	chx00591:Linoleic acid metabolism	4	2.24719	20.3242	0.000888143	LOC102168673, PLA2G2F, PLA2G2C, PLA2G5
KEGG_PATHWAY	chx04975:Fat digestion and absorption	4	2.24719	14.9044	0.00220051	LOC102168673, PLA2G2F, PLA2G2C, PLA2G5
KEGG_PATHWAY	chx00565:Ether lipid metabolism	4	2.24719	14.5804	0.00234455	LOC102168673, PLA2G2F, PLA2G2C, PLA2G5
KEGG_PATHWAY	chx00590:Arachidonic acid metabolism	4	2.24719	9.06348	0.00894436	LOC102168673, PLA2G2F, PLA2G2C, PLA2G5
KEGG_PATHWAY	chx04972:Pancreatic secretion	4	2.24719	7.53593	0.0147545	LOC102168673, PLA2G2F, PLA2G2C, PLA2G5
KEGG_PATHWAY	chx00564:Glycerophospholipid metabolism	4	2.24719	7.13508	0.0170702	LOC102168673, PLA2G2F, PLA2G2C, PLA2G5
KEGG_PATHWAY	chx03015:mRNA surveillance pathway	4	2.24719	6.70698	0.0201039	SMG1, PABPN1, PCF11, RNPS1
KEGG_PATHWAY	chx04270:Vascular smooth muscle contraction	4	2.24719	5.88331	0.028272	LOC102168673, PLA2G2F, PLA2G2C, PLA2G5
KEGG_PATHWAY	chx04068:FoxO signaling pathway	4	2.24719	5.323	0.0364851	MAPK11, PRKAB2, GADD45B, MAPK12
KEGG_PATHWAY	chx05014:Amyotrophic lateral sclerosis (ALS)	3	1.68539	8.98256	0.0418479	MAPK11, MAPK12, GRIN2D
KEGG_PATHWAY	chx04917:Prolactin signaling pathway	3	1.68539	6.28779	0.0787347	MAPK11, LHB, MAPK12
KEGG_PATHWAY	chx04912:GnRH signaling pathway	3	1.68539	6.06052	0.0838799	MAPK11, LHB, MAPK12
