# Supplementary material for: LncRNA-mRNA modules involved in goat rumen development: Insights from genome-wide transcriptome profiling
Source: Front Physiol. 2022 Aug 24;13:979121. doi: 10.3389/fphys.2022.979121 (PMC9449361; doi:10.3389/fphys.2022.979121)
Supplement: Supplementary file 11 [file Table8.XLSX]

## Sheet: sheet
Supplementary Table 8. GO analysis of the DGEs in goat rumens
Category	Term	Count	%	Fold Enrichment	P Value	Genes
F60 vs. F135
GOTERM_BP_DIRECT	GO:0001649~osteoblast differentiation	9	0.610583	2.27962	0.0407907	BMP3, SFRP1, BMP2, MYOC, WNT3A, TP53INP2, IGFBP3, JUNB, EPHA2
GOTERM_BP_DIRECT	GO:0001657~ureteric bud development	6	0.407056	3.76318	0.018183	RET, SFRP1, ARG2, RARB, BMP7, CRLF1
GOTERM_BP_DIRECT	GO:0001662~behavioral fear response	6	0.407056	3.95134	0.0147535	DPP4, LOC102186539, MDK, PENK, BCL2, ASIC1
GOTERM_BP_DIRECT	GO:0001666~response to hypoxia	12	0.814111	2.54925	0.00640331	DPP4, RYR2, ARNT2, EGLN3, BMP2, P2RX3, NOS2, CAV1, NOS1, PLEKHN1, ADA, LOC102191717
GOTERM_BP_DIRECT	GO:0001678~cellular glucose homeostasis	5	0.339213	4.11597	0.0286771	NGFR, HKDC1, NR1D1, HK2, FOXA3
GOTERM_BP_DIRECT	GO:0001952~regulation of cell-matrix adhesion	4	0.27137	6.58556	0.0182416	ONECUT2, MYOC, MINK1, BCL2
GOTERM_BP_DIRECT	GO:0002548~monocyte chemotaxis	4	0.27137	6.58556	0.0182416	LGALS3, LOC102175889, ANXA1, FLT1
GOTERM_BP_DIRECT	GO:0003337~mesenchymal to epithelial transition involved in metanephros morphogenesis	3	0.203528	7.90267	0.049258	GREM1, SALL1, SIX2
GOTERM_BP_DIRECT	GO:0003358~noradrenergic neuron development	3	0.203528	13.1711	0.0163729	INSM1, ASCL1, PHOX2B
GOTERM_BP_DIRECT	GO:0006486~protein glycosylation	15	1.01764	2.03677	0.0144006	GALNT5, ST8SIA1, GALNT15, B3GAT2, ST8SIA3, LOC108634094, B3GALT5, LOC102181295, FUT4, LOC100861326, B3GNT9, B3GALT1, ST8SIA5, B4GALNT2, GALNT8
GOTERM_BP_DIRECT	GO:0006749~glutathione metabolic process	9	0.610583	2.89122	0.0107509	LOC102190481, LOC102174170, HPGDS, LOC102189370, CLIC3, ETHE1, LOC102185621, GDAP1L1, CLIC2
GOTERM_BP_DIRECT	GO:0007018~microtubule-based movement	13	0.881954	2.80696	0.00183683	KIF14, KIF12, KIF22, KIF11, KIF15, KIF18A, KIF5C, KIF4A, KIF26B, KIF5A, KIF2C, KIF21B, KIFC3
GOTERM_BP_DIRECT	GO:0007052~mitotic spindle organization	6	0.407056	3.95134	0.0147535	CENPE, PLK2, TACC3, TACC2, EML1, NDC80
GOTERM_BP_DIRECT	GO:0007155~cell adhesion	20	1.35685	1.77988	0.0164464	EPHA4, JUP, NCAN, TPM2, LAMA3, TNC, STAB2, RGMB, DPP4, AZGP1, NFASC, ADGRG1, NPHS1, SPP1, ITGA8, ITGA7, NRCAM, CNTN4, SUSD5, NECTIN4
GOTERM_BP_DIRECT	GO:0007158~neuron cell-cell adhesion	3	0.203528	7.90267	0.049258	RET, ASTN1, CDK5R1
GOTERM_BP_DIRECT	GO:0007162~negative regulation of cell adhesion	7	0.474898	5.4234	0.00112032	DAB1, ANGPT1, SEMA4D, DUSP1, MDK, CDH13, KNG1
GOTERM_BP_DIRECT	GO:0007166~cell surface receptor signaling pathway	16	1.08548	2.80984	0.000433248	GLP1R, ADGRV1, TRPA1, EDN3, GLP2R, ADGRF2, ADGRG1, ADGRG2, ADGRF1, ADGRB2, ADGRB3, ADGRF4, ADGRG6, ADGRB1, ADGRL3, GPR157
GOTERM_BP_DIRECT	GO:0007399~nervous system development	15	1.01764	3.03949	0.000299816	HES6, CHRNA3, SRRM4, SEMA4D, SEMA4B, GFRA1, NRG2, SEMA4G, IRF2BPL, OLFM1, PURA, GAP43, SLIT1, SCN2A, INA
GOTERM_BP_DIRECT	GO:0007411~axon guidance	15	1.01764	2.82238	0.000665986	LGI1, NGFR, WNT3A, LOC102181148, CRMP1, ETV1, L1CAM, BMP7, NFASC, DPYSL5, CNTN2, NRCAM, CNTN4, WNT3, CDK5R1
GOTERM_BP_DIRECT	GO:0007519~skeletal muscle tissue development	7	0.474898	3.84158	0.00770939	MYLPF, NPHS1, CAV1, MYH14, NR2F2, HOXD9, VAMP5
GOTERM_BP_DIRECT	GO:0007628~adult walking behavior	6	0.407056	3.03949	0.0430112	EPHA4, SPTBN4, UCHL1, DAB1, CNTN2, CLN8
GOTERM_BP_DIRECT	GO:0008284~positive regulation of cell proliferation	27	1.83175	1.63129	0.0142626	HPSE2, KIF14, TNC, DPP4, PLAC8, PURA, RAB25, HOXA3, CHP2, NKX3-1, EDN3, ST8SIA1, CLEC11A, FLT3LG, NCCRP1, MAPK15, ISL1, BTC, GREM1, AR, BAMBI, MAB21L1, ALDH1A2, FGFR4, EPHA1, HMX2, CRLF1
GOTERM_BP_DIRECT	GO:0008285~negative regulation of cell proliferation	32	2.17096	2.07624	0.000138717	CEBPA, RARG, DPT, NDRG1, ADGRG1, SCIN, CLMN, NACC2, HNF4A, RASSF5, SMYD2, SH2B3, HRAS, E2F7, ZBTB7C, FZD5, PODN, PHOX2B, ST18, EREG, SULT2B1, AR, BMP2, BCL6, ALDH1A2, NEURL1, CDH13, RARB, INSM1, ROR2, BNIPL, PTGES
GOTERM_BP_DIRECT	GO:0008544~epidermis development	5	0.339213	4.39037	0.0228463	SVEP1, GRHL3, OVOL1, EVPL, ZNF750
GOTERM_BP_DIRECT	GO:0008584~male gonad development	13	0.881954	3.56718	0.000183152	TFAP2C, GATA6, GATA4, LRP2, YBX3, ASPM, SFRP1, SIX4, FGF9, BCL2, COL9A3, NUPR1, NKX3-1
GOTERM_BP_DIRECT	GO:0009409~response to cold	5	0.339213	4.39037	0.0228463	PLAC8, P2RX3, TRPA1, METRNL, CDH8
GOTERM_BP_DIRECT	GO:0009612~response to mechanical stimulus	4	0.27137	7.52635	0.012075	SCEL, P2RX3, BDKRB1, PPL
GOTERM_BP_DIRECT	GO:0009617~response to bacterium	14	0.949796	2.88118	0.000880394	CAV1, NLRC5, GKN2, B3GALT5, UPK1B, BMP2, LRG1, RGS1, PENK, SCN7A, OCIAD2, LY6G6C, HMCN1, FKBP5
GOTERM_BP_DIRECT	GO:0009636~response to toxic substance	7	0.474898	3.84158	0.00770939	DDC, SLC23A1, EPHX1, SCN9A, BCL2, NUPR1, TRPM6
GOTERM_BP_DIRECT	GO:0009954~proximal/distal pattern formation	6	0.407056	3.76318	0.018183	GREM1, DLX1, ALDH1A2, LRP4, HOXD9, TP63
GOTERM_BP_DIRECT	GO:0010628~positive regulation of gene expression	33	2.23881	1.75261	0.00213877	RET, CEBPA, RARG, CALCOCO1, SLC24A3, TNC, PIK3R3, GATA5, ALOX12B, PRDM1, GJA1, CUX2, C1QTNF1, MUSTN1, WNT3, NKX3-1, ANGPT1, SLC2A10, CAV1, EPHX2, HMGA2, HNF1B, GRHL3, WNT16, KLF4, BMP7, EDAR, AR, BMP2, ALDH1A2, PLP1, FGFR4, ATF3
GOTERM_BP_DIRECT	GO:0010906~regulation of glucose metabolic process	5	0.339213	4.11597	0.0286771	C1QTNF1, IGFBP3, TFF3, PDK4, ACACB
GOTERM_BP_DIRECT	GO:0018101~protein citrullination	3	0.203528	9.87834	0.0311039	PADI6, PADI2, PADI1
GOTERM_BP_DIRECT	GO:0018149~peptide cross-linking	6	0.407056	4.93917	0.00535421	DSP, TGM1, CSTA, ANXA1, LOC102183026, TGM3
GOTERM_BP_DIRECT	GO:0019233~sensory perception of pain	7	0.474898	3.54607	0.0115828	KCND2, PENK, SCN9A, TAC1, HOXB8, PTGES, AQP1
GOTERM_BP_DIRECT	GO:0021766~hippocampus development	7	0.474898	2.7117	0.0404729	ALK, DLX1, DAB1, WNT3A, KIF14, FGF13, CDK5R1
GOTERM_BP_DIRECT	GO:0030212~hyaluronan metabolic process	3	0.203528	7.90267	0.049258	ITIH5, ITIH3, ITIH2
GOTERM_BP_DIRECT	GO:0030216~keratinocyte differentiation	12	0.814111	4.7895	1.84715e-05	DSP, TGM1, SCEL, CSTA, ANXA1, TXNIP, DSG1, WNT16, TP63, PNPLA1, IVL, EPHA2
GOTERM_BP_DIRECT	GO:0030335~positive regulation of cell migration	22	1.49254	2.45563	0.000195321	RET, GRB7, CEMIP, FLT1, SEMA4D, ONECUT2, MYOC, CAV1, TWIST2, CLDN1, EGFR, AQP1, LOC100861326, SH3RF2, BMP2, CLDN4, LOC102175436, CDH13, INSM1, ROR2, EPHA1, HRAS
GOTERM_BP_DIRECT	GO:0030512~negative regulation of transforming growth factor beta receptor signaling pathway	9	0.610583	2.19519	0.0494469	ONECUT2, CAV2, BAMBI, SLC2A10, CAV1, VEPH1, PRDM16, ADAMTSL2, HTRA1
GOTERM_BP_DIRECT	GO:0030514~negative regulation of BMP signaling pathway	8	0.542741	2.56997	0.0328635	GREM1, DLX1, SFRP1, BAMBI, VWC2, HTRA1, LRP2, SORL1
GOTERM_BP_DIRECT	GO:0030855~epithelial cell differentiation	10	0.678426	3.21247	0.00307066	LGALS3, UPK1B, TAGLN, UPK1A, PCNA, TST, KRT4, KRT14, ALDOC, BMP7
GOTERM_BP_DIRECT	GO:0030890~positive regulation of B cell proliferation	6	0.407056	3.03949	0.0430112	VAV3, CDKN1A, BCL6, WNT3A, BCL2, ADA
GOTERM_BP_DIRECT	GO:0031640~killing of cells of other organism	4	0.27137	6.58556	0.0182416	PGLYRP4, PGLYRP3, LOC102169149, LOC102178318
GOTERM_BP_DIRECT	GO:0032331~negative regulation of chondrocyte differentiation	5	0.339213	3.65864	0.0427561	GREM1, RARG, CHADL, RARB, ADAMTS7
GOTERM_BP_DIRECT	GO:0032526~response to retinoic acid	7	0.474898	4.60989	0.00288179	RARG, RBP4, HSD17B2, GATA6, TRIM16, ASCL1, AQP3
GOTERM_BP_DIRECT	GO:0034765~regulation of ion transmembrane transport	13	0.881954	1.92387	0.0360088	KCNG1, KCNF1, CLIC3, KCND2, KCNJ11, KCND3, KCNB2, KCNQ2, SCN9A, SCN7A, SCN2A, SCN3A, KCNJ3
GOTERM_BP_DIRECT	GO:0035116~embryonic hindlimb morphogenesis	6	0.407056	3.16107	0.0369672	RARG, WNT7A, RARB, PITX1, WNT3, TP63
GOTERM_BP_DIRECT	GO:0035556~intracellular signal transduction	28	1.89959	1.53663	0.0253235	DGKG, SHC3, NOD1, ADCY1, C1QTNF9, MCF2L, RASSF5, PLEK2, SH2B3, VAV3, PRKCH, PRKCB, CDC42BPG, LOC108635284, ARHGAP45, CIT, CNKSR2, TEC, DEPDC1, PLEKHM1, ARHGEF3, ARHGEF4, PRKCQ, SIK1, MYZAP, ASB2, PLCD3, PLCD1
GOTERM_BP_DIRECT	GO:0042127~regulation of cell proliferation	13	0.881954	2.48151	0.0053182	APOBEC1, JAG2, ALK, EGLN3, NOS2, JUP, MBD2, TNC, CDCA7, PRDM1, NFKBIA, SQLE, PLCD3
GOTERM_BP_DIRECT	GO:0042246~tissue regeneration	5	0.339213	8.23195	0.00179726	CDKN1A, MUSTN1, MDK, PLG, PTN
GOTERM_BP_DIRECT	GO:0042472~inner ear morphogenesis	7	0.474898	2.7117	0.0404729	MAFB, SIX4, WNT3A, OTX1, ROR2, HMX2, ATP6V1B1
GOTERM_BP_DIRECT	GO:0042493~response to drug	9	0.610583	2.19519	0.0494469	VAV3, SFRP1, TP53I13, KCNJ11, TRPA1, BCL2, GATA6, GATA4, HTR2A
GOTERM_BP_DIRECT	GO:0042572~retinol metabolic process	4	0.27137	4.7895	0.0453091	RBP4, TTR, RBP1, DHRS3
GOTERM_BP_DIRECT	GO:0043065~positive regulation of apoptotic process	19	1.28901	1.64639	0.0392135	TOP2A, RARG, JUN, CSRNP3, IGFBP3, HMGA2, BMP7, MLLT11, OLFM1, BMP2, SCIN, BCL6, ALDH1A2, NEURL1, E2F1, RARB, PLEKHN1, MAP3K5, PHLDA3
GOTERM_BP_DIRECT	GO:0044849~estrous cycle	3	0.203528	13.1711	0.0163729	EGR1, MDK, PTN
GOTERM_BP_DIRECT	GO:0045162~clustering of voltage-gated sodium channels	3	0.203528	7.90267	0.049258	SPTBN4, MYOC, NRCAM
GOTERM_BP_DIRECT	GO:0045165~cell fate commitment	6	0.407056	3.76318	0.018183	GAP43, BMP2, ONECUT2, SOX12, PRDM1, ROR2
GOTERM_BP_DIRECT	GO:0045597~positive regulation of cell differentiation	6	0.407056	5.64476	0.00278761	AR, EDN3, SERPINF2, INSM1, JUNB, ISL1
GOTERM_BP_DIRECT	GO:0045600~positive regulation of fat cell differentiation	7	0.474898	2.63422	0.0458346	CEBPA, SFRP1, ZFP36, BMP2, KLF5, HTR2A, ZBTB7C
GOTERM_BP_DIRECT	GO:0045665~negative regulation of neuron differentiation	9	0.610583	3.20379	0.00568106	ASPM, HOXA2, ZNF536, CNTN2, CNTN4, ASCL1, ISL1, BMP7, PHOX2B
GOTERM_BP_DIRECT	GO:0046034~ATP metabolic process	7	0.474898	4.60989	0.00288179	LOC102186539, LOC106502520, MYH8, AK4, ENPP3, LOC102181716, ATP6V1B1
GOTERM_BP_DIRECT	GO:0046849~bone remodeling	5	0.339213	5.06581	0.0135108	HTR1B, SPP2, P3H4, WNT16, EPHA2
GOTERM_BP_DIRECT	GO:0051262~protein tetramerization	4	0.27137	5.85383	0.0258416	TRPM6, TP63, TRPM3, TP73
GOTERM_BP_DIRECT	GO:0051897~positive regulation of protein kinase B signaling	11	0.746269	2.01225	0.0443865	RET, LOC100861326, MFHAS1, C1QTNF1, MYOC, CCL21, ANGPT1, MST1R, LRP2, STOX1, EGFR
GOTERM_BP_DIRECT	GO:0055088~lipid homeostasis	5	0.339213	5.48797	0.00994145	CEBPA, HNF4A, ZBTB20, NR1D2, ABCA12
GOTERM_BP_DIRECT	GO:0060395~SMAD protein signal transduction	9	0.610583	3.20379	0.00568106	JUN, BMP2, HNF4A, BTBD11, HNF1A, ROR2, AFP, GDF6, BMP7
GOTERM_BP_DIRECT	GO:0060575~intestinal epithelial cell differentiation	4	0.27137	8.78075	0.00730968	GATA6, GATA5, PTK6, GATA4
GOTERM_BP_DIRECT	GO:0060716~labyrinthine layer blood vessel development	5	0.339213	3.65864	0.0427561	FZD5, PLG, VASH1, PLCD3, JUNB
GOTERM_BP_DIRECT	GO:0061436~establishment of skin barrier	10	0.678426	6.58556	6.26166e-06	CLDN4, TMEM79, ALOX12B, GRHL3, ALOX12, SFN, ABCA12, CLDN1, TP63, PNPLA1
GOTERM_BP_DIRECT	GO:0071158~positive regulation of cell cycle arrest	6	0.407056	3.76318	0.018183	GATA6, HMGA2, BRCA1, INSM1, TP73, CDK5R1
GOTERM_BP_DIRECT	GO:0071356~cellular response to tumor necrosis factor	10	0.678426	2.39475	0.0215878	CEBPA, LOC102175889, SFRP1, ZFP36, BRCA1, SLC2A4, NR1D1, YBX3, NKX3-1, ADAMTS7
GOTERM_BP_DIRECT	GO:0071456~cellular response to hypoxia	10	0.678426	3.46608	0.00175399	FABP1, SFRP1, EPAS1, BCL2, GATA6, AK4, NDNF, NDRG1, AQP3, NKX3-1
GOTERM_BP_DIRECT	GO:0071773~cellular response to BMP stimulus	6	0.407056	7.90267	0.000453518	DLX1, SFRP1, GATA6, GATA5, PHOX2B, ADAMTS7
GOTERM_BP_DIRECT	GO:0086091~regulation of heart rate by cardiac conduction	9	0.610583	4.23357	0.000840486	DSP, HCN4, JUP, LOC102184211, KCND3, KCNE5, CAV1, SCN5A, ISL1
GOTERM_BP_DIRECT	GO:0090303~positive regulation of wound healing	5	0.339213	4.39037	0.0228463	DUOX1, CLDN4, ANXA1, CLDN1, HRAS
GOTERM_BP_DIRECT	GO:0098609~cell-cell adhesion	11	0.746269	3.29278	0.00138764	CYFIP2, CRNN, CSTA, CTNND2, BCL2, PKP1, PKP3, PLPP3, EGFR, LIMS2, MPZL2
GOTERM_BP_DIRECT	GO:0098911~regulation of ventricular cardiac muscle cell action potential	5	0.339213	6.58556	0.00476696	DSP, RYR2, JUP, LOC102184211, CAV1
GOTERM_BP_DIRECT	GO:0099545~trans-synaptic signaling by trans-synaptic complex	3	0.203528	13.1711	0.0163729	PTPRD, LOC102174468, IL1RAP
GOTERM_BP_DIRECT	GO:1900006~positive regulation of dendrite development	4	0.27137	6.58556	0.0182416	ALK, PTN, LRP8, BMP7
GOTERM_BP_DIRECT	GO:1904036~negative regulation of epithelial cell apoptotic process	3	0.203528	7.90267	0.049258	PKHD1, MDK, NUPR1
GOTERM_BP_DIRECT	GO:1904862~inhibitory synapse assembly	5	0.339213	7.31729	0.00304158	GABRB2, GABRA1, LGI2, FGF13, GABRG2
GOTERM_BP_DIRECT	GO:1905606~regulation of presynapse assembly	7	0.474898	5.1221	0.00157359	PTPRD, LOC102174468, WNT3A, SLITRK4, WNT7A, IL1RAP, CBLN2
GOTERM_BP_DIRECT	GO:2000179~positive regulation of neural precursor cell proliferation	6	0.407056	5.26845	0.00392297	ADGRG1, RASSF10, WNT3A, MDK, INSM1, ASCL1
GOTERM_CC_DIRECT	GO:0000228~nuclear chromosome	5	0.339213	3.7428	0.0398412	TOP2A, HMGA2, LOC102185882, LOC102178319, SMC2
GOTERM_CC_DIRECT	GO:0000786~nucleosome	22	1.49254	2.99424	9.47805e-06	LOC102177790, LOC102179187, LOC102178870, LOC102178586, LOC102179469, LOC102191766, LOC108637680, LOC102185882, LOC102184572, LOC102178318, LOC102181383, LOC102178319, LOC102183280, LOC106503501, LOC106503503, LOC102172954, LOC102186170, LOC108636012, LOC102181912, LOC102180845, LOC102183306, LOC102180307
GOTERM_CC_DIRECT	GO:0001518~voltage-gated sodium channel complex	5	0.339213	4.81217	0.0165	SCN9A, SCN7A, SCN5A, SCN2A, SCN3A
GOTERM_CC_DIRECT	GO:0001533~cornified envelope	6	0.407056	8.08445	0.000408589	DSP, CSTA, ANXA1, CNFN, EVPL, IVL
GOTERM_CC_DIRECT	GO:0005576~extracellular region	100	6.78426	1.85593	1.8046e-09	LOC102185449, TNC, METRNL, ENDOU, LGALS3, HMCN2, SVEP1, ENPP3, HMCN1, B2M, HABP2, KRTDAP, LOC102186941, IGFBP3, CLEC11A, IGFBP2, FLT3LG, LOC102191717, OLFM1, RBP4, CRISPLD1, COL8A1, LOC102185728, DSC3, NXPH2, LOC102182474, HTRA1, DPT, LOC102186672, ADAMTS16, VTN, ADGRG1, PENK, PI3, CD14, IGFBP6, TAC1, WNT3, PSAPL1, AMBP, WNT3A, LOC102186288, GP2, GDF6, BMP7, IGSF10, BMP2, TMEM98, COL20A1, SDC1, F…
GOTERM_CC_DIRECT	GO:0005615~extracellular space	87	5.90231	1.8726	1.55281e-08	IL1RN, ECM1, LOXL4, GPT, LOC102178318, SOGA3, C1QTNF9, CXCL13, LOC102175889, C1QTNF1, FGF9, LOC102169925, FAM3D, SVEP1, LOC102175560, LGALS7, KRTDAP, SERPINB1, SPINK1, EDN3, MYOC, ARG1, IGFBP3, SERPINF2, IGFBP2, VASH1, WNT16, SERPINB5, EREG, F5, GREM1, SFRP1, AZGP1, RBP4, LOC102169855, MMRN2, ADGRB1, LOC102174166, CDH13, LOC102180556, LOC108633803, LOC108633802, S100A8, SERPINB11, SERPINB12, CSTA…
GOTERM_CC_DIRECT	GO:0005737~cytoplasm	170	11.5332	1.26204	0.000877832	CYFIP2, LOC102186539, TPMT, SLC23A1, CCNF, LOC102183026, STMN2, ZBTB20, LOC102178119, PRDM1, LOC102173738, AQP3, SMC2, HERC5, RGS5, LGALS3, SALL1, DPYSL4, TRIM29, BASP1, KIF5C, DPYSL5, SESN2, CHP2, KPNA2, PITX1, PHLDA3, LOC102177275, PRKCB, TPM2, ACSL4, HNF1A, KRT5, NCCRP1, CDC25A, PPP1R3G, LOC102189370, CLIP1, RBP2, SCNN1A, PADI2, TXNIP, PRKCQ, SIK1, RIN1, DSC3, PTGES, DDX4, PARPBP, LOC102181148…
GOTERM_CC_DIRECT	GO:0005874~microtubule	21	1.42469	1.65471	0.0284374	LOC102181148, KIF14, SHROOM3, LOC102178119, KIF12, KIF22, LOC102177846, NDRG1, TUBB4A, TPX2, ASPM, KLC3, CLIP1, HOOK1, KIF5C, RASSF5, MAP6, FSD1, KIFC3, KIF3C, FGF13
GOTERM_CC_DIRECT	GO:0005882~intermediate filament	14	0.949796	3.09241	0.000441033	DSP, LOC102179881, LOC102177275, SYNM, JUP, LOC102179515, KRT23, LOC102176997, KRT5, KRT18, DES, KRT14, KRT36, NES
GOTERM_CC_DIRECT	GO:0005887~integral component of plasma membrane	52	3.52782	1.94626	5.66786e-06	GLP1R, ALK, RET, FLT1, LOC102185449, STAB2, SLC2A4, HTR2A, CLDN1, C1QTNF1, GRM4, CDH2, IFITM5, EPHA5, LOC102186941, TRPC3, LOC102184089, SLC6A11, GABRG2, TMPRSS11D, CLDN4, ADGRB2, SCNN1A, ADGRB1, EPHA1, VAMP5, EPHA3, LOC102185728, EPHA2, EPHA10, LOC102186672, ANKH, GPA33, PERP, HAS2, ASIC1, SLC16A1, SEMA4D, TRPA1, FZD5, CAV2, CAV1, LOC102186288, SYT13, XG, GJB2, P2RX3, SSPN, ESYT3, FGFR4, SLC26A3…
GOTERM_CC_DIRECT	GO:0005912~adherens junction	11	0.746269	2.17963	0.0275742	CRB1, CDH2, POF1B, JUP, LOC102184211, CCDC85A, FAT2, CTNNA2, NECTIN4, NDRG1, MPP7
GOTERM_CC_DIRECT	GO:0005922~connexin complex	5	0.339213	3.7428	0.0398412	GJA1, GJB2, GJB1, GJB6, GJB5
GOTERM_CC_DIRECT	GO:0008076~voltage-gated potassium channel complex	12	0.814111	2.99424	0.00176111	KCNG1, DPP10, KCNF1, LRRC26, DPP6, KCND2, KCNIP1, KCND3, KCNB2, KCNE5, KCNQ2, KCNJ3
GOTERM_CC_DIRECT	GO:0009986~cell surface	37	2.51018	1.79331	0.000747019	SLC46A2, LOC102185449, ITGB4, LRP4, IQGAP2, TFPI, LRP8, TSPAN33, FUT4, EGFR, DPP4, DUOX1, LOC108634544, UPK1A, CDH2, ADGRG6, ITGB7, SCN5A, PROM1, CORIN, NGFR, ADGRV1, FZD5, KRT4, WNT3A, SERPINF2, L1CAM, SORL1, GREM1, SFRP1, BMP2, FAM234A, ITGA8, CNTN2, PLA2R1, VAMP5, EPHA2
GOTERM_CC_DIRECT	GO:0014704~intercalated disc	9	0.610583	4.85067	0.000308407	DSP, SPTBN4, GJA1, JUP, LOC102184211, SCN5A, FGF13, SCN2A, VAMP5
GOTERM_CC_DIRECT	GO:0016324~apical plasma membrane	23	1.56038	1.85571	0.00604855	SLC12A2, SLC34A3, ENPEP, ANXA1, SLC23A1, ITPK1, SLC5A1, LRP2, ATP12A, CLDN1, PLB1, AQP1, PKHD1, DPP4, DUOX1, SLC7A5, CDH2, SLC22A18, SCNN1A, TRPM6, DUOX2, SPTBN2, ATP6V1B1
GOTERM_CC_DIRECT	GO:0030018~Z disc	10	0.678426	2.20887	0.0348891	RYR2, DES, LOC106502520, JUP, NEBL, KRT8, PPP2R5A, HSPB1, SCN5A, FBXO32
GOTERM_CC_DIRECT	GO:0030054~cell junction	14	0.949796	2.0504	0.0179216	CTNND2, CCNF, EGFR, DPP4, SCIN, BASP1, PPP1R13L, HMCN2, CLCA2, PAK6, HMCN1, ADA, FOXA2, TP73
GOTERM_CC_DIRECT	GO:0030057~desmosome	8	0.542741	6.73704	7.63344e-05	DSP, JUP, LOC102184211, DSG1, PKP1, PKP3, DSG3, DSC3
GOTERM_CC_DIRECT	GO:0031225~anchored component of membrane	7	0.474898	3.14395	0.0209052	NT5E, LYNX1, ALPL, CDH13, GFRA1, MDGA2, PRND
GOTERM_CC_DIRECT	GO:0033017~sarcoplasmic reticulum membrane	5	0.339213	5.18234	0.0125074	RYR2, PLN, DMPK, ATP2A3, RYR3
GOTERM_CC_DIRECT	GO:0042383~sarcolemma	9	0.610583	2.52639	0.0236742	SYNM, ANXA1, DES, CDH2, KRT8, ALOX12, NOS1, ANK3, SLC2A4
GOTERM_CC_DIRECT	GO:0043025~neuronal cell body	21	1.42469	2.59592	0.000134203	SYT5, SLC12A2, LOC102186539, LOC102181148, STMN2, SLC4A10, SEZ6L2, ASCL1, L1CAM, TUBB4A, SLC5A7, TANC1, PURA, UCHL1, KIF5C, DPYSL5, KIF5A, CNTN2, SNCG, TAC1, SPTBN2
GOTERM_CC_DIRECT	GO:0043209~myelin sheath	5	0.339213	3.96296	0.0328607	LOC102175315, BCL2, PLP1, CNTN2, TUBB4A
GOTERM_CC_DIRECT	GO:0046658~anchored component of plasma membrane	5	0.339213	3.96296	0.0328607	GPC2, GPC5, NOD1, RGMB, GPC6
GOTERM_CC_DIRECT	GO:0098978~glutamatergic synapse	28	1.89959	1.97526	0.000891741	SNAP25, PLG, ABHD6, ADCY1, IL1RAP, CPLX2, CDH8, PCDH17, PURA, SV2A, SLITRK4, LRRC4C, ERC2, HRAS, WASF3, SPTBN2, LGI1, EPHA4, GRID2, KCND2, WNT3A, WNT7A, PTPRD, SLC4A8, LOC102174468, SCN2A, NPTXR, CBLN2
GOTERM_CC_DIRECT	GO:0098982~GABA-ergic synapse	9	0.610583	3.36852	0.00416083	GABRB2, GABRA1, KCND2, SV2A, KCND3, ABHD6, ERC2, GABRG2, PCDH17
GOTERM_CC_DIRECT	GO:0099056~integral component of presynaptic membrane	5	0.339213	3.7428	0.0398412	EPHA4, HTR1B, SCN2A, PCDH17, KCNJ3
GOTERM_MF_DIRECT	GO:0000146~microfilament motor activity	4	0.27137	5.18069	0.0370879	LOC106502520, MYH8, MYH14, LOC102181716
GOTERM_MF_DIRECT	GO:0000978~RNA polymerase II core promoter proximal region sequence-specific DNA binding	46	3.12076	1.81539	0.000118569	CEBPA, CALCOCO1, ONECUT2, EPAS1, NLRC5, RORC, GATA6, GATA5, GATA4, SALL1, CUX2, SIX4, NACC2, HNF4A, SIX2, E2F1, HOXA2, E2F2, MYBL2, OTX1, MSC, ZBTB7B, JUNB, PITX1, E2F7, NKX3-1, ARNT2, TFAP2C, NR1D2, GRHL3, HNF1A, OVOL1, ETV4, POU2F3, PHOX2B, ST18, AR, MAFB, KLF5, BCL6, INSM1, LOC102183306, ATF3, ZNF750, FOXA2, TP73
GOTERM_MF_DIRECT	GO:0001227~transcriptional repressor activity, RNA polymerase II transcription regulatory region sequence-specific binding	25	1.69607	1.92526	0.00255143	MYT1L, RORC, ZBTB20, PRDM1, ASCL1, SALL1, CUX2, NACC2, PRDM16, HOXA2, MSC, HES6, JUN, TFAP2C, NR1D2, NR1D1, OVOL1, BCL6, BHLHE40, ZNF536, INSM1, HOXB8, HOXD9, ATF3, ZNF750
GOTERM_MF_DIRECT	GO:0001228~transcriptional activator activity, RNA polymerase II transcription regulatory region sequence-specific binding	39	2.64586	1.68372	0.00174294	CEBPA, CSRNP1, HLF, CSRNP3, ONECUT2, EPAS1, GATA4, BARX2, DBP, SIX4, CREB3L3, HNF4A, SIX2, E2F2, MYBL2, OTX1, ZBTB7B, JUNB, PITX1, TP63, EGR1, ARNT2, JUN, TFAP2C, GRHL3, SOX12, KLF4, ETV4, ISL1, POU2F3, PHOX2B, FOSL2, AR, MAFB, KLF5, HOXB2, ATF3, ZNF750, TP73
GOTERM_MF_DIRECT	GO:0003682~chromatin binding	31	2.10312	1.72521	0.0038938	TOP2A, CEBPA, DLX1, RARG, CALCOCO1, PCNA, GATA6, ASCL1, EGFR, SMC2, PLAC8, ORC1, EXO1, HNF4A, SVEP1, POLE, TP63, HELLS, CBX5, PRKCB, MBD2, HNF1A, MAPK15, FOSL2, TICRR, FABP1, AR, RAD51, BAMBI, CDK1, NUPR1
GOTERM_MF_DIRECT	GO:0003828~alpha-N-acetylneuraminate alpha-2,8-sialyltransferase activity	3	0.203528	8.54813	0.0426054	ST8SIA1, ST8SIA3, ST8SIA5
GOTERM_MF_DIRECT	GO:0004252~serine-type endopeptidase activity	27	1.83175	2.16105	0.000285351	LOC102185449, CFI, HTRA1, PRSS27, PLG, LOC102186672, PCSK6, DPP4, LOC102181933, RHBDL2, CTSC, CORIN, HGFAC, HABP2, LOC102186941, KLK13, LOC102186288, LOC102178129, PRSS35, LOC102177855, TMPRSS13, PRSS12, KLK10, KLK11, TMPRSS11D, KLK12, LOC102185728
GOTERM_MF_DIRECT	GO:0004364~glutathione transferase activity	7	0.474898	3.98913	0.00653626	LOC102190481, LOC102174170, LOC102189370, LOC102185621, MGST1, MGST2, PTGES
GOTERM_MF_DIRECT	GO:0004602~glutathione peroxidase activity	5	0.339213	4.45215	0.0221665	GPX2, MGST1, MGST2, CLIC2, PTGES
GOTERM_MF_DIRECT	GO:0004668~protein-arginine deiminase activity	3	0.203528	10.6852	0.0267986	PADI6, PADI2, PADI1
GOTERM_MF_DIRECT	GO:0004867~serine-type endopeptidase inhibitor activity	17	1.15332	3.45996	2.05685e-05	ITIH5, LOC102181552, SERPINB12, SERPINB1, ITIH3, ITIH2, SPINK1, AMBP, SERPINF2, A2ML1, TFPI, SERPINB5, SPINT1, LOC102170373, LOC102169925, LOC102174022, LOC102175560
GOTERM_MF_DIRECT	GO:0005003~ephrin receptor activity	4	0.27137	5.18069	0.0370879	EPHA5, EPHA10, EPHA1, EPHA2
GOTERM_MF_DIRECT	GO:0005109~frizzled binding	6	0.407056	4.07054	0.0132844	SFRP1, MYOC, BAMBI, WNT3A, ROR2, WNT3
GOTERM_MF_DIRECT	GO:0005198~structural molecule activity	18	1.22117	2.39667	0.00120549	LOC102179881, LAD1, LOC102177275, JUP, LOC102179515, CLTB, KRT23, LOC102176997, EVPL, CLDN1, CLDN4, SNTG2, KRT18, EPB41L3, KRT14, KRT36, CLDN18, CTNNA2
GOTERM_MF_DIRECT	GO:0005200~structural constituent of cytoskeleton	10	0.678426	3.39212	0.00214816	SPTBN4, SYNM, TUBA1A, LOC102181148, TPM2, LOC102178119, ANK3, LOC102177846, TUBB4A, SPTBN2
GOTERM_MF_DIRECT	GO:0005248~voltage-gated sodium channel activity	5	0.339213	5.08817	0.0136345	HCN4, SCN9A, SCN7A, SCN2A, SCN3A
GOTERM_MF_DIRECT	GO:0005249~voltage-gated potassium channel activity	8	0.542741	2.47772	0.0397628	HCN4, SNAP25, KCNF1, LRRC26, KCND2, KCND3, KCNB2, KCNQ2
GOTERM_MF_DIRECT	GO:0005509~calcium ion binding	80	5.42741	1.92851	1.73134e-08	DGKG, RET, RYR2, SNED1, NCAN, TCHH, STAB2, MYL6B, CDH8, RYR3, CLGN, S100A7A, LOC102191570, HPGDS, CDH2, CRTAC1, HMCN2, CHP2, ANXA7, SVEP1, ENPP3, HMCN1, LOC102176495, EDIL3, HABP2, RPTN, PLA2G4F, ADGRV1, ANXA1, PLA2G4E, LOC108633164, PCP4, MYL2, PITPNM3, CDH13, PADI2, DSG1, S100A4, DSG3, CDH16, ASTN2, S100A9, S100A8, PADI1, DSC3, FBN3, CRB1, LOC102184211, PADI6, LRP4, LRP2, CABP1, LRP8, FSTL4, PC…
GOTERM_MF_DIRECT	GO:0005516~calmodulin binding	14	0.949796	2.40309	0.00493835	CAMK2B, RYR2, NGFR, NOS2, IQGAP2, RYR3, CNN1, ASPM, PCP4, GAP43, KCNQ2, MAP6, SCN5A, NOS1
GOTERM_MF_DIRECT	GO:0008017~microtubule binding	25	1.69607	2.07077	0.000935581	KIF14, KIF12, KIF11, NDRG1, KIF15, JAKMIP2, KLC3, KIF5C, DPYSL5, KIF5A, MAP6, KIF21B, KIF3C, FSD1, KIF22, EML1, CENPE, CENPF, HOOK1, GJB6, KIF4A, KIF26B, KIFC3, FGF13, S100A8
GOTERM_MF_DIRECT	GO:0008083~growth factor activity	18	1.22117	2.19183	0.00321616	JAG2, CLEC11A, BMP8A, TGFA, NRG2, PTN, GDF6, BMP7, PGF, EREG, BTC, BMP3, BMP2, CXCL12, FGF9, MDK, FGF13, CERS1
GOTERM_MF_DIRECT	GO:0015643~toxic substance binding	3	0.203528	10.6852	0.0267986	EPHX2, ALB, A4GALT
GOTERM_MF_DIRECT	GO:0016810~hydrolase activity, acting on carbon-nitrogen (but not peptide) bonds	3	0.203528	8.54813	0.0426054	DPYSL4, DPYSL5, CRMP1
GOTERM_MF_DIRECT	GO:0019215~intermediate filament binding	3	0.203528	8.54813	0.0426054	SYNM, NES, EVPL
GOTERM_MF_DIRECT	GO:0019901~protein kinase binding	33	2.23881	1.68512	0.00419502	GRB7, CDKN1A, KIF14, GATA6, PTN, KIF11, LOC102177846, ADD2, CDH2, SV2A, SFN, SCN5A, FAM83C, FAM83B, MAP3K5, FAM83A, SLC12A2, CDKN2B, FZD5, CAV2, CAV1, TEX14, CDC25A, CIT, CCNA2, CNKSR2, TPX2, CCNYL1, SIK1, PPP1R12B, EPHA1, CDK5R1, TP73
GOTERM_MF_DIRECT	GO:0022851~GABA-gated chloride ion channel activity	3	0.203528	10.6852	0.0267986	GABRB2, GABRA1, GABRG2
GOTERM_MF_DIRECT	GO:0030169~low-density lipoprotein particle binding	4	0.27137	4.74896	0.0469354	STAB2, CDH13, TREM2, SORL1
GOTERM_MF_DIRECT	GO:0030506~ankyrin binding	5	0.339213	4.74896	0.0175797	SPTBN4, KCNJ11, KCNQ2, NRCAM, SCN5A
GOTERM_MF_DIRECT	GO:0031005~filamin binding	4	0.27137	5.69876	0.0284246	DPYSL4, NEBL, CRMP1, RFLNA
GOTERM_MF_DIRECT	GO:0042802~identical protein binding	76	5.15604	1.24742	0.0341036	ALK, RYR2, MCM10, C1QTNF9, HTR2A, CLDN1, AQP3, CDH8, TGM1, TUBA1A, C1QTNF1, CDH2, TRIM29, PPP1R13L, TP63, EPHA4, SRRM4, APLP1, CTPS1, HNF1B, HNF1A, LOC100861170, C1QL3, LOC102191717, LOC102183271, SFRP1, TMEM79, S100A4, ALDOB, ASPA, HCN4, CEBPA, GRB7, KHDRBS3, PCNA, UHRF1, HTRA1, MGST2, CRMP1, ACACB, EGFR, TTR, ALS2CL, SCUBE1, HAS3, SFN, LY6G6C, FSD1, IGFBP6, E2F7, FAM83A, BCHE, JUN, CBX5, TRPA1,…
GOTERM_MF_DIRECT	GO:0044325~ion channel binding	10	0.678426	2.1264	0.0434439	DPP10, LRRC26, RIMS3, KCNJ11, KCND3, KCNE5, CAV1, ATP2A3, SCN5A, FGF13
GOTERM_MF_DIRECT	GO:0046914~transition metal ion binding	9	0.610583	9.15871	1.16808e-06	CRNN, S100A7A, LOC108633164, LOC102191570, APLP1, TCHH, S100A4, TCHHL1, RPTN
GOTERM_MF_DIRECT	GO:0046982~protein heterodimerization activity	37	2.51018	1.98171	0.00010886	TOP2A, PGLYRP4, LOC102179187, PGLYRP3, LOC102178870, EPAS1, LOC102179469, LOC102191766, LOC102185882, LOC102178318, LOC102184572, LOC102181383, LOC102178319, LOC106503501, LOC102183280, ADD2, LOC106503503, LOC102172954, LOC102186170, CREB3L3, LOC102181912, BDKRB2, LOC102180845, LOC102180307, LOC102177790, SYT5, ARNT2, LOC102178586, CAV2, CAV1, LOC108637680, BTBD11, LOC108636012, BHLHE40, BCL2, LO…
GOTERM_MF_DIRECT	GO:0050786~RAGE receptor binding	3	0.203528	10.6852	0.0267986	LOC102169149, S100A4, S100A8
GOTERM_MF_DIRECT	GO:0051015~actin filament binding	18	1.22117	2.03527	0.00688501	TAGLN, LOC106502520, NEBL, TPM2, SHROOM3, IQGAP2, EGFR, ADD2, SCIN, POF1B, GJB6, MYO5B, MYH8, MYH14, MYH11, CTNNA2, LOC102181716, CDK5R1
GOTERM_MF_DIRECT	GO:0097110~scaffold protein binding	9	0.610583	3.46546	0.00353191	DSP, GRID2, CAV2, LOC102179515, KRT8, TREM2, KRT5, SCN5A, CIT
GOTERM_MF_DIRECT	GO:1903763~gap junction channel activity involved in cell communication by electrical coupling	3	0.203528	10.6852	0.0267986	GJA1, GJB2, GJB6
GOTERM_MF_DIRECT	GO:1990939~ATP-dependent microtubule motor activity	12	0.814111	3.97588	0.000136692	CENPE, KIF5C, KIF26B, KIF4A, KIF5A, KIF2C, KIF12, KIF22, KIF11, KIF21B, KIF3C, KIF15
F135 vs. BW30
GOTERM_BP_DIRECT	GO:0006955~immune response	23	2.58427	3.36728	1.17442e-06	LOC102180584, CD74, LOC102181202, PRG4, LOC102179937, ENDOU, CD40LG, LOC102172138, NFIL3, IL36B, CHADL, LOC102170772, LOC102169753, TNFSF10, ENPP2, LOC108633459, CD28, LOC100860959, CCR8, CTLA4, LOC102181965, CCR6, CCR4
GOTERM_BP_DIRECT	GO:0006954~inflammatory response	17	1.91011	2.85693	0.000291788	ECM1, TGFB1, C5AR2, SELP, P2RX7, CD40LG, IL36B, PLP1, NLRP3, IL36RN, LOC102181965, TSPAN2, CD14, NLRP1, AGTR2, TAC1, CCR4
GOTERM_BP_DIRECT	GO:0007155~cell adhesion	17	1.91011	2.74111	0.000466118	LGALS3BP, EPHA4, EGFL6, TNC, STAB2, GRHL2, THBS4, SELP, ACAN, KITLG, CD4, CASS4, LOC100860959, NCAM2, CD24, MFGE8, NECTIN4
GOTERM_BP_DIRECT	GO:0006885~regulation of pH	6	0.674157	8.42252	0.000511906	SLC9A2, SLC9A3, SLC9A4, EDN1, EDNRB, PDK4
GOTERM_BP_DIRECT	GO:0006869~lipid transport	10	1.1236	4.18663	0.000549337	LOC102170588, SCP2, ABCA6, APOBR, TSPO, APOA1, LOC102170968, APOD, LOC102172606, LOC102172428
GOTERM_BP_DIRECT	GO:0050830~defense response to Gram-positive bacterium	9	1.01124	4.47446	0.00076627	P2RX7, LOC102178584, STAB2, ROMO1, SSC5D, NOD2, LOC100861170, IL7R, HAVCR2
GOTERM_BP_DIRECT	GO:0050731~positive regulation of peptidyl-tyrosine phosphorylation	9	1.01124	4.05234	0.00149886	CD74, KITLG, CD4, CD80, ENPP2, NOD2, AREG, THBS4, HBEGF
GOTERM_BP_DIRECT	GO:0051607~defense response to virus	16	1.79775	2.51198	0.00176405	ZBP1, IFNAR2, RSAD2, DDX58, NLRC5, IFI6, LOC102186893, ISG15, IFI44L, IFIH1, LOC102175526, IRF2, DHX58, IRF7, LOC102169889, LOC108636404
GOTERM_BP_DIRECT	GO:0019882~antigen processing and presentation	7	0.786517	5.22021	0.00186547	LOC102180584, CD74, LOC102172138, LOC102181202, LOC102169753, LOC108633459, LOC102179937
GOTERM_BP_DIRECT	GO:0097191~extrinsic apoptotic signaling pathway	6	0.674157	5.96595	0.00275936	P2RX7, NDUFA13, TGFB1, SIVA1, KRT8, PML
GOTERM_BP_DIRECT	GO:0006935~chemotaxis	7	0.786517	4.64018	0.0034811	XCR1, C5AR2, ENPP2, CCR8, IL16, CCR4, CMKLR1
GOTERM_BP_DIRECT	GO:0045089~positive regulation of innate immune response	5	0.561798	7.01876	0.00466482	LOC102175526, ADAM8, NOD2, HAVCR2, EREG
GOTERM_BP_DIRECT	GO:0045071~negative regulation of viral genome replication	5	0.561798	6.62883	0.00580203	LOC102175526, RSAD2, LOC102190983, LOC102168687, ISG15
GOTERM_BP_DIRECT	GO:0032092~positive regulation of protein binding	8	0.898876	3.4711	0.00767616	EPHB6, EPB41L5, RALB, DTX3L, PIN1, LOC102171917, IDE, TRIM21
GOTERM_BP_DIRECT	GO:0006979~response to oxidative stress	8	0.898876	3.40911	0.00846519	TRPM2, GPX2, PRDX4, GPX4, NAPRT, LPO, GCLM, DUOX2
GOTERM_BP_DIRECT	GO:0032088~negative regulation of NF-kappaB transcription factor activity	8	0.898876	3.23577	0.0111898	PRMT2, NLRC5, NLRP3, ARRB1, NOD2, TRIM21, HAVCR2, CMKLR1
GOTERM_BP_DIRECT	GO:1902187~negative regulation of viral release from host cell	4	0.449438	7.9546	0.0120714	TRIM28, TRIM25, TRIM21, PML
GOTERM_BP_DIRECT	GO:0002063~chondrocyte development	4	0.449438	7.9546	0.0120714	ACAN, ECM1, RUNX2, SULF2
GOTERM_BP_DIRECT	GO:0071222~cellular response to lipopolysaccharide	8	0.898876	3.12968	0.0133275	NOS2, MRC1, NLRP3, IRF8, STAP1, CMPK2, NOD2, HAVCR2
GOTERM_BP_DIRECT	GO:0045087~innate immune response	14	1.57303	2.14162	0.0138908	DDX58, NLRC5, IFI6, LOC102186893, PML, IFIH1, VNN1, TRIM28, TIFA, DHX58, TRIM25, LOC102169889, CD14, S100A8
GOTERM_BP_DIRECT	GO:0032755~positive regulation of interleukin-6 production	8	0.898876	3.0792	0.0144995	IFIH1, P2RX7, CD74, NOS2, NOD2, IL6R, TMEM106A, EREG
GOTERM_BP_DIRECT	GO:0035456~response to interferon-beta	3	0.337079	14.3183	0.0160556	IFNAR2, LOC102175526, XAF1
GOTERM_BP_DIRECT	GO:0032731~positive regulation of interleukin-1 beta production	6	0.674157	3.9773	0.0162271	P2RX7, CASP8, NLRP3, NLRP1, NOD2, TMEM106A
GOTERM_BP_DIRECT	GO:0042157~lipoprotein metabolic process	5	0.561798	4.97162	0.0165315	LOC102170588, APOA1, LOC102170968, LOC102172606, LOC102172428
GOTERM_BP_DIRECT	GO:0032091~negative regulation of protein binding	7	0.786517	3.15182	0.0226329	EPB41L5, RALB, DVL1, LOC102168687, PIN1, LOC102171917, IFIT2
GOTERM_BP_DIRECT	GO:0032020~ISG15-protein conjugation	3	0.337079	11.9319	0.0234212	HERC5, UBA7, ISG15
GOTERM_BP_DIRECT	GO:0072593~reactive oxygen species metabolic process	5	0.561798	4.41922	0.0247501	P2RX7, PRDX4, NDUFS4, PDK4, IFI6
GOTERM_BP_DIRECT	GO:0046598~positive regulation of viral entry into host cell	3	0.337079	10.2273	0.0318914	CD74, CD4, TRIM21
GOTERM_BP_DIRECT	GO:0010608~posttranscriptional regulation of gene expression	4	0.449438	5.61501	0.031964	EPB41L5, RC3H1, LOC102171917, PARP9
GOTERM_BP_DIRECT	GO:0035457~cellular response to interferon-alpha	3	0.337079	8.94892	0.0413612	PDE12, IFIT3, IFIT2
GOTERM_BP_DIRECT	GO:0033089~positive regulation of T cell differentiation in thymus	3	0.337079	8.94892	0.0413612	VNN1, ADAM8, IL7R
GOTERM_BP_DIRECT	GO:0010629~negative regulation of gene expression	12	1.34831	1.96141	0.0426471	TGFB1, NOS2, CD28, PLA2G3, LRP3, SOX11, LOC102171917, EMILIN1, PARP14, PARP9, XDH, OVOL2
GOTERM_BP_DIRECT	GO:0030216~keratinocyte differentiation	5	0.561798	3.61573	0.0474908	TGM1, ACER1, CSTA, DSG1, WNT16
GOTERM_BP_DIRECT	GO:0048146~positive regulation of fibroblast proliferation	5	0.561798	3.61573	0.0474908	CD74, TGFB1, NDUFS4, PML, EREG
GOTERM_BP_DIRECT	GO:0050829~defense response to Gram-negative bacterium	5	0.561798	3.61573	0.0474908	CD4, LOC102178584, ROMO1, SSC5D, LOC100861170
GOTERM_CC_DIRECT	GO:0009897~external side of plasma membrane	20	2.24719	3.66167	2.06595e-06	CD74, LOC102183943, TFRC, GSR, IL31RA, LOC102171917, VTCN1, IDE, SELP, LOC102173987, P2RX7, NT5E, CD4, CD28, DAG1, CTLA4, IL7R, MFGE8, CCR4, SLAMF1
GOTERM_CC_DIRECT	GO:0005576~extracellular region	48	5.39326	1.63413	0.00097922	CRISP3, TNC, LOC102170968, PLA2G3, C6H4ORF48, LOC102172606, THBS4, WFDC2, LOC102172428, LOC102177904, LOC102174506, ACAN, ENDOU, ADAMTS18, ENPP2, FAM3B, MAP28, APOD, EMILIN1, PI3, CD14, IGFBP6, TAC1, IL6R, KRTDAP, LOC102183974, PSAPL1, LOC102186941, ENTPD5, IGFBP2, LOC102186288, RNASE6, BMP8A, PRG4, ISG15, LOC100861170, KITLG, LOC102170588, FGF14, CRISPLD1, LOC102173852, TCN1, CRISPLD2, MGP, TFF3…
GOTERM_CC_DIRECT	GO:0005615~extracellular space	41	4.60674	1.6188	0.00286153	LGALS3BP, CSTA, ECM1, CXCL17, LPO, IDE, THBS4, IL36B, LOC102170373, LOC102170772, TNFSF10, ENPP2, DAG1, IL36RN, EMILIN1, LOC102175560, KRTDAP, LOC102178584, EDN1, TGFB1, IGFBP2, KLK13, KLK14, IL16, SSC5D, MMEL1, PODN, WNT16, EREG, SELP, KITLG, GAL, CD40LG, LOC102181965, MFGE8, SMPDL3B, LOC108633803, LOC102181826, LOC108633802, S100A8, HBEGF
GOTERM_CC_DIRECT	GO:0005737~cytoplasm	97	10.8989	1.32092	0.00332247	LOC102186893, FAM107A, LOC102178119, SPINT2, IFI44L, HERC5, DHX58, DAG1, CHP2, LOC108637838, KPNA4, CAPN1, TRIM21, PITX1, LOC102177275, LOC102184245, FNBP1, IL1R2, IFRD1, KRT7, LMO7, FRMD4B, RUNX2, PPP1R3G, PPA1, ELMO1, PPEF2, TPH1, CUL7, DDX4, LOC102181148, PADI6, LPO, IQGAP2, PPL, EPB41L5, KLC3, INPP5J, TGFB1, LOC102189835, SIVA1, TNK2, IFI44, BTBD6, HARS2, QDPR, LACC1, ADI1, NOSTRIN, CASS4, SP…
GOTERM_CC_DIRECT	GO:0005887~integral component of plasma membrane	25	2.80899	1.71641	0.0114988	EPHB6, TFRC, HPN, SLC2A1, STAB2, GRIK3, AQP5, NCMAP, TRPM2, LOC102175526, CTLA4, SLC12A7, CDON, IFNAR2, EPHA7, LOC102186941, LOC102186288, SELP, P2RX7, CD4, GJB2, ADAM8, LOC102185728, HBEGF, SLC28A3
GOTERM_CC_DIRECT	GO:1990393~3M complex	3	0.337079	14.8298	0.0150217	CUL7, FBXW8, OBSL1
GOTERM_CC_DIRECT	GO:0098636~protein complex involved in cell adhesion	3	0.337079	14.8298	0.0150217	CD80, CD28, CTLA4
GOTERM_CC_DIRECT	GO:0005833~hemoglobin complex	4	0.449438	6.591	0.0207667	LOC102175876, LOC102176710, LOC102168680, LOC102168959
GOTERM_CC_DIRECT	GO:0005604~basement membrane	7	0.786517	3.14571	0.0229904	ACAN, FRAS1, DAG1, TNC, COL4A5, LAMC2, THBS4
GOTERM_CC_DIRECT	GO:0042613~MHC class II protein complex	4	0.449438	5.81559	0.0292398	CD74, LOC102187356, LOC102189356, LOC102179937
GOTERM_CC_DIRECT	GO:0022625~cytosolic large ribosomal subunit	5	0.561798	3.74489	0.0427127	LOC102173668, RPL7A, LOC102175291, LOC102175205, RPLP2
GOTERM_CC_DIRECT	GO:0000786~nucleosome	9	1.01124	2.24693	0.0469028	LOC102178584, LOC102185323, LOC108636047, LOC102171395, LOC102181348, LOC106503501, LOC102180549, LOC102180307, LOC106503503
GOTERM_CC_DIRECT	GO:0070469~respiratory chain	5	0.561798	3.63474	0.0469192	NDUFA13, LOC102176290, COX2, COX1, CYTB
GOTERM_MF_DIRECT	GO:0046914~transition metal ion binding	7	0.786517	12.3449	9.69703e-06	S100A7A, LOC108633164, LOC102191570, S100A2, TCHH, TCHHL1, RPTN
GOTERM_MF_DIRECT	GO:0047834~D-threo-aldose 1-dehydrogenase activity	8	0.898876	6.811	0.0001224	LOC102189109, LOC102186942, LOC102176622, LOC102190498, LOC102176897, GCLM, LOC102176340, LOC102189495
GOTERM_MF_DIRECT	GO:0005509~calcium ion binding	40	4.49438	1.67106	0.00182603	FBN3, PADI6, STAB2, TCHH, MYL6B, LPO, THBS4, S100A7A, LOC102191570, ACAN, RAB44, LOC102175526, CRACR2B, GNPTAB, ENPP2, DAG1, CHP2, CAPN1, LOC102176495, DUOX2, RPTN, EGFL6, S100A2, PLA2G4E, EDEM1, LRP1B, SULF2, SELP, NELL2, MYL4, LOC108633164, GJB2, MMRN1, MGP, DSG1, ADAM8, FKBP9, ADGRL4, PPEF2, S100A8
GOTERM_MF_DIRECT	GO:0030247~polysaccharide binding	4	0.449438	10.9733	0.00460296	ENDOU, ENPP2, PRG4, LOC102189356
GOTERM_MF_DIRECT	GO:0071949~FAD binding	6	0.674157	5.10825	0.00563922	STEAP4, LOC102171556, ACOX2, LOC102187632, XDH, LOC102172084
GOTERM_MF_DIRECT	GO:0009055~electron carrier activity	6	0.674157	4.93798	0.00654637	STEAP4, LOC102171556, LOC102187632, GLRX, CYTB, XDH
GOTERM_MF_DIRECT	GO:0003725~double-stranded RNA binding	8	0.898876	3.34778	0.00941031	IFIH1, TFRC, DDX58, LOC102190983, DHX58, LOC102186893, RC3H1, NLRP1
GOTERM_MF_DIRECT	GO:0004601~peroxidase activity	4	0.449438	5.80938	0.0293045	PRDX2, PRDX4, LPO, DUOX2
GOTERM_MF_DIRECT	GO:0045028~G-protein coupled purinergic nucleotide receptor activity	3	0.337079	10.5814	0.029944	P2RY13, LOC102184234, P2RY14
GOTERM_MF_DIRECT	GO:0003735~structural constituent of ribosome	27	3.03371	1.52546	0.0319234	LOC102169182, LOC102190997, LOC102188153, LOC102173668, RPS14, LOC102191473, RPL18A, RPL36AL, RPS3, RPL13, RPLP2, RPL15, RPS12, LOC102175291, RPL22, MRPL27, MRPL28, RPL13A, MRPL23, LOC108636730, LOC100861018, RPS28, RPL27A, LOC102177091, RPS21, LOC102186914, RPS23
GOTERM_MF_DIRECT	GO:0005344~oxygen transporter activity	4	0.449438	5.48664	0.0341355	LOC102175876, LOC102176710, LOC102168680, LOC102168959
GOTERM_MF_DIRECT	GO:0005506~iron ion binding	13	1.46067	1.95712	0.0343816	TPH1, LOC102184867, LOC102187632, LOC102168680, FA2H, LOC108634544, LOC102171556, ADI1, LOC102175265, PPEF2, XDH, LOC102168959, LOC102185739
GOTERM_MF_DIRECT	GO:0004842~ubiquitin-protein transferase activity	10	1.1236	2.20445	0.0376551	HERC5, RNF213, TRIM17, TRIM28, FBXW8, MIB2, RC3H1, RNF208, LOC102169889, HERC6
GOTERM_MF_DIRECT	GO:0031434~mitogen-activated protein kinase kinase binding	3	0.337079	9.25871	0.0388709	PIN1, LOC102171917, LOC102189340
GOTERM_MF_DIRECT	GO:0008289~lipid binding	10	1.1236	2.09236	0.0497475	LOC102170588, SCP2, BPIFB6, FABP7, APOA1, LOC102170968, APOD, LOC102172606, AP2M1, LOC102172428
BW30 vs. AW150
GOTERM_BP_DIRECT	GO:0000281~mitotic cytokinesis	9	1.63043	10.9327	9.769e-07	ANLN, KIF4A, CKAP2, NUSAP1, ANK3, MYH10, CEP55, MAP9, CIT
GOTERM_BP_DIRECT	GO:0007018~microtubule-based movement	10	1.81159	5.775	5.01257e-05	KIF18A, DNAH7, KIF26B, KIF4A, KIF14, KIF23, KIF11, KIF20A, KIF20B, KIF15
GOTERM_BP_DIRECT	GO:0051301~cell division	12	2.17391	3.52275	0.000594795	SGO1, TPX2, SGO2, CDCA2, NUF2, CDK1, KIF14, NCAPG, KIF11, KNL1, SMC3, NDC80
GOTERM_BP_DIRECT	GO:0007095~mitotic G2 DNA damage checkpoint	5	0.905797	9.78542	0.00141202	BLM, CDKN1A, CDK1, HMGA2, CLSPN
GOTERM_BP_DIRECT	GO:0045132~meiotic chromosome segregation	3	0.543478	35.2275	0.00235344	SGO1, SMC4, SMC2
GOTERM_BP_DIRECT	GO:0045669~positive regulation of osteoblast differentiation	7	1.26812	4.83515	0.00304023	FBN2, SFRP2, SOX11, IGF1, BMPR1B, RUNX2, CTHRC1
GOTERM_BP_DIRECT	GO:0045725~positive regulation of glycogen biosynthetic process	4	0.724638	12.81	0.00313617	DYRK2, IGF2, IRS2, IGF1
GOTERM_BP_DIRECT	GO:0051383~kinetochore organization	3	0.543478	26.4206	0.0046187	SMC4, NDC80, SMC2
GOTERM_BP_DIRECT	GO:0030282~bone mineralization	5	0.905797	6.07371	0.00857929	SMPD3, LOC102179132, LOX, PTN, ASPN
GOTERM_BP_DIRECT	GO:0006821~chloride transport	7	1.26812	3.91417	0.00864631	GABRB3, GABRA2, GABRP, GABRB2, GABRG3, CFTR, GABRG2
GOTERM_BP_DIRECT	GO:0007155~cell adhesion	11	1.99275	2.61826	0.0094381	VCAN, KITLG, SPON1, ITGA2, SPP1, NCAM1, NCAM2, EMB, LOC108636372, CD24, HAPLN1
GOTERM_BP_DIRECT	GO:0042104~positive regulation of activated T cell proliferation	4	0.724638	8.80688	0.00958341	IGFBP2, IL18, IGF2, IGF1
GOTERM_BP_DIRECT	GO:0007214~gamma-aminobutyric acid signaling pathway	4	0.724638	8.28883	0.0113963	GABRA2, GABRB2, GABRG3, GABRG2
GOTERM_BP_DIRECT	GO:0007094~mitotic spindle assembly checkpoint	4	0.724638	7.82834	0.0133932	BUB1B, TTK, KNTC1, BUB1
GOTERM_BP_DIRECT	GO:0042060~wound healing	5	0.905797	4.89271	0.0182338	EPB41L4B, LOC102179132, CDKN1A, IGF1, AQP1
GOTERM_BP_DIRECT	GO:0042246~tissue regeneration	3	0.543478	13.2103	0.0199927	CDKN1A, MDK, PTN
GOTERM_BP_DIRECT	GO:1904862~inhibitory synapse assembly	3	0.543478	11.7425	0.025229	GABRA2, GABRB2, GABRG2
GOTERM_BP_DIRECT	GO:0043524~negative regulation of neuron apoptotic process	7	1.26812	3.04435	0.0271379	GABRB2, TOX3, MDK, KIF14, SIX1, KRAS, NDNF
GOTERM_BP_DIRECT	GO:0042771~intrinsic apoptotic signaling pathway in response to DNA damage by p53 class mediator	4	0.724638	5.6364	0.0326495	CDKN1A, DYRK2, ATAD5, BRCA2
GOTERM_BP_DIRECT	GO:0030890~positive regulation of B cell proliferation	4	0.724638	5.41962	0.0361554	CDKN1A, ATAD5, IRS2, EPHB2
GOTERM_BP_DIRECT	GO:0001958~endochondral ossification	4	0.724638	5.41962	0.0361554	SMPD3, MMP16, ALPL, RUNX2
GOTERM_BP_DIRECT	GO:0006633~fatty acid biosynthetic process	4	0.724638	5.41962	0.0361554	ACSM3, MLYCD, BRCA1, CBR4
GOTERM_BP_DIRECT	GO:0090307~mitotic spindle assembly	4	0.724638	5.41962	0.0361554	TPX2, KIF11, SMC3, MAP9
GOTERM_BP_DIRECT	GO:0007076~mitotic chromosome condensation	3	0.543478	9.6075	0.0371356	NCAPG, SMC4, SMC2
GOTERM_BP_DIRECT	GO:0045664~regulation of neuron differentiation	3	0.543478	9.6075	0.0371356	NLGN1, SIX1, CDON
GOTERM_BP_DIRECT	GO:0007010~cytoskeleton organization	5	0.905797	3.82908	0.0405999	LOC102175436, KRT4, MDK, RHOU, VILL
GOTERM_BP_DIRECT	GO:0007420~brain development	6	1.08696	3.10831	0.0432399	PYGO2, EPHA7, IRS2, SMARCA1, BRCA2, PCDH18
GOTERM_BP_DIRECT	GO:0071347~cellular response to interleukin-1	4	0.724638	5.0325	0.0437206	PTGIS, ZC3H12A, ADAMTS12, MAPK13
GOTERM_BP_DIRECT	GO:0043491~protein kinase B signaling	4	0.724638	5.0325	0.0437206	SMPD3, LOX, IGF1, ADTRP
GOTERM_BP_DIRECT	GO:0002063~chondrocyte development	3	0.543478	8.80688	0.0437439	SFRP2, BMPR1B, RUNX2
GOTERM_BP_DIRECT	GO:0048593~camera-type eye morphogenesis	3	0.543478	8.80688	0.0437439	TENM3, EPHB2, AQP1
GOTERM_BP_DIRECT	GO:0031290~retinal ganglion cell axon guidance	3	0.543478	8.80688	0.0437439	EPHA7, EPHB2, BMPR1B
GOTERM_CC_DIRECT	GO:0045211~postsynaptic membrane	12	2.17391	5.65505	8.0619e-06	GRIA1, CHRM2, GABRB3, GABRA2, CHRM3, GABRP, GABRB2, LIN7A, GRIK2, GABRG3, GABRG2, GRIA4
GOTERM_CC_DIRECT	GO:0005576~extracellular region	36	6.52174	1.93954	0.000236405	FBN2, SPON1, PCOLCE2, NXPH2, PTN, ADAMTS12, HAPLN1, THSD4, LOC102172428, SMPD3, FSTL5, ADAMTS14, ADAMTS19, MDK, OLFML3, ADAMTS18, PENK, SPP1, RSPO3, CHGB, ENTPD5, IGFBP2, RFX3, INHBB, IGF1, LOC100861170, ASPN, ADAMTS20, ACE2, IGSF10, KITLG, VCAN, CRISPLD1, PI15, SCG3, PNLIPRP3
GOTERM_CC_DIRECT	GO:0034707~chloride channel complex	7	1.26812	7.20522	0.000366798	GABRB3, GABRA2, GABRP, GABRB2, GABRG3, CFTR, GABRG2
GOTERM_CC_DIRECT	GO:0005759~mitochondrial matrix	9	1.63043	4.19079	0.00134348	BCKDK, ACSS3, ALAS1, ACSM3, PCCA, CDK1, MLYCD, ETFB, CBR4
GOTERM_CC_DIRECT	GO:0000800~lateral element	4	0.724638	12.0351	0.00389319	BLM, BRCA1, BRCA2, SMC3
GOTERM_CC_DIRECT	GO:0045171~intercellular bridge	7	1.26812	4.56331	0.00415727	TPX2, GSTM3, PRC1, KIF23, KIF20A, KIF20B, CEP55
GOTERM_CC_DIRECT	GO:0000775~chromosome, centromeric region	5	0.905797	6.51901	0.00676062	TOP2A, SGO1, SGO2, SMC3, SMC4
GOTERM_CC_DIRECT	GO:0030496~midbody	9	1.63043	3.08795	0.00879109	ASPM, ANLN, CENPE, CENPF, PRC1, KIF4A, KIF20A, KIF20B, MYH10
GOTERM_CC_DIRECT	GO:0005828~kinetochore microtubule	3	0.543478	19.557	0.00909347	CENPE, KIF18A, KNTC1
GOTERM_CC_DIRECT	GO:0005615~extracellular space	27	4.8913	1.68703	0.0103183	CFD, LRRC17, NDNF, PTN, CXCL14, C1QTNF4, C1QTNF6, SPP1, FAM3D, CTHRC1, CCL22, GPX3, IGFBP2, IL18, IGF2, IGF1, SERPINB7, DLK1, ADAMTS20, BMP3, ACE2, KITLG, SFRP2, LOX, LOC102175436, LOC102181965, CCL26
GOTERM_CC_DIRECT	GO:0031012~extracellular matrix	7	1.26812	3.75066	0.0107354	COL26A1, LOX, MMP16, ALPL, NDNF, ASPN, HAPLN1
GOTERM_CC_DIRECT	GO:0000796~condensin complex	3	0.543478	14.6678	0.0164102	NCAPG, SMC4, SMC2
GOTERM_CC_DIRECT	GO:0005882~intermediate filament	6	1.08696	3.84729	0.0194875	LOC102179881, LOC102177275, BFSP1, KRT36, KRT35, LOC102176997
GOTERM_CC_DIRECT	GO:0005829~cytosol	73	13.2246	1.27698	0.0208995	ANKRD37, CDKN1A, AHCYL2, DYRK2, ALAS1, LMOD1, KIF14, IRS2, MTR, KIF11, BRCA2, SMC4, TMEM266, EPB41L4B, CA3, FAM162A, NUF2, DUOXA2, KNTC1, UPP1, AP5S1, DLGAP5, LOC102179132, PLA2G4F, PLA2G4E, CKAP2L, LOC102187632, CKAP2, CIT, SGO1, TOX3, MTHFD1, FANCD2, KIF20B, MOCS1, CFTR, EPHA3, PLEC, CHODL, BLM, CDCA2, AHCY, DNAH7, PLAG1, AKR1D1, CDCA7, NOD2, HMMR, ADGRG2, IGF2BP1, NCAM1, IGF2BP3, BUB1, ZNF268,…
GOTERM_CC_DIRECT	GO:0005901~caveola	5	0.905797	4.44478	0.0253701	PLVAP, KIF18A, PTGIS, ADTRP, AQP1
GOTERM_CC_DIRECT	GO:1990023~mitotic spindle midzone	3	0.543478	11.7342	0.0255007	CENPE, KIF18A, KIF20B
GOTERM_CC_DIRECT	GO:0009986~cell surface	14	2.53623	1.96977	0.0265438	GRIA1, FZD1, PLVAP, KRT4, HHIP, NOD2, CLEC9A, ACE2, LOC108634544, ADTRP, PLA2R1, PROM1, CFTR, PROM2
GOTERM_CC_DIRECT	GO:0030658~transport vesicle membrane	3	0.543478	9.77852	0.0361685	CA4, CPE, SCG3
GOTERM_CC_DIRECT	GO:0000779~condensed chromosome, centromeric region	3	0.543478	9.77852	0.0361685	SGO1, CENPE, NCAPG
GOTERM_CC_DIRECT	GO:0005887~integral component of plasma membrane	16	2.89855	1.7384	0.0434922	CHRM2, LOC102177581, CHRM3, SLC14A1, EPHA7, NLGN1, HHIP, GABRG2, TMEM266, MMP16, EPHB2, LGR5, CFTR, CLEC4G, EPHA3, CDON
GOTERM_CC_DIRECT	GO:0030424~axon	7	1.26812	2.71088	0.0445043	GABRA2, PINK1, ALCAM, NCAM2, EPHB2, GABRG2, AQP1
GOTERM_CC_DIRECT	GO:0070062~extracellular exosome	5	0.905797	3.62167	0.0485873	AOC1, CA4, SORD, PROM1, AQP1
GOTERM_MF_DIRECT	GO:0008017~microtubule binding	17	3.07971	3.74425	1.27081e-05	GAS2L3, KIF14, KIF23, FMN1, KIF11, KIF15, JAKMIP2, CENPE, CENPF, PRC1, GJB6, KIF4A, KIF26B, NUSAP1, KIF20A, KIF20B, MAP9
GOTERM_MF_DIRECT	GO:0005524~ATP binding	62	11.2319	1.6934	4.33781e-05	TOP2A, ERCC6L, DYRK2, NRK, KIF14, BUB1B, KIF11, SMC3, ABCA13, SMC4, KIF15, SMC2, FPGS, SMARCAD1, EPHB2, HELLS, EPHA7, EPHA6, HFM1, ENTPD5, KIF23, MASTL, RUNX2, CIT, PCCA, MTHFD1, KIF20A, KIF20B, CFTR, EPHA3, BLM, PFKFB4, DNAH7, TTK, PAPSS2, ERBB4, RIMKLA, PAK3, TRPM6, BUB1, RIMKLB, MYH10, MAPK4, PLK4, LOC106502520, ATAD5, CKMT1A, ATAD2, SMARCA1, DCLK1, LOC102173648, MAPK13, BCKDK, CENPE, KIF18A, …
GOTERM_MF_DIRECT	GO:0004890~GABA-A receptor activity	6	1.08696	11.963	0.00010574	GABRB3, GABRA2, GABRP, GABRB2, GABRG3, GABRG2
GOTERM_MF_DIRECT	GO:1990939~ATP-dependent microtubule motor activity	8	1.44928	7.04799	0.000118199	CENPE, KIF26B, KIF4A, KIF23, KIF11, KIF20A, KIF20B, KIF15
GOTERM_MF_DIRECT	GO:0005230~extracellular ligand-gated ion channel activity	6	1.08696	10.3317	0.000224371	GABRB3, GABRA2, GABRP, GABRB2, GABRG3, GABRG2
GOTERM_MF_DIRECT	GO:0005254~chloride channel activity	6	1.08696	5.82815	0.00339983	GABRB3, GABRA2, GABRP, GABRB2, GABRG3, GABRG2
GOTERM_MF_DIRECT	GO:0004222~metalloendopeptidase activity	9	1.63043	3.4439	0.00458057	ADAMDEC1, ADAMTS14, MMP16, ADAMTS19, ADAMTS18, ADAM12, TLL2, ADAMTS12, ADAMTS20
GOTERM_MF_DIRECT	GO:0008574~ATP-dependent microtubule motor activity, plus-end-directed	3	0.543478	22.7298	0.00656013	KIF18A, KIF14, KIF20B
GOTERM_MF_DIRECT	GO:0004602~glutathione peroxidase activity	4	0.724638	9.47074	0.0078599	GPX3, GPX8, GPX7, MGST2
GOTERM_MF_DIRECT	GO:0008083~growth factor activity	9	1.63043	2.91407	0.0121683	BMP3, KITLG, MDK, OGN, IGF2, INHBB, PTN, IGF1, PGF
GOTERM_MF_DIRECT	GO:0043295~glutathione binding	3	0.543478	16.2356	0.0133028	GSTM3, MGST2, MMACHC
GOTERM_MF_DIRECT	GO:0008121~ubiquinol-cytochrome-c reductase activity	3	0.543478	14.2061	0.0174307	LOC102171149, LOC102168533, CYTB
GOTERM_MF_DIRECT	GO:0003697~single-stranded DNA binding	6	1.08696	3.6079	0.0249205	BLM, NEIL3, MYEF2, BRCA2, SMC4, SMC2
GOTERM_MF_DIRECT	GO:0070402~NADPH binding	3	0.543478	11.3649	0.0270574	CBR4, CBR3, DECR1
GOTERM_MF_DIRECT	GO:0016491~oxidoreductase activity	8	1.44928	2.68198	0.0297652	LOC102177153, PECR, RRM2, LOC102181105, LDHD, LOC102169480, LOC102183581, DECR1
GOTERM_MF_DIRECT	GO:0030165~PDZ domain binding	5	0.905797	4.11771	0.0324083	FZD1, NLGN1, KIF14, CFTR, CIT
GOTERM_MF_DIRECT	GO:0005509~calcium ion binding	24	4.34783	1.53839	0.0401474	FBN2, UNC13C, AOC1, PLA2G4F, DNAH7, PLA2G4E, PADI6, PCDH18, ASPN, DLK1, LRP1B, CRNN, MYL4, CAPN13, NELL2, FSTL5, VCAN, REPS2, TLL2, FAT3, DUOX2, RPTN, CALN1, MATN2
GOTERM_MF_DIRECT	GO:0009055~electron carrier activity	4	0.724638	5.05106	0.0435085	LOC102173997, LOC102187632, CYTB, ETFB
